# Supplementary material for: The Transcription Factor, α1ACT, Acts Through a MicroRNA Network to Regulate Neurogenesis and Cell Death During Neonatal Cerebellar Development
Source: Cerebellum. 2022 Jun 22;22(4):651–62. doi: 10.1007/s12311-022-01431-2 (PMC10307715; doi:10.1007/s12311-022-01431-2)
Supplement: Supplementary file 1 — Supplementary file1 (CSV 136 KB) [file 12311_2022_1431_MOESM1_ESM.csv]

	X.1	mirnaid	genesymbol	refseqid	duplex	start	end	bindingp	energy	seed	accessibility	au	phylopstem	phylopflank	me	number_of_pairings	binding_region_length	longest_consecutive_pairings	position	validated	TargetScan	miRDB	P_3D.Q11_3D.logFC	P_3D.Q11_3D.logCPM	P_3D.Q11_3D.LR	P_3D.Q11_3D.PValue	P_3D.Q11_3D.FDR	X	logFC	logCPM	LR	PValue	FDR	significance	Relation
1	1	rno-mir-143-3p	aatk	nm_001168703	.(((((((((((..((((....&))))))))))))))).	1462	1478	1	-18.5	1	0.003199536	0.412	1.823870182	1.071426866	-5.939295368	15	16	15	cds	NA	0	0	0.284796040185719	5.99208751371745	12.3834053199165	0.000433166425873307	0.0105528138541674	3	-0.801360390494226	9.32177504764947	11.0361992780272	0.000893498555161092	0.117643976429544	Not Significant	mRNA up miRNA down
2	2	rno-mir-143-3p	fbxw7	xm_006232555	.((((((((((..(((((((..&)))))))..))))))).))).	690	711	1	-20.4	1	0.1507601	0.529	0	0	-8.42925876	17	21	7	5utr	NA	0	0	0.280686966374875	6.74033873297423	15.3646490975173	8.86310636952281e-05	0.00332698101680455	3	-0.801360390494226	9.32177504764947	11.0361992780272	0.000893498555161092	0.117643976429544	Not Significant	mRNA up miRNA down
3	3	rno-mir-143-3p	abca17	nm_001031637	...((((((.((..((((((((&)))))))).)).)))))).	909	928	1	-19.4	1	0.004718427	0.515	0.575362238	0.950783437	-9.903017192	16	19	8	cds	NA	0	0	0.710428532038661	1.77366213997635	7.9759579391784	0.00474026651744966	0.0538205568791918	3	-0.801360390494226	9.32177504764947	11.0361992780272	0.000893498555161092	0.117643976429544	Not Significant	mRNA up miRNA down
4	4	rno-mir-143-3p	furin	nm_019331	.((((((.(((.((..(((((.&)))))))))).)))))).	1292	1310	1	-17.8	1	0.000789778	0.309	0.468629067	0.369665398	-10.42226172	16	18	10	cds	NA	0	0	0.670575493185846	7.63547351375961	26.7721296014063	2.28915138409375e-07	3.94735541794666e-05	3	-0.801360390494226	9.32177504764947	11.0361992780272	0.000893498555161092	0.117643976429544	Not Significant	mRNA up miRNA down
5	5	rno-mir-143-3p	abcc5	nm_053924	.(((((((((((((((.((((.&))))...........)))))))...)))))))).	4813	4847	1	-21.5	1	0.01827063	0.574	0.916801361	1.40744574	-3.793324837	19	34	8	3utr	NA	0	0	-0.349764197456986	6.69873963207561	16.1329978484729	5.90462385479837e-05	0.00251751802218642	3	-0.801360390494226	9.32177504764947	11.0361992780272	0.000893498555161092	0.117643976429544	Not Significant	not reversely regulated
6	6	rno-mir-143-3p	acer2	nm_001107943	..((.(((((((((((((((((&))))))))).)))))))).)).	758	780	1	-25.8	1	0.000324914	0.382	2.258118417	2.028913335	-9.076037894	19	22	9	cds	NA	0	0	-0.408608402107557	5.49077702184631	22.2284352053922	2.42062202894535e-06	0.000236406944349035	3	-0.801360390494226	9.32177504764947	11.0361992780272	0.000893498555161092	0.117643976429544	Not Significant	not reversely regulated
7	7	rno-mir-143-3p	acot7	nm_001146061	...((.(((((((((((((((.&))))))).))))).))).)).	1028	1049	1	-23	1	0.002677717	0.412	1.799806059	1.41880693	-8.415498955	17	21	7	cds	NA	0	0	0.314904515890984	5.4071759303497	14.8210437450611	0.000118209065947343	0.00402640509813233	3	-0.801360390494226	9.32177504764947	11.0361992780272	0.000893498555161092	0.117643976429544	Not Significant	mRNA up miRNA down
8	9	rno-mir-143-3p	actr2	nm_001009268	(((((((((((.(((..(((((&))).))..)))..))))))))))).	840	865	1	-18.7	1	0.03287203	0.559	2.634216439	2.289352378	-7.517426836	19	25	11	cds	NA	0	0	0.275859785526367	7.19739417788685	10.8693670745051	0.000977679365936399	0.0189637964163058	3	-0.801360390494226	9.32177504764947	11.0361992780272	0.000893498555161092	0.117643976429544	Not Significant	mRNA up miRNA down
9	10	rno-mir-143-3p	adam23	nm_001029899	.((((((((((((((((.....&))))).))))))).....)))).	1163	1186	1	-18	1	0.005822897	0.5	1.494117864	1.58768418	-3.793324837	16	23	7	cds	NA	0	0	-0.47652184887864	5.35188539732654	20.6796909460316	5.4288771885769e-06	0.000396775421543938	3	-0.801360390494226	9.32177504764947	11.0361992780272	0.000893498555161092	0.117643976429544	Not Significant	not reversely regulated
10	11	rno-mir-143-3p	gpc6	xm_001077762	((((((.((((((((..(((..&.))))))))))).)))))).	6414	6458	1	-20.1	1	9.66e-05	0.618	0	0	-5.714310061	17	20	11	3utr	NA	0	0	0.90149353091124	3.9081855577085	29.6988075766684	5.04658537928575e-08	1.09930575933192e-05	3	-0.801360390494226	9.32177504764947	11.0361992780272	0.000893498555161092	0.117643976429544	Not Significant	mRNA up miRNA down
11	12	rno-mir-143-3p	aff1	xm_006250632	.(((((...((((((..((((.&))))))))))...))))).	685	704	1	-21.3	1	8.03e-05	0.382	0	0	-8.94008504	15	19	10	cds	NA	0	0	0.528187127247907	4.28117815483458	10.9957139559	0.000913228274855168	0.0181920347315914	3	-0.801360390494226	9.32177504764947	11.0361992780272	0.000893498555161092	0.117643976429544	Not Significant	mRNA up miRNA down
12	14	rno-mir-143-3p	agl	nm_001108564	.....(((((((((((((((..&))))))))))).)))).	4012	4029	1	-22.5	1	6.05e-05	0.485	2.227754875	1.885729231	-13.66559964	15	17	11	cds	NA	0	0	0.838825045083474	5.23787745330746	15.6752994512217	7.51998583707929e-05	0.00299604923097498	3	-0.801360390494226	9.32177504764947	11.0361992780272	0.000893498555161092	0.117643976429544	Not Significant	mRNA up miRNA down
13	17	rno-mir-143-3p	agpat1	xm_006255975	.((((((..((((((.((((((&)).)))).))))))....)))))).	576	601	0.987179487	-18.9	1	0.02873128	0.5	0	0	-7.396398505	18	25	6	cds	NA	0	0	0.917882848590012	4.56778896572958	16.7573947817706	4.24763972800154e-05	0.00196137874636925	3	-0.801360390494226	9.32177504764947	11.0361992780272	0.000893498555161092	0.117643976429544	Not Significant	mRNA up miRNA down
14	18	rno-mir-143-3p	ahcyl1	xm_006233166	.(((...((((((((((((((.&)))))))))))))).))).	783	802	1	-21.9	1	0.000586559	0.471	0	0	-11.35700731	17	19	14	cds	NA	0	1	0.599587352552438	5.54744108959617	10.1506450246161	0.00144250761080224	0.0244593754127452	3	-0.801360390494226	9.32177504764947	11.0361992780272	0.000893498555161092	0.117643976429544	Not Significant	mRNA up miRNA down
15	19	rno-mir-143-3p	sulf2	nm_001034927	((((.((((((((((..((((.&))))..)).)))))))))))).	2833	2855	1	-23.2	1	0.002883161	0.353	1.881305835	1.696088051	-8.289660701	18	22	12	cds	NA	0	0	0.449577383496527	6.34903193821014	10.0194870024912	0.00154892603881947	0.0259392227077567	3	-0.801360390494226	9.32177504764947	11.0361992780272	0.000893498555161092	0.117643976429544	Not Significant	mRNA up miRNA down
16	22	rno-mir-143-3p	hmox1	nm_012580	.........((.(((((((((.&))))))))))).	761	773	1	-19.7	0	0.000621369	0.485	1.406346111	0.626691065	-23.82707284	11	12	11	cds	NA	0	0	-0.399086351752902	7.90535500883529	7.92618029744515	0.00487245495162198	0.054702352844456	3	-0.801360390494226	9.32177504764947	11.0361992780272	0.000893498555161092	0.117643976429544	Not Significant	not reversely regulated
17	23	rno-mir-143-3p	parva	nm_020656	...((((.((((((.((((((.&.)))))).....)))))))))).	277	307	1	-20.1	1	0.000240881	0.515	1.405313717	2.103675425	-9.563624683	16	23	10	cds	NA	0	0	-0.269418709501364	8.61664564137616	9.99477929540935	0.00156984642580838	0.0262213106122883	3	-0.801360390494226	9.32177504764947	11.0361992780272	0.000893498555161092	0.117643976429544	Not Significant	not reversely regulated
18	24	rno-mir-143-3p	amot	xm_006257423	((.(((((((....(((((((.&)))))))))))))).)).	75	93	1	-21	1	0.000117644	0.426	0	0	-13.81266224	16	18	14	5utr	NA	0	0	1.3480845110378	2.45579984443418	19.1844792354277	1.18674382772143e-05	0.000731670663839869	3	-0.801360390494226	9.32177504764947	11.0361992780272	0.000893498555161092	0.117643976429544	Not Significant	mRNA up miRNA down
19	25	rno-mir-143-3p	tenm2	nm_020088	((((.((.((((((((..((..&.))..)))))))))).)))).	6806	6836	1	-19.2	1	0.01154753	0.412	2.020755375	2.058342972	-10.37024655	16	21	10	cds	NA	0	0	0.453080740824268	4.41087728390984	14.3767215744321	0.000149640828776975	0.00477293695486328	3	-0.801360390494226	9.32177504764947	11.0361992780272	0.000893498555161092	0.117643976429544	Not Significant	mRNA up miRNA down
20	26	rno-mir-143-3p	tfdp2	xm_017595585	.(((((((..(((((..(((((&)))))..)))))..))))))).	6304	6326	1	-23	1	2.8e-06	0.485	0	0	-6.325270044	17	22	7	3utr	NA	0	0	-0.293550262197492	5.57457400450015	11.5643538029048	0.000672282501954095	0.0148683560953214	3	-0.801360390494226	9.32177504764947	11.0361992780272	0.000893498555161092	0.117643976429544	Not Significant	not reversely regulated
21	27	rno-mir-143-3p	pdgfa	xm_006248918	((.((((((((((((((.....&))))))))))))))..)).	1196	1215	1	-18.8	1	0.001774012	0.544	0	0	-5.495113921	16	19	14	3utr	NA	0	0	0.276294072955762	3.92498283936929	7.88419056131544	0.00498687927485555	0.0555350148106012	3	-0.801360390494226	9.32177504764947	11.0361992780272	0.000893498555161092	0.117643976429544	Not Significant	mRNA up miRNA down
22	28	rno-mir-143-3p	ank2	xm_017591417	......((((((((((((((..&)))))))))))))).	5636	5651	1	-19.6	0	7.64e-05	0.544	0	0	-15.5665584	14	15	14	cds	NA	0	0	0.490223480151308	7.39735623624726	16.194653007729	5.71552154168848e-05	0.00246392561461227	3	-0.801360390494226	9.32177504764947	11.0361992780272	0.000893498555161092	0.117643976429544	Not Significant	mRNA up miRNA down
23	29	rno-mir-143-3p	icoslg	xm_006256262	.(((((.(((((((..(((((.&)))))..))))))).))))).	565	586	1	-23.9	1	0.00521288	0.485	0	0	-6.305510013	17	21	7	cds	NA	0	0	-0.844117505638263	1.16168769293052	8.81619190213286	0.00298569117299276	0.0400852649454356	3	-0.801360390494226	9.32177504764947	11.0361992780272	0.000893498555161092	0.117643976429544	Not Significant	not reversely regulated
24	30	rno-mir-143-3p	tle3	nm_053400	((((....(((((.(((((((.&))))))))))))....)))).	2815	2836	1	-24.4	1	0.002374821	0.456	2.342093429	2.10408795	-14.67173176	16	21	12	cds	NA	0	0	0.513324494374266	6.61091162586205	15.0740914362272	0.00010337239716755	0.00371601881153447	3	-0.801360390494226	9.32177504764947	11.0361992780272	0.000893498555161092	0.117643976429544	Not Significant	mRNA up miRNA down
25	31	rno-mir-143-3p	tmem130	nm_001170399	.(((((((((((..(((((((.&))).))))))))))))))).	1044	1064	1	-20.6	1	0.04892277	0.471	1.432007091	0.784178041	-5.939295368	18	20	15	cds	NA	0	0	0.453421070460322	6.00949281997228	16.6444716008522	4.50815095830609e-05	0.00205586586677132	3	-0.801360390494226	9.32177504764947	11.0361992780272	0.000893498555161092	0.117643976429544	Not Significant	mRNA up miRNA down
26	32	rno-mir-143-3p	atm	xm_006243068	...(((...(((((((((((((&))).))))))))))..))).	11539	11559	1	-20.3	1	0.002431404	0.397	0	0	-11.42825132	16	20	10	3utr	NA	0	0	-0.270141688694424	8.18993030159852	13.4724300402424	0.000242094560241409	0.00676005830636181	3	-0.801360390494226	9.32177504764947	11.0361992780272	0.000893498555161092	0.117643976429544	Not Significant	not reversely regulated
27	33	rno-mir-143-3p	impa2	nm_172224	(((((((.((((((((......&)))))))))))..)))).	997	1015	1	-18	1	0.000815171	0.426	0.730266113	1.581384949	-6.251209375	15	18	11	cds	NA	0	0	-0.347416016950356	3.49163653843197	8.84432767555717	0.00294001179690476	0.039787844129607	3	-0.801360390494226	9.32177504764947	11.0361992780272	0.000893498555161092	0.117643976429544	Not Significant	not reversely regulated
28	34	rno-mir-143-3p	atxn2	xm_008769286	((((((...((.(((((((((.&))))))))))).)))))).	480	499	1	-19.9	1	0.02912273	0.647	0	0	-12.19808888	17	19	11	5utr	NA	0	0	0.574039722443061	3.72770566952615	10.3954912830465	0.00126323385441431	0.0224601858924164	3	-0.801360390494226	9.32177504764947	11.0361992780272	0.000893498555161092	0.117643976429544	Not Significant	mRNA up miRNA down
29	35	rno-mir-143-3p	tnik	xm_017590730	...(((((((((((((((....&)))))))))))).))).	668	685	1	-19.6	1	0.004527034	0.559	0	0	-6.514540194	15	17	12	cds	NA	0	0	0.587208345133705	1.47414531281656	10.2550968204077	0.0013630747941783	0.0237644445948684	3	-0.801360390494226	9.32177504764947	11.0361992780272	0.000893498555161092	0.117643976429544	Not Significant	mRNA up miRNA down
30	36	rno-mir-143-3p	kansl1l	xm_006245115	(((((((((((.(((((((...&.))))))).))).)))))))).	1188	1233	1	-23.9	1	0.000347926	0.515	0	0	-7.284377756	18	22	8	cds	NA	0	0	-0.291832638230218	5.03156093119135	6.7749837881657	0.00924443306717593	0.0822754542978658	3	-0.801360390494226	9.32177504764947	11.0361992780272	0.000893498555161092	0.117643976429544	Not Significant	not reversely regulated
31	37	rno-mir-143-3p	bcr	xm_017601885	((((.((.(((((((((((((.&))))))))).))))...)).)))).	2833	2858	1	-25.2	1	0.00179526	0.529	0	0	-10.37024655	19	25	9	cds	NA	0	0	0.326986559595107	4.77239992669276	7.46929354027235	0.00627601740383698	0.0648360299088628	3	-0.801360390494226	9.32177504764947	11.0361992780272	0.000893498555161092	0.117643976429544	Not Significant	mRNA up miRNA down
32	38	rno-mir-143-3p	btg1	nm_017258	.(((((((((((((((.((...&.)).))))))..))))))))).	19	69	1	-23.3	1	0.000862587	0.382	1.541410806	1.418052237	-3.793324837	17	22	9	cds	NA	0	0	0.463877734855332	6.27212464912809	19.4368466671864	1.03981472083453e-05	0.000667174142972668	3	-0.801360390494226	9.32177504764947	11.0361992780272	0.000893498555161092	0.117643976429544	Not Significant	mRNA up miRNA down
33	39	rno-mir-143-3p	c2cd5	nm_001134581	...(.(((..((((((((((((&))))))))))))..))).).	1449	1469	1	-23.2	1	0.001277208	0.544	2.017780417	1.579869203	-12.9324735	16	20	12	cds	NA	0	0	0.300454151831601	4.73397681742516	12.8812400297002	0.000331892259654955	0.00849828997111853	3	-0.801360390494226	9.32177504764947	11.0361992780272	0.000893498555161092	0.117643976429544	Not Significant	mRNA up miRNA down
34	42	rno-mir-143-3p	plppr2	nm_001005881	.(((((..(((((((.(((((.&))))).))).))))))))).	2587	2607	1	-18.8	1	0.000792134	0.382	0.651120625	0.447298457	-7.883695382	17	20	9	3utr	NA	0	0	0.341895776218718	4.5114322606297	11.4236307892627	0.000725158457911849	0.0155093967858821	3	-0.801360390494226	9.32177504764947	11.0361992780272	0.000893498555161092	0.117643976429544	Not Significant	mRNA up miRNA down
35	43	rno-mir-143-3p	kcnq5	nm_001134643	(((((((..((((((..(((..&.)))))))))...))))))).	2252	2289	1	-20.5	1	0.06249798	0.471	1.600727286	1.357550454	-7.540648114	16	21	9	cds	NA	0	0	0.639015636222156	5.53954336129106	39.5528794237784	3.19295288603867e-10	1.85460147633278e-07	3	-0.801360390494226	9.32177504764947	11.0361992780272	0.000893498555161092	0.117643976429544	Not Significant	mRNA up miRNA down
36	44	rno-mir-143-3p	cacna1s	nm_053873	(((((((((((((((.(((.(.&).))))).)))).))))))))).	2069	2092	1	-18.3	1	0.06001808	0.515	2.054305694	2.010789945	-4.170623527	19	23	9	cds	NA	0	0	1.08899147745254	-0.0177164175507504	14.8495705283647	0.000116434578986368	0.00399059631581851	3	-0.801360390494226	9.32177504764947	11.0361992780272	0.000893498555161092	0.117643976429544	Not Significant	mRNA up miRNA down
37	45	rno-mir-143-3p	sp6	nm_001108833	.((((((..((.(((((((((.&))))))))).)))))))).	979	998	1	-25.3	1	0.02643918	0.353	2.385901	1.919977703	-10.51015273	17	19	9	cds	NA	0	0	0.345640239290475	3.4261135447444	9.58434898702081	0.00196243009334472	0.030136325618463	3	-0.801360390494226	9.32177504764947	11.0361992780272	0.000893498555161092	0.117643976429544	Not Significant	mRNA up miRNA down
38	46	rno-mir-143-3p	klf3	nm_001105742	.....((((((((((((((((.&))))))))..)))))))).	4527	4546	1	-19.7	1	0.009249159	0.721	0.662507644	1.146801943	-13.66559964	16	19	8	3utr	NA	0	0	0.285578527629436	4.83838335659331	15.3709030356355	8.83381847421187e-05	0.00332698101680455	3	-0.801360390494226	9.32177504764947	11.0361992780272	0.000893498555161092	0.117643976429544	Not Significant	mRNA up miRNA down
39	47	rno-mir-143-3p	cap1	nm_022383	...((((((((.((((((.((.&.)).)))))))))).)))).	666	708	1	-20	1	0.006248817	0.5	0.197325644	0.323684865	-9.861343503	16	20	10	cds	NA	0	0	0.391984602188022	6.13849935597211	12.3961755767241	0.000430214062725903	0.0105040760978829	3	-0.801360390494226	9.32177504764947	11.0361992780272	0.000893498555161092	0.117643976429544	Not Significant	mRNA up miRNA down
40	48	rno-mir-143-3p	capn2	nm_017116	.((((((.....((((((((((&))))))))))..)))))).	2078	2097	1	-20.6	1	0.000596258	0.485	2.1936227	1.588116804	-14.57743368	16	19	10	cds	NA	0	0	-0.285559767604533	8.7424674088997	24.7869497901268	6.40295104623735e-07	8.6174350910092e-05	3	-0.801360390494226	9.32177504764947	11.0361992780272	0.000893498555161092	0.117643976429544	Not Significant	not reversely regulated
41	49	rno-mir-143-3p	cbr3	nm_001107110	((.(((((((((((((((((..&.)))).))))))))).)))))).	1076	1127	1	-21.1	1	0.000315815	0.618	0.386518253	-0.071527141	-5.495113921	19	23	9	3utr	NA	0	0	-0.287037978582707	4.70267838019426	7.58631986511292	0.00588128876180453	0.0621109117466744	3	-0.801360390494226	9.32177504764947	11.0361992780272	0.000893498555161092	0.117643976429544	Not Significant	not reversely regulated
42	50	rno-mir-143-3p	klhl29	nm_001106713	(((((.(((.(.((((((((..&))))))))).)))))))).	5805	5824	1	-19.3	1	0.003992532	0.426	1.49018725	1.584659488	-10.42784299	17	19	9	3utr	NA	0	0	0.419776271678342	4.41630880740904	21.5297819632572	3.48376121187895e-06	0.000300365536986688	3	-0.801360390494226	9.32177504764947	11.0361992780272	0.000893498555161092	0.117643976429544	Not Significant	mRNA up miRNA down
43	51	rno-mir-143-3p	kntc1	nm_001107140	..(((.((.((((((.(((((.&)))))...)))))).)).))).	5332	5354	1	-21.6	1	0.008883234	0.485	0.95099025	1.06286426	-8.147398219	16	22	6	cds	NA	0	0	-0.279761987574215	7.97900757375538	8.88984252508767	0.00286761463905271	0.039202832426109	3	-0.801360390494226	9.32177504764947	11.0361992780272	0.000893498555161092	0.117643976429544	Not Significant	not reversely regulated
44	52	rno-mir-143-3p	ccdc15	xm_006242814	(((((((...((.(((((((((&)))))))))))....))))))).	3060	3083	1	-20.3	1	0.04159563	0.662	0	0	-9.839236115	18	23	11	3utr	NA	0	0	0.421402975246669	3.43262365340245	9.02783551070917	0.00265899142748052	0.0373469425941169	3	-0.801360390494226	9.32177504764947	11.0361992780272	0.000893498555161092	0.117643976429544	Not Significant	mRNA up miRNA down
45	53	rno-mir-143-3p	ccdc9	xm_017589993	..(.(((.(((((((.((((((&))))))..))))))).))).).	723	745	1	-21.9	1	0.002939973	0.544	0	0	-10.535707	17	22	7	5utr	NA	0	0	0.342001626365552	4.01452409731141	7.91179179240947	0.00491136002128178	0.0550011138725867	3	-0.801360390494226	9.32177504764947	11.0361992780272	0.000893498555161092	0.117643976429544	Not Significant	mRNA up miRNA down
46	54	rno-mir-143-3p	lca5	xm_017595575	((.(.((.(((.(((((((((.&)))))))))..))).)).).)).	1099	1122	1	-20.9	1	1.18e-05	0.544	0	0	-15.27458933	17	23	9	cds	NA	0	0	0.583588206159843	1.22926297146855	6.27495378143751	0.0122456314914966	0.0990057063297854	3	-0.801360390494226	9.32177504764947	11.0361992780272	0.000893498555161092	0.117643976429544	Not Significant	mRNA up miRNA down
47	56	rno-mir-143-3p	lig1	nm_001024268	((((((((((((.(.((((((.&.)))))).).)))))))))))).	2984	3028	1	-24.6	1	0.004463848	0.647	0.02939275	-0.006610712	-5.962154619	19	23	12	3utr	NA	0	0	-0.276528831985003	5.57977769512415	14.9801931705357	0.000108645578074524	0.00383071118092793	3	-0.801360390494226	9.32177504764947	11.0361992780272	0.000893498555161092	0.117643976429544	Not Significant	not reversely regulated
48	57	rno-mir-143-3p	pycr1	nm_001105857	...((((((((.(((..(((((&))))).))))))))))).	1	19	1	-21.9	1	0.000873082	0.375	0	0	-10.09439258	16	18	11	cds	NA	0	0	0.283354711953851	3.96744579795665	8.8900675148981	0.00286726129813772	0.039202832426109	3	-0.801360390494226	9.32177504764947	11.0361992780272	0.000893498555161092	0.117643976429544	Not Significant	mRNA up miRNA down
49	58	rno-mir-143-3p	elavl2	nm_001302217	.((((.(((((..(((((((..&))))))).))))))))).	4511	4529	1	-17.9	1	0.00069746	0.544	1.697354286	1.401905128	-10.33021752	16	18	9	3utr	NA	0	0	0.465294021004056	5.28820292538192	18.9144151385036	1.36715693598845e-05	0.000806841922222916	3	-0.801360390494226	9.32177504764947	11.0361992780272	0.000893498555161092	0.117643976429544	Not Significant	mRNA up miRNA down
50	59	rno-mir-143-3p	cdkl2	nm_001012035	((((..(..(((((((((((((&))))))..))))))).)..)))).	2020	2044	0.961538462	-19.4	1	0.004512784	0.574	-0.054716987	0.078901204	-13.32759497	18	24	7	cds	NA	0	0	-0.268364915236329	4.41517268109728	6.40009379973353	0.0114114334550682	0.094405232091554	3	-0.801360390494226	9.32177504764947	11.0361992780272	0.000893498555161092	0.117643976429544	Not Significant	not reversely regulated
51	60	rno-mir-143-3p	cfl2	nm_001108982	...(((((..(((((((((((.&)))))))))))..........))))).	144	171	1	-21.9	1	0.001143587	0.691	0.4939328	0.77581477	-8.81343632	16	27	11	cds	NA	0	0	0.280805236622408	7.37420474034834	19.129767033231	1.22125246020693e-05	0.000748763452824648	3	-0.801360390494226	9.32177504764947	11.0361992780272	0.000893498555161092	0.117643976429544	Not Significant	mRNA up miRNA down
52	62	rno-mir-143-3p	chd5	xm_017593645	.((((((.((((((...((((.&.))))....)))))))))))).	3097	3132	1	-21.4	1	4.54e-05	0.456	0	0	-7.075458407	16	22	12	cds	NA	0	0	0.369739632174465	3.30288654061481	10.2120162654327	0.00139528546484264	0.0240599537343803	3	-0.801360390494226	9.32177504764947	11.0361992780272	0.000893498555161092	0.117643976429544	Not Significant	mRNA up miRNA down
53	63	rno-mir-143-3p	chrm4	nm_031547	((.((((((((((((.......&.)))))))))))))).	713	735	1	-21.7	1	0.003578907	0.441	1.0007437	2.043034455	-5.728163001	14	16	14	cds	NA	0	0	0.673283881487444	3.64445493535845	19.5035684187393	1.00411928140428e-05	0.000655707715359626	3	-0.801360390494226	9.32177504764947	11.0361992780272	0.000893498555161092	0.117643976429544	Not Significant	mRNA up miRNA down
54	64	rno-mir-143-3p	clk2	nm_001014254	.((((((((((.((((.((((.&)))))))))))...))))))).	1361	1383	1	-20.5	1	0.000552258	0.441	1.889902962	1.97747643	-7.140128147	18	22	11	cds	NA	0	0	0.394228361720746	6.38404826278733	12.9138833628739	0.000326153917047986	0.00842845875647887	3	-0.801360390494226	9.32177504764947	11.0361992780272	0.000893498555161092	0.117643976429544	Not Significant	mRNA up miRNA down
55	65	rno-mir-143-3p	cmip	nm_001163273	.(((((((....((((((((..&)))))))).))))))).	1804	1821	1	-19.6	1	0.01563033	0.441	2.205402625	2.205401788	-12.26379875	15	17	8	cds	NA	0	0	0.375191632299508	3.769361714292	6.96714320900368	0.00830199341109756	0.0765961920880706	3	-0.801360390494226	9.32177504764947	11.0361992780272	0.000893498555161092	0.117643976429544	Not Significant	mRNA up miRNA down
56	66	rno-mir-143-3p	lrrc8c	nm_001037179	.((((.(.(((((((((((((.&)))..))))))))))).)))).	1433	1455	1	-19.3	1	0.000679314	0.5	2.191483967	2.15498304	-8.007918528	18	22	11	cds	NA	0	0	0.491341969637824	5.18196942669204	16.3192424440394	5.35177397822658e-05	0.00234373720729002	3	-0.801360390494226	9.32177504764947	11.0361992780272	0.000893498555161092	0.117643976429544	Not Significant	mRNA up miRNA down
57	67	rno-mir-143-3p	slc37a3	xm_003749718	.((((((((((..(((((....&)))))..)))))))))).	1202	1220	1	-23.2	1	0.0234884	0.456	0	0	-8.42925876	15	18	10	cds	NA	0	0	0.363881534044468	5.56900767185533	14.0407314285823	0.000178893349549641	0.00539417214652963	3	-0.801360390494226	9.32177504764947	11.0361992780272	0.000893498555161092	0.117643976429544	Not Significant	mRNA up miRNA down
58	68	rno-mir-143-3p	enc1	nm_001003401	((((.(((((((((((.((...&))..)))))))).))))))).	412	433	1	-19	1	0.000990512	0.529	1.779793417	1.849779975	-8.056611621	17	21	8	cds	NA	0	0	0.612491276138501	3.99042935260052	19.8539353001966	8.35904722451938e-06	0.000559093607089672	3	-0.801360390494226	9.32177504764947	11.0361992780272	0.000893498555161092	0.117643976429544	Not Significant	mRNA up miRNA down
59	69	rno-mir-143-3p	map1a	xm_006234826	((((((((..((((((((((((&)))))))))..)))..))...)))))).	10708	10736	1	-23.3	1	0.005909605	0.618	0	0	-6.236470573	20	28	9	3utr	NA	0	0	0.423021435570663	7.62591847717575	13.3734050311081	0.000255217577377629	0.00704145295984877	3	-0.801360390494226	9.32177504764947	11.0361992780272	0.000893498555161092	0.117643976429544	Not Significant	mRNA up miRNA down
60	70	rno-mir-143-3p	rps6kc1	xm_006250459	((.(((..((((((((((((..&))))))))))))..))))).	1499	1519	0.980769231	-23.5	1	0.000910102	0.426	0	0	-9.352435385	17	20	12	cds	NA	0	0	0.306592015275592	5.27398866606416	14.968403077009	0.000109326546972733	0.00384244513500344	3	-0.801360390494226	9.32177504764947	11.0361992780272	0.000893498555161092	0.117643976429544	Not Significant	mRNA up miRNA down
61	71	rno-mir-143-3p	map3k5	nm_001277694	...((((((((.(((((((((.&))))))))))).....)))))).	3813	3836	1	-21.7	1	2.07e-05	0.574	1.637586667	1.693103861	-9.861343503	17	23	11	cds	NA	0	0	-0.370536804231724	4.72519839370937	14.9424036716518	0.000110843434370642	0.00388339092607747	3	-0.801360390494226	9.32177504764947	11.0361992780272	0.000893498555161092	0.117643976429544	Not Significant	not reversely regulated
62	72	rno-mir-143-3p	csdc2	nm_001170542	...((((((((..(((.((((.&)))).))))))))))).	564	581	1	-19.6	1	0.001418274	0.412	2.648703625	1.864302745	-11.15047412	15	17	11	cds	NA	0	0	0.764812692444436	2.98449822707524	10.9732836068831	0.000924348283325085	0.0183473159258555	3	-0.801360390494226	9.32177504764947	11.0361992780272	0.000893498555161092	0.117643976429544	Not Significant	mRNA up miRNA down
63	73	rno-mir-143-3p	ctnnbip1	nm_001173388	(((((((.((((((((((((..&))))))))......))))..)))).))).	911	940	1	-18.5	1	0.0407101	0.544	1.037812531	0.739305815	-6.251209375	19	29	8	3utr	NA	0	0	0.407896330481955	3.11549209852645	7.54911412565354	0.00600395836047754	0.0626865510560361	3	-0.801360390494226	9.32177504764947	11.0361992780272	0.000893498555161092	0.117643976429544	Not Significant	mRNA up miRNA down
64	75	rno-mir-143-3p	smarca2	nm_001004446	...((((.(((.(((((((((.&)))))))))...))))))).	1707	1727	1	-23.2	1	0.000435805	0.485	2.043859911	2.034035564	-12.17497843	16	20	9	cds	NA	0	0	0.354823360513754	4.37185917597208	8.74621609767065	0.00310245135687546	0.0407782258678128	3	-0.801360390494226	9.32177504764947	11.0361992780272	0.000893498555161092	0.117643976429544	Not Significant	mRNA up miRNA down
65	76	rno-mir-143-3p	mcm3	nm_001191805	((((((..((((((((((((((&)))))))))).......)))))))))).	1497	1525	1	-23	1	0.000124765	0.485	1.794626667	1.966959624	-7.79489591	20	28	10	cds	NA	0	0	-0.26554567045821	7.63419844122961	8.61252120537633	0.00333859843103039	0.0425433502167865	3	-0.801360390494226	9.32177504764947	11.0361992780272	0.000893498555161092	0.117643976429544	Not Significant	not reversely regulated
66	77	rno-mir-143-3p	dclre1c	nm_147145	.((((.((((((....(((((.&))))))))))))))).	960	976	1	-18	1	0.002231294	0.544	0.35410315	0.97803816	-8.808752769	15	16	15	cds	NA	0	0	-0.398550870743816	2.39251504013451	7.93197169140226	0.00485688436029763	0.0546387113152341	3	-0.801360390494226	9.32177504764947	11.0361992780272	0.000893498555161092	0.117643976429544	Not Significant	not reversely regulated
67	78	rno-mir-143-3p	med16	nm_001106768	...((((.(((((.((((((((&))))))))...))))))))).	2807	2828	1	-20.4	1	0.003186205	0.456	0.545765	-0.019662178	-9.68501504	17	21	9	3utr	NA	0	0	0.42809762830133	5.11419592145642	21.1541922992745	4.23773216097744e-06	0.000336457641212569	3	-0.801360390494226	9.32177504764947	11.0361992780272	0.000893498555161092	0.117643976429544	Not Significant	mRNA up miRNA down
68	79	rno-mir-143-3p	sema4c	nm_001106902	.(((.(((((((((((.((((.&)))).)).......))))))))).))).	1104	1132	1	-20.9	1	0.003280149	0.471	1.117911172	1.429302408	-7.912362012	18	28	9	cds	NA	0	0	0.493913692329575	2.99260702415646	13.9994702567827	0.000182862145372466	0.00546901527460851	3	-0.801360390494226	9.32177504764947	11.0361992780272	0.000893498555161092	0.117643976429544	Not Significant	mRNA up miRNA down
69	80	rno-mir-143-3p	ddc	nm_001270853	..((((((((((((((.((...&.))..))))))).))))))).	736	769	1	-21	1	0.000328546	0.485	0.0835564	0.011094408	-4.957000719	16	21	7	cds	NA	0	0	-0.41800531383986	10.2332659319396	43.9064464086371	3.44452511863231e-11	3.16781493410218e-08	3	-0.801360390494226	9.32177504764947	11.0361992780272	0.000893498555161092	0.117643976429544	Not Significant	not reversely regulated
70	83	rno-mir-143-3p	nr3c2	nm_013131	(.((((((.((.(((((.(((.&))).)))))))...)))))).).	4868	4891	1	-22.2	1	0.000733137	0.485	1.623505833	1.334962888	-9.504443296	17	23	7	3utr	NA	0	0	-0.856122887052117	2.60962589503833	21.0367682689854	4.50553532808739e-06	0.000353064828484768	3	-0.801360390494226	9.32177504764947	11.0361992780272	0.000893498555161092	0.117643976429544	Not Significant	not reversely regulated
71	84	rno-mir-143-3p	ddx6	nm_001109292	(.((((((((((.((..((((.&.)))).....)).)))))))))).).	693	752	1	-18.8	1	7.7e-05	0.574	2.32217048	2.545032975	-6.623430021	17	26	10	cds	NA	0	0	0.329814888847718	5.94111865911892	9.02691790199497	0.00266032653693772	0.0373469425941169	3	-0.801360390494226	9.32177504764947	11.0361992780272	0.000893498555161092	0.117643976429544	Not Significant	mRNA up miRNA down
72	85	rno-mir-143-3p	serpinf1	nm_177927	((((((..(((((((...((((&.))))...))))))))))))).	227	267	1	-21.1	1	0.000174137	0.426	0.494276571	1.07286574	-8.027944991	17	22	13	cds	NA	0	0	0.923361042048384	-0.32532776147002	9.13548960159358	0.00250698364037304	0.0358688996495182	3	-0.801360390494226	9.32177504764947	11.0361992780272	0.000893498555161092	0.117643976429544	Not Significant	mRNA up miRNA down
73	86	rno-mir-143-3p	gab2	nm_053417	.((.(((((((.(((((((((.&)))))))))....))))))).)).	240	264	1	-22.3	1	0.000122354	0.574	2.322747444	2.05432683	-10.17215042	18	24	9	cds	NA	0	0	0.32118163636533	5.31957289600957	9.65126839133162	0.00189220884062511	0.0294949389338117	3	-0.801360390494226	9.32177504764947	11.0361992780272	0.000893498555161092	0.117643976429544	Not Significant	mRNA up miRNA down
74	87	rno-mir-143-3p	dgkh	xm_008770918	(((((((((((((((.(((...&)))))))))))))))))).	5462	5481	1	-22	1	0.0133205	0.706	0	0	-4.170623527	18	19	18	3utr	NA	0	0	-0.419250572146502	6.7368218062614	14.1569143813697	0.000168177880128122	0.00516994731223943	3	-0.801360390494226	9.32177504764947	11.0361992780272	0.000893498555161092	0.117643976429544	Not Significant	not reversely regulated
75	88	rno-mir-143-3p	garnl3	xm_017592117	.(((((((......(((((((.&)))))))))))))).	456	471	1	-19.9	1	0.000252732	0.529	0	0	-14.40976928	14	15	14	cds	NA	0	0	0.289739239813228	4.84226577714279	6.27834249045161	0.0122222364564848	0.0989421651661743	3	-0.801360390494226	9.32177504764947	11.0361992780272	0.000893498555161092	0.117643976429544	Not Significant	mRNA up miRNA down
76	89	rno-mir-143-3p	sqor	nm_001047913	(.((((((((((((...((...&))...)).)))))))))).).	1357	1378	1	-17.5	1	0.005725682	0.471	1.481482	0.961441401	-6.069748969	15	21	10	cds	NA	0	0	0.978222967466067	3.04797023097809	14.9810140900619	0.000108598322912954	0.00383071118092793	3	-0.801360390494226	9.32177504764947	11.0361992780272	0.000893498555161092	0.117643976429544	Not Significant	mRNA up miRNA down
77	90	rno-mir-143-3p	msrb3	xm_001055430	((((((..((((((((((((..&)))))))).)))))))))).	2530	2550	0.974358974	-20.6	1	5.39e-07	0.5	0	0	-7.79489591	18	20	10	3utr	NA	0	0	0.41594339514409	5.67112218221432	29.3866396489287	5.928495378271e-08	1.23446933952073e-05	3	-0.801360390494226	9.32177504764947	11.0361992780272	0.000893498555161092	0.117643976429544	Not Significant	mRNA up miRNA down
78	92	rno-mir-143-3p	sgo1	xm_008766789	(((((((.((((((((.((((.&)))).))..))))))))))))).	2722	2745	1	-21.6	1	0.000105176	0.559	0	0	-6.251209375	19	23	13	3utr	NA	0	0	0.401721532842889	5.38158476599458	15.7803670630582	7.11368681614407e-05	0.00289538636477334	3	-0.801360390494226	9.32177504764947	11.0361992780272	0.000893498555161092	0.117643976429544	Not Significant	mRNA up miRNA down
79	93	rno-mir-143-3p	wdfy3	nm_001170551	.(((((((.(((((...((((.&))))..))))).))))))).	3280	3300	1	-21.8	1	0.000579278	0.471	2.024505429	2.076771	-5.818213136	16	20	7	cds	NA	0	0	0.411197692306188	5.36156515197428	13.4152310539536	0.000249589418436411	0.00693820861930537	3	-0.801360390494226	9.32177504764947	11.0361992780272	0.000893498555161092	0.117643976429544	Not Significant	mRNA up miRNA down
80	94	rno-mir-143-3p	l1cam	nm_017345	.....(((((((((((.(.((.&)).).))))))))))).	1490	1507	1	-19.5	1	0.002133707	0.5	0.787425091	0.958105974	-13.66559964	14	17	11	cds	NA	0	0	0.30717602768339	8.86268359524986	16.4253497009558	5.06039436530237e-05	0.00226099239738773	3	-0.801360390494226	9.32177504764947	11.0361992780272	0.000893498555161092	0.117643976429544	Not Significant	mRNA up miRNA down
81	95	rno-mir-143-3p	nuggc	xm_008770806	((((.(((((((((((......&))))))))))))))).	1783	1799	1	-19.4	1	0.000102228	0.412	0	0	-8.056611621	15	16	15	cds	NA	0	0	0.985409169167267	0.0271029957337942	19.4020897320444	1.05891127478224e-05	0.00067549970106918	3	-0.801360390494226	9.32177504764947	11.0361992780272	0.000893498555161092	0.117643976429544	Not Significant	mRNA up miRNA down
82	96	rno-mir-143-3p	gprc5b	nm_001106304	..(((((..((((((((((((.&)))))))))...)))..))))).	2239	2262	1	-23.5	1	0.01604357	0.441	2.200105533	1.680327816	-8.327025307	17	23	9	3utr	NA	0	0	-0.736763096937143	0.90728809082646	7.94791595253256	0.00481427840084481	0.0543811427141488	3	-0.801360390494226	9.32177504764947	11.0361992780272	0.000893498555161092	0.117643976429544	Not Significant	not reversely regulated
83	97	rno-mir-143-3p	olfm2	nm_001015017	.((((.((((((((((((....&)))))).)))))).)))).	1795	1814	1	-17.6	1	0.01392165	0.574	1.388489615	1.042010511	-5.694283599	16	19	6	3utr	NA	0	0	1.35314636194441	1.96696113352584	40.8602968810581	1.63509462843003e-10	1.06146495996199e-07	3	-0.801360390494226	9.32177504764947	11.0361992780272	0.000893498555161092	0.117643976429544	Not Significant	mRNA up miRNA down
84	98	rno-mir-143-3p	nfya	xm_006244409	.(((((((((((((((((((..&.))))))))))..........................))))))))).	1330	1399	1	-21.2	1	0.001628578	0.529	0	0	-3.793324837	19	47	10	3utr	NA	0	0	0.428602152529112	4.61503341617386	12.6125625942646	0.000383162844741042	0.00961724646896537	3	-0.801360390494226	9.32177504764947	11.0361992780272	0.000893498555161092	0.117643976429544	Not Significant	mRNA up miRNA down
85	100	rno-mir-143-3p	loc102555217	xm_008762392	(.(((((.(((.(((((((...&)))))))))).))))).).	437	456	1	-17.9	1	0.005713315	0.603	0	0	-10.76168857	16	19	10	cds	NA	0	0	-0.496889881691331	3.0069360551766	7.94867230702869	0.00481226676967393	0.0543811427141488	3	-0.801360390494226	9.32177504764947	11.0361992780272	0.000893498555161092	0.117643976429544	Not Significant	not reversely regulated
86	101	rno-mir-143-3p	elk3	nm_001108743	(((((((((((.(((((((...&))))).)).))))))))).)).	693	715	1	-21.4	1	0.003912627	0.471	0.404257417	0.123590023	-7.284377756	18	22	9	cds	NA	0	0	-0.401986187036486	4.83692537731076	13.5536456726477	0.000231840660711927	0.00654371747216581	3	-0.801360390494226	9.32177504764947	11.0361992780272	0.000893498555161092	0.117643976429544	Not Significant	not reversely regulated
87	102	rno-mir-143-3p	elmod1	nm_001191579	..(((((.((((((((((....&.))))))))))..))))).	1439	1463	0.961538462	-20.3	1	0.000250446	0.515	2.05298266	1.990280825	-7.270635649	15	19	10	3utr	NA	0	1	0.424033962406108	5.42770578856138	9.93988007921496	0.0016173608465398	0.0267421707515602	3	-0.801360390494226	9.32177504764947	11.0361992780272	0.000893498555161092	0.117643976429544	Not Significant	mRNA up miRNA down
88	104	rno-mir-143-3p	slc27a3	nm_001106439	.....((((((((((.(((((.&))))))))))))))).	76	92	1	-22.6	1	5.39e-05	0.441	0.0764215	0.20362122	-13.89864872	15	16	15	5utr	NA	0	0	0.319504325495928	3.97830366379439	6.64455384828077	0.00994593814693969	0.086718891248771	3	-0.801360390494226	9.32177504764947	11.0361992780272	0.000893498555161092	0.117643976429544	Not Significant	mRNA up miRNA down
89	105	rno-mir-143-3p	nedd4l	nm_001008300	.(((((((((((((((.(((..&)))...))))))))))))......))).	2190	2218	0.961538462	-19.4	1	0.001544051	0.529	1.800729348	2.004394926	-3.793324837	18	28	12	cds	NA	0	0	-0.273065592364761	4.89732103932977	7.16490439938185	0.00743436527026496	0.0724784939245973	3	-0.801360390494226	9.32177504764947	11.0361992780272	0.000893498555161092	0.117643976429544	Not Significant	not reversely regulated
90	107	rno-mir-143-3p	slc30a4	nm_172066	.(((((..(((((((((.(((.&))).))))))))).))))).	3721	3741	1	-21.1	1	0.002364375	0.588	0.387288778	0.503961737	-7.650646301	17	20	9	3utr	NA	0	0	0.330988906732066	8.90281210250694	25.0168195126802	5.68323770927994e-07	7.93926726071056e-05	3	-0.801360390494226	9.32177504764947	11.0361992780272	0.000893498555161092	0.117643976429544	Not Significant	mRNA up miRNA down
91	109	rno-mir-143-3p	nfib	nm_031566	(((((((..(((((((.((...&)))))))))))))))).	1052	1069	1	-21.2	1	0.043682	0.426	0.896049	2.010739431	-7.307599034	16	17	16	cds	NA	0	0	0.371364387817322	3.8585301677088	6.903152476019	0.00860438944525567	0.0787380115404988	3	-0.801360390494226	9.32177504764947	11.0361992780272	0.000893498555161092	0.117643976429544	Not Significant	mRNA up miRNA down
92	111	rno-mir-143-3p	sort1	nm_031767	(((((.(((((.(((.((((((&)))))).))))))))))))).	2763	2784	1	-23.3	1	0.004538076	0.603	0.395322667	0.621994257	-9.418385597	19	21	13	3utr	NA	0	0	-0.698336485935556	5.32425551289723	41.0943096581448	1.45058040759388e-10	1.00053783613788e-07	3	-0.801360390494226	9.32177504764947	11.0361992780272	0.000893498555161092	0.117643976429544	Not Significant	not reversely regulated
93	113	rno-mir-143-3p	exph5	xm_017596030	...(((..(((.((((((((((&)))))))))).)))..))).	715	735	1	-21.3	1	0.000273251	0.529	0	0	-13.71866497	16	20	10	5utr	NA	0	0	0.434481718594867	3.06532065596146	6.75356376085836	0.00935606255596311	0.0828679826385304	3	-0.801360390494226	9.32177504764947	11.0361992780272	0.000893498555161092	0.117643976429544	Not Significant	mRNA up miRNA down
94	116	rno-mir-143-3p	klhl23	xm_006234314	.(..(((.(((((((((((((.&))))))))))))).)))..).	1511	1532	1	-22.5	1	0.000194087	0.529	0	0	-10.69652152	17	21	13	cds	NA	0	0	-0.339245219361687	7.35205626741292	26.6638468713212	2.42109463847271e-07	4.04836370154315e-05	3	-0.801360390494226	9.32177504764947	11.0361992780272	0.000893498555161092	0.117643976429544	Not Significant	not reversely regulated
95	117	rno-mir-143-3p	f13a1	nm_021698	.((..((.(((((((((.((..&)).)))))))))))..)).	2951	2970	1	-19.8	1	0.009672712	0.588	0.343485133	0.808117778	-13.25801922	15	19	11	3utr	NA	0	0	0.817197115863194	-0.227373647085665	11.9663067079999	0.000541712065607603	0.0125595259580788	3	-0.801360390494226	9.32177504764947	11.0361992780272	0.000893498555161092	0.117643976429544	Not Significant	mRNA up miRNA down
96	118	rno-mir-143-3p	notch2	nm_024358	...((((((((((((.(((((.&)))))))))).))))))).	6590	6609	1	-24.1	1	0.002217687	0.426	1.740684292	1.446446671	-6.747589274	17	19	10	cds	NA	0	0	0.808121578297232	2.18398392897385	10.2320270519479	0.00138022895737222	0.0238876154777968	3	-0.801360390494226	9.32177504764947	11.0361992780272	0.000893498555161092	0.117643976429544	Not Significant	mRNA up miRNA down
97	119	rno-mir-143-3p	npy1r	nm_001113357	.((((.((((((((((......&)))))).)))).)))).	664	681	1	-18.7	1	0.000106275	0.529	0.100931755	0.256003482	-5.694283599	14	17	6	cds	NA	0	0	0.443067382365039	4.72769468482526	14.1629657928714	0.000167637817265747	0.00516774008755527	3	-0.801360390494226	9.32177504764947	11.0361992780272	0.000893498555161092	0.117643976429544	Not Significant	mRNA up miRNA down
98	120	rno-mir-143-3p	snx27	nm_152847	.((((((.(((.((((((((..&)))))))))))....)))))).	1818	1840	1	-22.2	1	0.001235839	0.426	-0.493964363	0.136987741	-9.453763076	17	22	11	3utr	NA	0	1	0.317615006961093	7.08759507232561	8.90341372123687	0.00284638032305696	0.0390704642353937	3	-0.801360390494226	9.32177504764947	11.0361992780272	0.000893498555161092	0.117643976429544	Not Significant	mRNA up miRNA down
99	121	rno-mir-143-3p	zfp777	nm_001109348	.((((((((((((.((..(((.&)))..)).))))).))))))).	100	122	1	-19	1	0.01576454	0.471	0.427603385	1.105357999	-4.650164755	17	22	7	cds	NA	0	0	0.333812537557081	3.85331116313283	10.7093523897116	0.00106595333496286	0.0199858751187941	3	-0.801360390494226	9.32177504764947	11.0361992780272	0.000893498555161092	0.117643976429544	Not Significant	mRNA up miRNA down
100	123	rno-mir-143-3p	senp1	xm_008765850	((.(((.((((((((((((((.&.)))).)))))))))).))).)).	1286	1315	1	-25.3	1	0.003450511	0.456	0	0	-7.038800455	19	24	10	cds	NA	0	0	-0.318978058209077	4.21411391595607	9.38611569467399	0.00218634953707834	0.0325182661606423	3	-0.801360390494226	9.32177504764947	11.0361992780272	0.000893498555161092	0.117643976429544	Not Significant	not reversely regulated
101	124	rno-mir-143-3p	pdk3	nm_001106581	.((.((((.(((((((..(((.&))).)))))))...)))).)).	2148	2170	1	-19.2	1	0.001133334	0.485	0.327811357	0.035636673	-7.881736771	16	22	7	3utr	NA	0	0	0.366943903432079	7.64306250094794	25.1256138087836	5.3714628918215e-07	7.79992953607133e-05	3	-0.801360390494226	9.32177504764947	11.0361992780272	0.000893498555161092	0.117643976429544	Not Significant	mRNA up miRNA down
102	125	rno-mir-143-3p	tsc22d1	nm_013043	..(((((((((..(.(((((..&))))).)..))))))))).	88	107	1	-18.7	1	2.84e-05	0.412	0.611448456	0.247074661	-10.3283842	15	19	9	5utr	NA	0	0	-0.315195878107617	9.01464197321664	29.7699953608689	4.86462901703064e-08	1.09563358840715e-05	3	-0.801360390494226	9.32177504764947	11.0361992780272	0.000893498555161092	0.117643976429544	Not Significant	not reversely regulated
103	126	rno-mir-143-3p	pank1	nm_001106373	.((((((((((((((((.....&.))))))))...)))))))).	2031	2060	1	-18	1	0.01447982	0.588	2.132648474	1.896077883	-3.793324837	16	21	8	3utr	NA	0	0	-0.345972429867178	3.1800512133819	7.30350783087019	0.0068820123894222	0.069108179007883	3	-0.801360390494226	9.32177504764947	11.0361992780272	0.000893498555161092	0.117643976429544	Not Significant	not reversely regulated
104	127	rno-mir-143-3p	spats1	nm_181376	(.((((((((((.(((((((..&.))))))))))))))))).).	924	959	1	-23.6	1	0.0009009	0.544	0.2862694	0.033938425	-6.390380941	18	21	17	3utr	NA	0	0	0.700790753983826	0.367081636723473	11.4837397551362	0.000702077165821028	0.0152522118149623	3	-0.801360390494226	9.32177504764947	11.0361992780272	0.000893498555161092	0.117643976429544	Not Significant	mRNA up miRNA down
105	129	rno-mir-143-3p	zfp438	xm_017600557	..(((((((((((((.......&))))))))))))).	4445	4459	1	-18.9	1	0.01935312	0.515	0	0	-5.1900498	13	14	13	3utr	NA	0	0	0.397528970610367	1.88538649506964	6.40892985573564	0.0113547829317822	0.0941482978475944	3	-0.801360390494226	9.32177504764947	11.0361992780272	0.000893498555161092	0.117643976429544	Not Significant	mRNA up miRNA down
106	131	rno-mir-143-3p	glis2	nm_001106978	.(((((((((((((((((....&)))))))).)).......))))))).	2919	2945	1	-18.3	1	0.02308468	0.515	1.458889352	1.059616033	-3.793324837	17	26	8	3utr	NA	0	0	0.614240455509891	3.10870531382468	12.1305911343559	0.000496013946051885	0.0116716629181847	3	-0.801360390494226	9.32177504764947	11.0361992780272	0.000893498555161092	0.117643976429544	Not Significant	mRNA up miRNA down
107	132	rno-mir-143-3p	nsmaf	nm_181389	(.((((((((((((((.((((.&)))).)))...))))))))))).).	2555	2580	1	-23.8	1	6.84e-06	0.426	1.090516741	1.57588549	-5.101250328	19	25	11	cds	NA	0	0	-0.27253543756972	5.14587926506297	11.4125794816702	0.00072948476505695	0.0155416870022558	3	-0.801360390494226	9.32177504764947	11.0361992780272	0.000893498555161092	0.117643976429544	Not Significant	not reversely regulated
108	133	rno-mir-143-3p	rest	nm_031788	.(((((((((((((((((....&.)))).))))))))))).)).	2674	2700	1	-20.8	1	0.007339785	0.515	1.335900616	1.213878947	-3.793324837	17	21	11	cds	NA	0	0	0.941812339743356	1.59769622232943	14.2247483834925	0.000162222934982806	0.00504307693090211	3	-0.801360390494226	9.32177504764947	11.0361992780272	0.000893498555161092	0.117643976429544	Not Significant	mRNA up miRNA down
109	135	rno-mir-143-3p	ythdf2	nm_001047099	.((((((((.((((.(.((...&)).).)))).)))))))).	2470	2489	1	-18.2	1	0.01056685	0.574	1.633963125	1.884978542	-5.771280866	15	19	8	3utr	NA	0	0	0.308736398266854	5.06537493115539	13.7227501084993	0.000211872413561631	0.00624507622139844	3	-0.801360390494226	9.32177504764947	11.0361992780272	0.000893498555161092	0.117643976429544	Not Significant	mRNA up miRNA down
110	136	rno-mir-143-3p	ptger3	xm_006233535	...(((((((((((((.(((..&)))))..))))))))))).	740	759	1	-20.5	1	7.45e-05	0.309	0	0	-6.514540194	16	19	11	cds	NA	0	0	1.57508220030786	2.15235569649559	23.2215764660082	1.44368448683946e-06	0.000167710547334319	3	-0.801360390494226	9.32177504764947	11.0361992780272	0.000893498555161092	0.117643976429544	Not Significant	mRNA up miRNA down
111	138	rno-mir-143-3p	plxna2	nm_001105988	.(((((((((((((((((((((&))))))..)))))).))))))))).	1289	1314	1	-25.1	1	0.01465911	0.5	1.518829358	1.684184869	-3.793324837	21	25	9	cds	NA	0	0	0.562527327372489	4.20843231736479	12.0857385600456	0.000508089706205635	0.0119050488273575	3	-0.801360390494226	9.32177504764947	11.0361992780272	0.000893498555161092	0.117643976429544	Not Significant	mRNA up miRNA down
112	139	rno-mir-143-3p	parp14	nm_001191659	(((..((((((((((.(((...&.)))))))))))))..))).	1742	1773	1	-22	1	0.000459363	0.559	0.5929293	0.269453068	-11.32168298	16	20	13	cds	NA	0	0	-0.322642627377105	6.21072026747914	11.7604429841543	0.000605028253132418	0.0137671995908647	3	-0.801360390494226	9.32177504764947	11.0361992780272	0.000893498555161092	0.117643976429544	Not Significant	not reversely regulated
113	140	rno-mir-143-3p	slc22a18	nm_001004260	.((((((.(((((((((((((.&))))))))))).)).)))))).	1307	1329	1	-26.2	1	0.00052392	0.441	0.547415079	0.393469085	-6.106959767	19	22	11	cds	NA	0	0	-0.534783614590132	1.7063226089445	6.6249546869338	0.0100559701272244	0.0870564793431158	3	-0.801360390494226	9.32177504764947	11.0361992780272	0.000893498555161092	0.117643976429544	Not Significant	not reversely regulated
114	141	rno-mir-143-3p	hivep2	nm_024137	.((((((...(.(((((((((.&))))))))).).)))))).	2733	2752	1	-21.6	1	0.000662402	0.529	1.038904556	1.400738989	-11.7526592	16	19	9	cds	NA	0	0	0.297618852303023	6.35417618056018	12.0251067610914	0.000524886920504609	0.0122630478873939	3	-0.801360390494226	9.32177504764947	11.0361992780272	0.000893498555161092	0.117643976429544	Not Significant	mRNA up miRNA down
115	142	rno-mir-143-3p	scn1a	nm_030875	.......(((((((((.((((.&))))..))))))))).	254	270	1	-20.3	0	0.000105161	0.529	0.287276389	0.667027244	-17.11024494	13	16	9	cds	NA	0	0	-0.696018224178782	1.36222940261006	6.51698958634267	0.0106848716148389	0.0902205379811494	3	-0.801360390494226	9.32177504764947	11.0361992780272	0.000893498555161092	0.117643976429544	Not Significant	not reversely regulated
116	144	rno-mir-143-3p	lrp4	xm_008762038	(.(((((.((((((((..((((&)))).))))))))))))).).	2773	2794	1	-23.6	1	0.000660712	0.412	0	0	-7.414885257	18	21	13	cds	NA	0	0	-0.774972318080695	2.24018935945974	18.0782313791401	2.12011520541339e-05	0.00114134592228986	3	-0.801360390494226	9.32177504764947	11.0361992780272	0.000893498555161092	0.117643976429544	Not Significant	not reversely regulated
117	145	rno-mir-143-3p	tbc1d1	xm_006251004	((((((.((((...(((((((.&)))))))...)))))))))).	643	664	1	-23.8	1	0.000432042	0.426	0	0	-10.97403482	17	21	10	cds	NA	0	0	-0.458706957088937	4.51903370217034	16.9959986806554	3.74586764090543e-05	0.00181313137215054	3	-0.801360390494226	9.32177504764947	11.0361992780272	0.000893498555161092	0.117643976429544	Not Significant	not reversely regulated
118	149	rno-mir-143-3p	hspb1	nm_031970	(((((((((((((((..(((..&))).)))))))))...))).))).	87	111	1	-18.7	1	0.007599572	0.426	0.061443468	0.307172498	-4.170623527	18	24	9	5utr	NA	0	0	0.511260889516765	6.52874532178604	15.4022029985461	8.68869397010124e-05	0.0033196051876918	3	-0.801360390494226	9.32177504764947	11.0361992780272	0.000893498555161092	0.117643976429544	Not Significant	mRNA up miRNA down
119	150	rno-mir-143-3p	mis18bp1	xm_006240138	...(((((((..(((((((((.&)))))))))...))))))).	3606	3626	1	-22.7	1	0.008309874	0.588	0	0	-12.68611798	16	20	9	cds	NA	0	0	-0.288101621581517	6.18183118005451	9.69215566252199	0.00185056312765847	0.0289485614994172	3	-0.801360390494226	9.32177504764947	11.0361992780272	0.000893498555161092	0.117643976429544	Not Significant	not reversely regulated
120	151	rno-mir-143-3p	rassf3	nm_001108747	.((((((..((((((((((((.&))))))))).......))).)))))).	708	735	1	-23.3	1	4.98e-05	0.456	0.822228221	0.944303525	-7.163349425	18	27	9	cds	NA	0	0	-0.455858686385306	3.54587116612146	10.7525002099464	0.00104138535252569	0.0196793300521807	3	-0.801360390494226	9.32177504764947	11.0361992780272	0.000893498555161092	0.117643976429544	Not Significant	not reversely regulated
121	152	rno-mir-143-3p	specc1	xm_008767821	(((((.(.(((.(((((((((.&)))))))))))).)))).)).	1289	1310	1	-22.9	1	1.85e-06	0.441	0	0	-11.49897145	18	21	12	cds	NA	0	0	-0.363779868648284	6.37510482730592	25.9087838153974	3.57936696289933e-07	5.64312768607957e-05	3	-0.801360390494226	9.32177504764947	11.0361992780272	0.000893498555161092	0.117643976429544	Not Significant	not reversely regulated
122	153	rno-mir-143-3p	ilf2	nm_001047886	((((((.((((.((((((((..&.))))))))))).....).)))))).	259	295	1	-22.8	1	0.002050372	0.485	0.963082	1.391286211	-8.828064291	18	26	11	cds	NA	0	0	-0.538036740071725	7.59741663934669	62.646999164614	2.47281446090769e-15	9.09666013019244e-12	3	-0.801360390494226	9.32177504764947	11.0361992780272	0.000893498555161092	0.117643976429544	Not Significant	not reversely regulated
123	154	rno-mir-143-3p	nisch	xm_001057307	(((((((((((((((.((....&))))))))))))).)))).	4199	4218	1	-19.8	1	0.00534214	0.5	0	0	-4.170623527	17	19	13	cds	NA	0	0	0.385693957587339	8.65521956999838	12.5612960208044	0.000393818532686624	0.00981079306259499	3	-0.801360390494226	9.32177504764947	11.0361992780272	0.000893498555161092	0.117643976429544	Not Significant	mRNA up miRNA down
124	155	rno-mir-143-3p	prlhr	nm_139193	.((((((((((((((((((((.&)))))))...)).)))))).))))).	1052	1078	1	-23.9	1	0.001129172	0.412	1.22960664	1.348822852	-3.793324837	20	26	7	cds	NA	0	0	-0.693708412820877	6.74649822519576	29.807779837531	4.77073703755042e-08	1.09563358840715e-05	3	-0.801360390494226	9.32177504764947	11.0361992780272	0.000893498555161092	0.117643976429544	Not Significant	not reversely regulated
125	157	rno-mir-143-3p	pja2	nm_001277278	(((((((((((((..(((....&)))..))))))))).)))).	2790	2810	1	-19.4	1	4.5e-06	0.559	1.851	1.620187	-5.529863924	16	20	9	3utr	NA	0	0	0.292265392478422	8.15179061849797	12.8331683235346	0.000340528648517866	0.00867915511557314	3	-0.801360390494226	9.32177504764947	11.0361992780272	0.000893498555161092	0.117643976429544	Not Significant	mRNA up miRNA down
126	159	rno-mir-143-3p	s100a3	xm_008761122	...((((.((((((((((((..&.)))))))))))))))).	208	251	1	-21.8	1	0.000579285	0.441	0	0	-8.828175123	16	18	16	5utr	NA	0	0	-0.886915786268121	4.18642154962279	22.0920937352869	2.59877885815285e-06	0.000247242443780818	3	-0.801360390494226	9.32177504764947	11.0361992780272	0.000893498555161092	0.117643976429544	Not Significant	not reversely regulated
127	161	rno-mir-143-3p	rcan1	nm_153724	.(((.((.(((((((.(((...&.)))..)))))))))))).	1963	2004	1	-19.1	1	0.000815814	0.412	1.950108	1.657281248	-10.45904602	15	19	12	3utr	NA	0	0	-0.492741784158735	8.06421983204528	19.9676242686894	7.87645741354873e-06	0.000533998496952487	3	-0.801360390494226	9.32177504764947	11.0361992780272	0.000893498555161092	0.117643976429544	Not Significant	not reversely regulated
128	162	rno-mir-143-3p	plpp5	nm_001109411	(((((.(((((((((.(((((.&.)))))....)))))))))))))).	973	1023	1	-26.6	1	0.007216676	0.471	2.144954444	1.742805866	-6.071582288	19	25	14	3utr	NA	0	0	0.345475525957637	4.25101506441248	18.3939888120545	1.79623752387947e-05	0.000996144588619791	3	-0.801360390494226	9.32177504764947	11.0361992780272	0.000893498555161092	0.117643976429544	Not Significant	mRNA up miRNA down
129	163	rno-mir-143-3p	sgk1	xm_006227723	.(((((((((..((.(((((((&)))))))...))..))))))))).	2247	2271	1	-21.4	1	0.002590591	0.529	0	0	-10.70035218	18	24	9	3utr	NA	0	0	-0.3186392268048	3.59986792850537	11.529394107451	0.000685043371944717	0.015000275104726	3	-0.801360390494226	9.32177504764947	11.0361992780272	0.000893498555161092	0.117643976429544	Not Significant	not reversely regulated
130	165	rno-mir-143-3p	rab11fip4	nm_001107023	((((((.(.(((((((((((..&)))))))...)))).).)))))).	3098	3122	1	-19.4	1	0.04394005	0.523	-0.020031993	-0.124101062	-6.537650639	18	24	7	3utr	NA	0	0	0.270458372728601	5.50804311732554	8.94885021417726	0.00277644282831111	0.0383995166476492	3	-0.801360390494226	9.32177504764947	11.0361992780272	0.000893498555161092	0.117643976429544	Not Significant	mRNA up miRNA down
131	166	rno-mir-143-3p	slc10a7	nm_001010948	.(((((((((((.((.((((((&)))))).))))))))........))))).	736	765	1	-18.6	1	0.005301395	0.515	2.274294579	2.12630289	-5.31550453	19	29	8	cds	NA	0	0	0.419646800549353	4.7901799361699	14.5508361248649	0.000136428096344052	0.00448101330730048	3	-0.801360390494226	9.32177504764947	11.0361992780272	0.000893498555161092	0.117643976429544	Not Significant	mRNA up miRNA down
132	168	rno-mir-143-3p	tanc2	xm_008768351	.(((..((.(((((.((((((.&))))))..))))).))..))).	4294	4316	1	-20.7	1	0.03988081	0.515	0	0	-11.60515999	16	22	6	cds	NA	0	0	0.332254843302953	6.85668864847196	10.7071913114588	0.00106719913747622	0.0199858751187941	3	-0.801360390494226	9.32177504764947	11.0361992780272	0.000893498555161092	0.117643976429544	Not Significant	mRNA up miRNA down
133	169	rno-mir-143-3p	rbm43	nm_001037649	(((((((..((((.((((.((.&.)).))))))))))))))).	15	60	1	-19.9	1	0.06829335	0.441	0.048912243	0.026104074	-8.164438951	17	20	15	5utr	NA	0	0	-0.599667643034751	4.36465964826787	30.2137087805598	3.86964596254459e-08	9.28378540057437e-06	3	-0.801360390494226	9.32177504764947	11.0361992780272	0.000893498555161092	0.117643976429544	Not Significant	not reversely regulated
134	170	rno-mir-143-3p	vamp1	nm_013090	...(((((.((((.(((((((.&)))))))..))))..))))).	438	459	1	-22.2	1	0.00017568	0.618	1.576099429	2.087180955	-8.427769769	16	21	7	cds	NA	0	0	-0.295184222879594	6.63508295195156	9.52624045406768	0.00202554631938989	0.030748183192279	3	-0.801360390494226	9.32177504764947	11.0361992780272	0.000893498555161092	0.117643976429544	Not Significant	not reversely regulated
135	171	rno-mir-143-3p	ncoa2	nm_031822	(((((((((((((((((.....&))))))))))).....)))))).	679	702	1	-21.6	1	2.35e-07	0.515	2.512975832	2.183653696	-3.937574446	17	23	11	cds	NA	0	0	0.441399710878016	5.27527382236086	14.285205908423	0.000157094707179076	0.00492527610348944	3	-0.801360390494226	9.32177504764947	11.0361992780272	0.000893498555161092	0.117643976429544	Not Significant	mRNA up miRNA down
136	172	rno-mir-143-3p	srcin1	nm_019378	(((((((.(((((((..((((.&.))))....)))))))))).)))).	4211	4244	1	-24	1	0.000866668	0.5	1.915682829	2.116658229	-6.484258456	18	25	10	3utr	NA	0	0	0.825417363445662	1.98265306953312	14.6463619975081	0.000129684718445629	0.0043192470363263	3	-0.801360390494226	9.32177504764947	11.0361992780272	0.000893498555161092	0.117643976429544	Not Significant	mRNA up miRNA down
137	174	rno-mir-143-3p	nrsn1	nm_001106109	((((((((..(((((.(((((.&)))))))))..............)..)))))))).	379	414	1	-21.1	1	0.004358538	0.5	1.692961	1.620714283	-6.469519653	18	35	9	cds	NA	0	0	0.402029264665686	5.95993425286563	23.1040698291505	1.53465523857715e-06	0.00017460263106121	3	-0.801360390494226	9.32177504764947	11.0361992780272	0.000893498555161092	0.117643976429544	Not Significant	mRNA up miRNA down
138	175	rno-mir-143-3p	ube2z	nm_001037643	(.((.(((((((((((((((..&.))))))))))..))))).)).).	2161	2208	1	-21.9	1	0.001463821	0.588	2.163243294	2.287681552	-9.220287503	18	24	10	3utr	NA	0	0	0.336634273011555	4.98237027702211	16.060248352729	6.13586364417307e-05	0.00259445943207257	3	-0.801360390494226	9.32177504764947	11.0361992780272	0.000893498555161092	0.117643976429544	Not Significant	mRNA up miRNA down
139	176	rno-mir-143-3p	scn3a	nm_013119	(((((((((((((.(((((((.&.)))))).).)))))))).))..))).	2777	2827	1	-21.7	1	1.14e-05	0.456	2.148687375	2.211795446	-4.794414364	20	27	8	cds	NA	0	0	0.920314636059311	0.801760713105473	8.19397905337241	0.00420296394132254	0.049397135310368	3	-0.801360390494226	9.32177504764947	11.0361992780272	0.000893498555161092	0.117643976429544	Not Significant	mRNA up miRNA down
140	178	rno-mir-143-3p	uevld	xm_008759461	((((((((.(.((((((((((.&.))).))))))).).)))))))).	1073	1124	1	-22.9	1	0.02596944	0.529	0	0	-7.81873858	19	24	8	cds	NA	0	0	0.433918673356413	3.18184719876868	8.05565797361716	0.00453617658186415	0.0522421987784194	3	-0.801360390494226	9.32177504764947	11.0361992780272	0.000893498555161092	0.117643976429544	Not Significant	mRNA up miRNA down
141	179	rno-mir-181a-5p	dgkh	xm_008770918	.(((.((((((((.((((((((.&)))))))).)))....)))))))).	15576	15601	1	-19.7	1	0.01993149	0.574	0	0	-8.76920193	19	25	8	3utr	NA	0	0	-0.419250572146502	6.7368218062614	14.1569143813697	0.000168177880128122	0.00516994731223943	2	1.54890146358205	4.46747226423333	11.6787567620401	0.000632177619844315	0.117643976429544	Not Significant	mRNA down miRNA up
142	180	rno-mir-181a-5p	plxna4	xm_017592970	...((((((((((((((((((((&))))).)))))))).).)))))).	5499	5523	1	-24.9	1	0.1392893	0.5	0	0	-6.514540194	20	24	8	cds	NA	0	0	0.529576601453921	7.81645540787374	25.0666355276525	5.5382881018398e-07	7.83596762716718e-05	2	1.54890146358205	4.46747226423333	11.6787567620401	0.000632177619844315	0.117643976429544	Not Significant	not reversely regulated
143	181	rno-mir-181a-5p	gpc6	xm_001077762	...((((..(((((((((((((.&)))))))))))))....)))).	6562	6584	1	-22.3	1	0.003893814	0.5	0	0	-9.884564781	17	22	13	3utr	NA	0	0	0.90149353091124	3.9081855577085	29.6988075766684	5.04658537928575e-08	1.09930575933192e-05	2	1.54890146358205	4.46747226423333	11.6787567620401	0.000632177619844315	0.117643976429544	Not Significant	not reversely regulated
144	182	rno-mir-181a-5p	galns	nm_001047851	....(((((((((((((......&.))))))))))))).	774	805	1	-18.4	1	0.03518047	0.485	1.530942692	1.184294729	-9.546562469	13	15	13	cds	NA	0	0	-0.312281611434656	3.5075685569597	6.27739010222761	0.0122288069306508	0.0989421651661743	2	1.54890146358205	4.46747226423333	11.6787567620401	0.000632177619844315	0.117643976429544	Not Significant	mRNA down miRNA up
145	184	rno-mir-181a-5p	ccny	nm_001191833	.(((((((..(((((((((((((&))))).))))))))))))))).	543	565	1	-26.7	1	5.62e-06	0.485	2.420398357	1.740954526	-6.092220964	20	22	15	cds	NA	0	0	-0.295399673083488	6.36536387579811	9.45832534047571	0.00210192885594296	0.0315175093127534	2	1.54890146358205	4.46747226423333	11.6787567620401	0.000632177619844315	0.117643976429544	Not Significant	mRNA down miRNA up
146	185	rno-mir-181a-5p	map3k5	nm_001277694	..........((((((((((((.&)))))))))))).	1334	1347	1	-17.9	0	4.34e-06	0.515	1.796742083	2.26123057	-21.722776	12	13	12	cds	NA	0	0	-0.370536804231724	4.72519839370937	14.9424036716518	0.000110843434370642	0.00388339092607747	2	1.54890146358205	4.46747226423333	11.6787567620401	0.000632177619844315	0.117643976429544	Not Significant	mRNA down miRNA up
147	186	rno-mir-181a-5p	fbxw7	xm_006232555	....((((..(((((((((((((&)))))))))))))..)))).	3218	3238	1	-23.5	1	0.002918045	0.515	0	0	-11.8454586	17	20	13	cds	NA	0	0	0.280686966374875	6.74033873297423	15.3646490975173	8.86310636952281e-05	0.00332698101680455	2	1.54890146358205	4.46747226423333	11.6787567620401	0.000632177619844315	0.117643976429544	Not Significant	not reversely regulated
148	187	rno-mir-181a-5p	coro2b	xm_217183	........(((..(((((((((.&))))))))).))).	3245	3259	1	-19.3	0	0.01711345	0.515	0	0	-24.05981379	12	14	9	3utr	NA	0	0	0.5663196405193	2.0835187190981	8.34338055834226	0.00387095042044811	0.0471521068874893	2	1.54890146358205	4.46747226423333	11.6787567620401	0.000632177619844315	0.117643976429544	Not Significant	not reversely regulated
149	188	rno-mir-181a-5p	il20ra	nm_001107521	..((((((((((((..(((((..&.)))))..)))..))))))))).	965	1006	1	-22.4	1	0.001288169	0.676	1.032603264	0.659150036	-5.92549936	17	23	9	cds	NA	0	0	-0.410664813979721	4.85064648007957	22.5453262929951	2.05243253384048e-06	0.000211688275172556	2	1.54890146358205	4.46747226423333	11.6787567620401	0.000632177619844315	0.117643976429544	Not Significant	mRNA down miRNA up
150	189	rno-mir-181a-5p	elmsan1	xm_008764791	..........(((((((((((((&)))))))....)))))).	4004	4022	1	-20.1	0	0.001887664	0.441	0	0	-21.722776	13	18	7	3utr	NA	0	0	0.37845348020172	5.88920548232046	9.83929449483771	0.0017082300165058	0.0277235683267029	2	1.54890146358205	4.46747226423333	11.6787567620401	0.000632177619844315	0.117643976429544	Not Significant	not reversely regulated
151	190	rno-mir-181a-5p	cux2	nm_001271380	.((((((...(((((((((((.(&.).))))))))))).......)))))).	3693	3738	1	-24.5	1	0.000785556	0.353	1.873364273	1.755666534	-8.405855893	18	28	11	cds	NA	0	0	0.511045509337416	4.28879245981095	16.3726825133898	5.20297298764447e-05	0.00229884606357581	2	1.54890146358205	4.46747226423333	11.6787567620401	0.000632177619844315	0.117643976429544	Not Significant	not reversely regulated
152	191	rno-mir-181a-5p	naa15	nm_001107674	..((((.((((((((((.(....&).)))))))))).)))).	15	33	1	-20.3	1	0.01751318	0.468	0.79527265	0.464238955	-6.500687254	15	18	10	5utr	NA	0	1	0.297973117165961	7.31168122926661	9.91057600881165	0.00164331678096093	0.027024025804932	2	1.54890146358205	4.46747226423333	11.6787567620401	0.000632177619844315	0.117643976429544	Not Significant	not reversely regulated
153	192	rno-mir-181a-5p	amigo2	nm_182816	..........((((.(((((((.&))))))))))).	2961	2973	1	-19.7	0	0.1445773	0.456	1.058304571	0.267309237	-22.45822556	11	12	11	3utr	NA	0	0	-0.557924236274049	2.74285837371922	9.69337090632138	0.00184933965891072	0.0289485614994172	2	1.54890146358205	4.46747226423333	11.6787567620401	0.000632177619844315	0.117643976429544	Not Significant	mRNA down miRNA up
154	193	rno-mir-181a-5p	col20a1	xm_008762603	..........(((((((((((((&))))))))))....))).	2260	2278	1	-17.3	0	0.002525001	0.485	0	0	-21.722776	13	18	10	cds	NA	0	0	0.556377686574336	0.944402801195865	6.8065261089186	0.00908252924616709	0.0814255018364744	2	1.54890146358205	4.46747226423333	11.6787567620401	0.000632177619844315	0.117643976429544	Not Significant	not reversely regulated
155	194	rno-mir-181a-5p	amot	xm_006257423	..((((((((.(((((.((((((&)))))))))))..)))))))).	1839	1861	0.969230769	-21.6	1	0.007957872	0.471	0	0	-7.781775195	19	22	11	cds	NA	0	0	1.3480845110378	2.45579984443418	19.1844792354277	1.18674382772143e-05	0.000731670663839869	2	1.54890146358205	4.46747226423333	11.6787567620401	0.000632177619844315	0.117643976429544	Not Significant	not reversely regulated
156	195	rno-mir-181a-5p	mmp15	nm_001106168	(((((((.((((((((((.((((&))))))))))))))))))))).	3303	3325	1	-24.1	1	0.000719579	0.426	0.4989313	0.413689331	-6.251209375	21	22	21	3utr	NA	0	0	0.323903486100522	3.88669067282035	6.62324816283731	0.0100656096087184	0.0870564793431158	2	1.54890146358205	4.46747226423333	11.6787567620401	0.000632177619844315	0.117643976429544	Not Significant	not reversely regulated
157	196	rno-mir-181a-5p	col12a1	xm_017596099	....(((((((((((.((((.((&))))))))))))))))).	5756	5774	1	-20.9	1	0.000606912	0.485	0	0	-9.779611549	17	18	17	cds	NA	0	0	0.548315002847211	0.478166355334934	6.32355116085866	0.0119144790212623	0.0971953508531124	2	1.54890146358205	4.46747226423333	11.6787567620401	0.000632177619844315	0.117643976429544	Not Significant	not reversely regulated
158	197	rno-mir-181a-5p	plxna3	nm_001107581	..((.(((((((((((((.((((&)))))))..........)))))))))).)).	3648	3679	1	-22.6	1	4.24e-05	0.471	1.69414357	1.554158976	-9.076037894	19	31	10	cds	NA	0	0	0.279939825234776	5.30747930905617	6.28243388171302	0.0121940513958173	0.0988784358591035	2	1.54890146358205	4.46747226423333	11.6787567620401	0.000632177619844315	0.117643976429544	Not Significant	not reversely regulated
159	198	rno-mir-181a-5p	serpinf1	nm_177927	..(((((((.(((((((((((((&)))))))..............))))))..))))))).	1099	1136	1	-24.4	1	0.008573374	0.441	1.522913452	0.880848964	-6.199507188	20	37	7	cds	NA	0	0	0.923361042048384	-0.32532776147002	9.13548960159358	0.00250698364037304	0.0358688996495182	2	1.54890146358205	4.46747226423333	11.6787567620401	0.000632177619844315	0.117643976429544	Not Significant	not reversely regulated
160	199	rno-mir-181a-5p	morf4l1	nm_001011999	(((.((((((.((((..((((((&))))))..)))).))))))))).	586	609	1	-18.9	1	0.04527873	0.647	0.516591333	0.805923355	-10.02742028	19	23	9	cds	NA	0	0	0.426247583767095	6.53735834796211	16.4692384271384	4.94458567331895e-05	0.00221822957279463	2	1.54890146358205	4.46747226423333	11.6787567620401	0.000632177619844315	0.117643976429544	Not Significant	not reversely regulated
161	200	rno-mir-181a-5p	abcc4	nm_133411	...((((((((((((((((((..&))))))))))))..............)))))).	3712	3745	1	-19.8	1	0.002170098	0.559	1.404163156	1.614885866	-6.514540194	18	33	12	cds	NA	0	0	0.279556795298909	6.62153005441127	12.9301932425415	0.000323324403634496	0.00839718219959631	2	1.54890146358205	4.46747226423333	11.6787567620401	0.000632177619844315	0.117643976429544	Not Significant	not reversely regulated
162	201	rno-mir-181a-5p	nod1	nm_001109236	..........((((((((((((.&)))))))))))).	3696	3709	1	-21.2	0	0.001862554	0.5	0.9238301	1.321827153	-21.722776	12	13	12	3utr	NA	0	0	-0.801882577895624	1.68120835886485	9.70880793334794	0.00183386931353645	0.0287942542264075	2	1.54890146358205	4.46747226423333	11.6787567620401	0.000632177619844315	0.117643976429544	Not Significant	mRNA down miRNA up
163	203	rno-mir-181a-5p	scn3a	nm_013119	..(((((((((.(((((.((...&)).)))))))))))))).	46	64	1	-21.5	1	0.000109774	0.544	0.671857889	0.483483106	-8.303804029	16	18	14	5utr	NA	0	0	0.920314636059311	0.801760713105473	8.19397905337241	0.00420296394132254	0.049397135310368	2	1.54890146358205	4.46747226423333	11.6787567620401	0.000632177619844315	0.117643976429544	Not Significant	not reversely regulated
164	204	rno-mir-181a-5p	dysf	xm_006236758	..((((((....(((((((((((&))).)))))))))))))).	3711	3730	1	-19.9	1	0.002614915	0.529	0	0	-13.42747463	17	19	14	cds	NA	0	0	-1.0426593857207	0.717148989332575	13.3223711027396	0.000262258336187878	0.00714637777325783	2	1.54890146358205	4.46747226423333	11.6787567620401	0.000632177619844315	0.117643976429544	Not Significant	mRNA down miRNA up
165	206	rno-mir-181a-5p	nudt18	nm_001100732	..(((((....(((((((.(((.&))))))))))...))))).	293	312	1	-20.8	1	7.89e-05	0.397	1.136765771	1.527842285	-12.39430625	15	19	10	cds	NA	0	0	0.366208744692608	3.28792125170668	6.60486428478989	0.0101700554832508	0.0878062540271393	2	1.54890146358205	4.46747226423333	11.6787567620401	0.000632177619844315	0.117643976429544	Not Significant	not reversely regulated
166	208	rno-mir-181a-5p	ankrd6	nm_001134969	.((.((((((.(((((((.((((&))))))))))).))).))))).	172	194	1	-19.1	1	0.03073772	0.515	-0.265136819	0.21325131	-9.650121588	19	22	11	5utr	NA	0	0	-0.32892417074553	7.49171696321495	35.4669385035001	2.59416605851019e-09	1.06034135635994e-06	2	1.54890146358205	4.46747226423333	11.6787567620401	0.000632177619844315	0.117643976429544	Not Significant	mRNA down miRNA up
167	209	rno-mir-181a-5p	pam	nm_013000	...((((((((((.((((.((((&))))))))..)))))))))).	626	647	1	-22.6	1	0.008914339	0.456	1.8550304	1.716856391	-7.371380111	18	21	10	cds	NA	0	1	0.314114507915642	8.37069224549352	25.6123718991636	4.17354905630791e-07	6.22422802505596e-05	2	1.54890146358205	4.46747226423333	11.6787567620401	0.000632177619844315	0.117643976429544	Not Significant	not reversely regulated
168	210	rno-mir-181a-5p	eif3a	nm_001047087	..((((((((.(((((((.((.(&).)))).))).)).)))))))).	3445	3468	1	-18.8	1	0.00652933	0.426	2.29142875	1.842081542	-7.781775195	18	23	8	cds	NA	0	0	0.361535878082041	8.47359635982893	13.7092512950352	0.000213400687337209	0.00624507622139844	2	1.54890146358205	4.46747226423333	11.6787567620401	0.000632177619844315	0.117643976429544	Not Significant	not reversely regulated
169	211	rno-mir-181a-5p	loc100911248	xm_003751095	..((((((((((((..((((((.&.))))))..)))))))))))).	4036	4085	1	-27.2	1	0.000212793	0.485	0	0	-5.92549936	18	22	12	3utr	NA	0	0	0.354553021388243	4.00448200917114	7.25508003734284	0.00707007205143588	0.0701036075109132	2	1.54890146358205	4.46747226423333	11.6787567620401	0.000632177619844315	0.117643976429544	Not Significant	not reversely regulated
170	212	rno-mir-181a-5p	ncald	nm_001024371	.(((((((..(((((.((((((.&)))))))))))..))))))).	416	437	1	-19.5	1	0.000633431	0.515	0.321824614	0.239185226	-6.325270044	18	21	11	cds	NA	0	1	-0.64209454692808	7.37666904617904	50.6423187308706	1.10829358304069e-12	1.35901422027079e-09	2	1.54890146358205	4.46747226423333	11.6787567620401	0.000632177619844315	0.117643976429544	Not Significant	mRNA down miRNA up
171	213	rno-mir-181a-5p	mppe1	nm_001108435	.(((.((((.(((((((((....&.))))))))).))))))).	1928	1973	1	-21.8	1	0.000421302	0.485	-0.440331111	-0.028850561	-9.15486848	16	19	9	3utr	NA	0	0	-0.300823567876365	4.64051918585986	11.1660244373819	0.000833089545277771	0.0171529407120998	2	1.54890146358205	4.46747226423333	11.6787567620401	0.000632177619844315	0.117643976429544	Not Significant	mRNA down miRNA up
172	214	rno-mir-181a-5p	gata3	xm_006254253	....((((..((((((((..(((&)))..)))))))).)))).	1340	1359	1	-18.4	1	0.000504279	0.441	0	0	-11.8454586	15	19	8	cds	NA	0	0	0.598171241126287	4.40515622477201	20.5391934983297	5.84226765571427e-06	0.00041867055745755	2	1.54890146358205	4.46747226423333	11.6787567620401	0.000632177619844315	0.117643976429544	Not Significant	not reversely regulated
173	215	rno-mir-181a-5p	klhl23	nm_001134504	..(((((.(((((...(((((((&)))))))..)))))))))).	2101	2121	1	-20.5	1	0.002115017	0.456	-0.441941286	0.147597511	-9.095974207	17	20	10	3utr	NA	0	0	-0.339245219361687	7.35205626741292	26.6638468713212	2.42109463847271e-07	4.04836370154315e-05	2	1.54890146358205	4.46747226423333	11.6787567620401	0.000632177619844315	0.117643976429544	Not Significant	mRNA down miRNA up
174	216	rno-mir-181a-5p	hopx	nm_133621	.(((((((((((((.((.((((.&.)))).))))))))))))))).	358	425	1	-25	1	0.000265806	0.559	0.405624477	0.171212414	-4.528774398	19	22	15	3utr	NA	0	1	-0.417384273045422	5.77131553723668	14.3834691339226	0.00014910555235734	0.00476964891540756	2	1.54890146358205	4.46747226423333	11.6787567620401	0.000632177619844315	0.117643976429544	Not Significant	mRNA down miRNA up
175	217	rno-mir-181a-5p	necab3	nm_001098724	..(((((((.((((((.((((((&)))))).))).)))))))))).	668	690	1	-22	1	1.78e-05	0.441	0.160362257	0.502334291	-6.199507188	19	22	10	cds	NA	0	0	-0.302292519924104	7.00898256685372	10.8561441101865	0.000984685080495834	0.0189982247348812	2	1.54890146358205	4.46747226423333	11.6787567620401	0.000632177619844315	0.117643976429544	Not Significant	mRNA down miRNA up
176	219	rno-mir-181a-5p	nedd4l	nm_001008300	..(((..((((((((((((.(((&))).))).)))))))))..))).	2187	2210	0.974358974	-22.3	1	0.000196906	0.544	1.936509769	2.067592176	-8.401646015	18	23	9	cds	NA	0	0	-0.273065592364761	4.89732103932977	7.16490439938185	0.00743436527026496	0.0724784939245973	2	1.54890146358205	4.46747226423333	11.6787567620401	0.000632177619844315	0.117643976429544	Not Significant	mRNA down miRNA up
177	220	rno-mir-181a-5p	enc1	nm_001003401	..((.(((((((((((((((.((&.)))))))).))))))))).)).	475	525	1	-23.9	1	1.31e-07	0.412	1.640513312	1.987910175	-9.076037894	19	23	9	cds	NA	0	0	0.612491276138501	3.99042935260052	19.8539353001966	8.35904722451938e-06	0.000559093607089672	2	1.54890146358205	4.46747226423333	11.6787567620401	0.000632177619844315	0.117643976429544	Not Significant	not reversely regulated
178	221	rno-mir-181a-5p	nadk2	nm_001044252	..((.((((..(((((((((((.&)))).)))))))..)))).)).	1286	1308	1	-18.7	1	0.000999032	0.574	0.409904908	0.947406159	-13.14331884	17	22	7	3utr	NA	0	0	-0.329246670922934	4.96290002945542	13.2771414393008	0.000268661830151791	0.00724927128986593	2	1.54890146358205	4.46747226423333	11.6787567620401	0.000632177619844315	0.117643976429544	Not Significant	mRNA down miRNA up
179	222	rno-mir-181a-5p	map1b	nm_019217	.....((((((((((((((((((&)))))))).))))))..)))).	577	599	1	-23.9	1	0.001608268	0.441	1.0187382	1.065946464	-13.66559964	18	22	8	cds	NA	0	1	0.390358999873915	10.5091938238891	18.4598674211952	1.73520049927489e-05	0.000977024117857026	2	1.54890146358205	4.46747226423333	11.6787567620401	0.000632177619844315	0.117643976429544	Not Significant	not reversely regulated
180	223	rno-mir-181a-5p	slc41a2	nm_001108742	.......((((((((((((.((.&)).)))))))))))).	3866	3882	1	-21.2	0	0.000138816	0.485	-0.219964667	-0.013614825	-17.11024494	14	16	12	3utr	NA	0	0	0.336685629520335	4.7449824983621	8.0317094218839	0.00459654384219403	0.0526218442349101	2	1.54890146358205	4.46747226423333	11.6787567620401	0.000632177619844315	0.117643976429544	Not Significant	not reversely regulated
181	224	rno-mir-181a-5p	crtc3	xm_006229462	..((((((((((((..(((....&.))).)))))))).)))).	4402	4454	1	-19.8	1	0.000259979	0.471	0	0	-5.92549936	15	19	8	3utr	NA	0	0	0.443786715751713	2.9001307432683	7.85848805631013	0.00505826731848683	0.055945813249267	2	1.54890146358205	4.46747226423333	11.6787567620401	0.000632177619844315	0.117643976429544	Not Significant	not reversely regulated
182	225	rno-mir-181a-5p	slco3a1	xm_006229378	..((((((((((((((((((((.&))))))))).................))))))))))).	478	516	1	-26.1	1	0.000312736	0.412	0	0	-4.957000719	20	38	11	cds	NA	0	0	0.468275580216303	4.97547343340613	9.14084279213822	0.00249965934538185	0.0358688996495182	2	1.54890146358205	4.46747226423333	11.6787567620401	0.000632177619844315	0.117643976429544	Not Significant	not reversely regulated
183	226	rno-mir-181a-5p	ext1	nm_001130540	..((.((((((((.(((((....&))))).)))))))).)).	47	65	1	-18.7	1	0.0267671	0.544	0.075605387	0.013848925	-9.932877812	15	18	8	5utr	NA	0	0	0.418998690020615	6.09672833691921	54.2660174699551	1.75103981276739e-13	2.76063933910013e-10	2	1.54890146358205	4.46747226423333	11.6787567620401	0.000632177619844315	0.117643976429544	Not Significant	not reversely regulated
184	227	rno-mir-181a-5p	mbtps2	nm_001035007	.((.(((((((((((((((.((.&)).))))))..))))))))))).	146	169	1	-24	1	0.000760335	0.574	0.919393953	1.196702376	-6.825347112	19	23	11	cds	NA	0	1	0.280795200875964	5.13937270017082	10.465968519056	0.001215937816718	0.0218551950249183	2	1.54890146358205	4.46747226423333	11.6787567620401	0.000632177619844315	0.117643976429544	Not Significant	not reversely regulated
185	228	rno-mir-181a-5p	lrp1	nm_001130490	.((((((..(((((.(((.((((&))))))).))))).)))))).	8962	8983	0.961538462	-23.4	1	7.08e-06	0.426	1.8912675	1.496469549	-7.898798985	18	21	7	cds	NA	0	0	0.641261716996198	5.72918255701548	15.4823855217357	8.32777018981649e-05	0.00322474637946719	2	1.54890146358205	4.46747226423333	11.6787567620401	0.000632177619844315	0.117643976429544	Not Significant	not reversely regulated
186	229	rno-mir-181a-5p	smarca2	nm_001004446	....((((((((((((((((...&.)))))...))))))))))).	3690	3716	1	-22.1	1	0.000280173	0.456	1.889599421	2.114478525	-9.546562469	16	21	11	cds	NA	0	0	0.354823360513754	4.37185917597208	8.74621609767065	0.00310245135687546	0.0407782258678128	2	1.54890146358205	4.46747226423333	11.6787567620401	0.000632177619844315	0.117643976429544	Not Significant	not reversely regulated
187	231	rno-mir-181a-5p	fbxl2	xm_343495	(((((.....(((((((((((..&)))))))))))..))))).	450	469	1	-20.8	1	0.002640903	0.515	0	0	-11.9947508	16	19	11	cds	NA	0	0	0.407558267830484	2.74680244665364	8.62671552186774	0.00331268318444785	0.0423133930828316	2	1.54890146358205	4.46747226423333	11.6787567620401	0.000632177619844315	0.117643976429544	Not Significant	not reversely regulated
188	232	rno-mir-181a-5p	mis18a	nm_001127523	(((.((((((((((..((((((.&.))).))).))))))))))...))).	486	516	1	-19.5	1	0.001069549	0.529	0.92681705	0.879147604	-7.938095362	19	26	10	cds	NA	0	0	-0.319507339356242	6.3216225759187	13.3544269876991	0.000257813304551114	0.00707866004779244	2	1.54890146358205	4.46747226423333	11.6787567620401	0.000632177619844315	0.117643976429544	Not Significant	mRNA down miRNA up
189	233	rno-mir-181a-5p	npy4r	nm_031581	.....((((((((((.((((.((&.)))))).)))))))))).	178	214	1	-24.1	1	0.0127946	0.456	1.198	1.374875	-13.89864872	16	19	10	cds	NA	0	0	1.44161053781926	0.726105873213107	21.4175318965687	3.69378137545689e-06	0.000311179933278949	2	1.54890146358205	4.46747226423333	11.6787567620401	0.000632177619844315	0.117643976429544	Not Significant	not reversely regulated
190	234	rno-mir-181a-5p	map1a	xm_006234826	....(((.(((((((((((....&))))))))))).))).	5477	5493	1	-21.1	1	0.001181937	0.412	0	0	-11.8601974	14	16	11	cds	NA	0	1	0.423021435570663	7.62591847717575	13.3734050311081	0.000255217577377629	0.00704145295984877	2	1.54890146358205	4.46747226423333	11.6787567620401	0.000632177619844315	0.117643976429544	Not Significant	not reversely regulated
191	235	rno-mir-181a-5p	efna1	nm_053599	..((((((..(((((..(((...&)))..))))))))))).	179	196	1	-17.3	1	0.004224669	0.456	0.330744333	0.442117482	-7.488945926	14	17	11	cds	NA	0	0	0.290194013826181	5.33275112644453	14.3866306350479	0.000148855417694388	0.00476964891540756	2	1.54890146358205	4.46747226423333	11.6787567620401	0.000632177619844315	0.117643976429544	Not Significant	not reversely regulated
192	236	rno-mir-181a-5p	serpine2	nm_019197	.........((((((((((.((.&)).)))))))))).	640	654	1	-16.5	0	0.1080489	0.544	1.57342917	0.632207025	-20.48026953	12	14	10	cds	NA	0	0	0.974087121201042	1.4602163997011	12.645644593817	0.000376441651507599	0.00950406835140388	2	1.54890146358205	4.46747226423333	11.6787567620401	0.000632177619844315	0.117643976429544	Not Significant	not reversely regulated
193	241	rno-mir-181a-5p	scn1a	nm_030875	....(((((((((((((((....&))))))))).)).)))).	3512	3530	1	-18.7	1	0.000448423	0.5	1.969576	2.182091525	-9.546562469	15	18	9	cds	NA	0	0	-0.696018224178782	1.36222940261006	6.51698958634267	0.0106848716148389	0.0902205379811494	2	1.54890146358205	4.46747226423333	11.6787567620401	0.000632177619844315	0.117643976429544	Not Significant	mRNA down miRNA up
194	242	rno-mir-181a-5p	sgce	nm_001002023	..(((((....((((((((.(((&.)))))))))))....))))).	1043	1081	1	-21.3	1	0.000471881	0.529	1.82954175	1.895468859	-12.39430625	16	22	11	cds	NA	0	0	-1.47974778813742	1.07890739711601	7.07253798075723	0.00782743014558949	0.074540226525165	2	1.54890146358205	4.46747226423333	11.6787567620401	0.000632177619844315	0.117643976429544	Not Significant	mRNA down miRNA up
195	243	rno-mir-181a-5p	dnmt3a	nm_001003958	.((.((((.(((((((.((((..&))))))))))).)))).)).	1319	1339	1	-20.1	1	0.00217524	0.456	0.941939	1.696369753	-7.881736771	17	20	11	cds	NA	0	0	0.278824357217535	6.26966271099879	8.9516999533115	0.00277211500535056	0.0383995166476492	2	1.54890146358205	4.46747226423333	11.6787567620401	0.000632177619844315	0.117643976429544	Not Significant	not reversely regulated
196	244	rno-mir-181a-5p	dvl1	nm_031820	..(((((..(((.(((((((.((&))))))))).)))..))))).	1221	1242	1	-19.3	1	0.003155741	0.441	0.978952857	1.6074034	-9.616155919	17	21	9	cds	NA	0	0	-0.350960355346591	6.37391297170751	34.9381757560585	3.4034195804008e-09	1.23833665308456e-06	2	1.54890146358205	4.46747226423333	11.6787567620401	0.000632177619844315	0.117643976429544	Not Significant	mRNA down miRNA up
197	245	rno-mir-181a-5p	st3gal1	xm_006241709	..((((((..((.((((((((..&))))))))..))..)))))).	1611	1632	1	-21.4	1	1.96e-06	0.426	0	0	-8.545027459	16	21	8	cds	NA	0	0	0.890280922788416	3.72064819019095	25.8479772192146	3.6939159825205e-07	5.74169813846426e-05	2	1.54890146358205	4.46747226423333	11.6787567620401	0.000632177619844315	0.117643976429544	Not Significant	not reversely regulated
198	246	rno-mir-181a-5p	sh2b1	nm_001048180	....((((((((((((((.(.((&.)).))))))))))))))).	331	366	1	-20.4	1	5.35e-05	0.338	0.028342057	0.39702015	-9.546562469	17	20	15	cds	NA	0	0	0.357315366959493	5.33636490047672	12.1481611063042	0.000491362879286418	0.0116117360509741	2	1.54890146358205	4.46747226423333	11.6787567620401	0.000632177619844315	0.117643976429544	Not Significant	not reversely regulated
199	247	rno-mir-181a-5p	st3gal5	xm_006236679	..(((((((((((...((.((((&)))).))...))))))))).)).	1722	1745	1	-19.3	1	0.000271516	0.471	0	0	-6.782339277	17	23	9	3utr	NA	0	0	0.812643470919074	2.64569644117476	13.4694375709628	0.000242480984919422	0.00676005830636181	2	1.54890146358205	4.46747226423333	11.6787567620401	0.000632177619844315	0.117643976429544	Not Significant	not reversely regulated
200	249	rno-mir-181a-5p	stard3nl	nm_001008298	..((((((((((((((((((((.&.))))))...))))))...)))))))).	30	82	1	-21	1	0.004714302	0.471	0.30586995	0.394242985	-4.957000719	20	28	8	5utr	NA	0	0	0.328964086066863	4.46640759870765	10.4309594147543	0.0012392035356145	0.0220934575428783	2	1.54890146358205	4.46747226423333	11.6787567620401	0.000632177619844315	0.117643976429544	Not Significant	not reversely regulated
201	251	rno-mir-181a-5p	stk26	nm_001191736	..(((((((((((((((((((((&))))))))))))).)))..........))))).	220	253	1	-20.9	1	0.006528882	0.441	1.343851209	1.289776886	-4.957000719	21	33	13	cds	NA	0	0	-0.44489195147252	7.16138498658404	46.7351647068724	8.12577504014519e-12	8.25750180170589e-09	2	1.54890146358205	4.46747226423333	11.6787567620401	0.000632177619844315	0.117643976429544	Not Significant	mRNA down miRNA up
202	252	rno-mir-181a-5p	haus5	xm_002728731	..(((((((((((...(((....&)))...))))))))))).	782	800	1	-19	1	4.68e-05	0.353	0	0	-6.782339277	14	18	11	cds	NA	0	0	-0.35875076840924	6.48367944890993	15.1085064817452	0.000101504868357834	0.00367494092182701	2	1.54890146358205	4.46747226423333	11.6787567620401	0.000632177619844315	0.117643976429544	Not Significant	mRNA down miRNA up
203	253	rno-mir-181a-5p	loc108348233	xm_017601097	..((((...(((((.((((((((&)))))))))))))...)))).	4084	4105	1	-21.8	1	2.28e-05	0.426	0	0	-10.6061614	17	21	13	cds	NA	0	0	0.826956258635616	1.12653088154697	11.6135755846107	0.000654721614322476	0.0146562023035757	2	1.54890146358205	4.46747226423333	11.6787567620401	0.000632177619844315	0.117643976429544	Not Significant	not reversely regulated
204	254	rno-mir-181a-5p	mpzl1	nm_001007728	.((((....(((((((((((...&.)))))))))))..)))).	312	354	1	-23.8	1	7.97e-05	0.441	-0.309836	-0.121927087	-10.60799472	15	19	11	cds	NA	0	0	0.30109116574671	5.59328048862065	15.9055799041678	6.65821308661563e-05	0.00274179252327948	2	1.54890146358205	4.46747226423333	11.6787567620401	0.000632177619844315	0.117643976429544	Not Significant	not reversely regulated
205	255	rno-mir-181a-5p	hk2	nm_012735	..(((((...((((.((((((((&)))))))))))).))))).	181	200	1	-23.7	1	0.000238569	0.426	-0.020323	0.14567248	-10.30498134	17	19	12	5utr	NA	0	0	0.714502951812558	5.22338352227129	11.868976614367	0.000570767675223354	0.0131502965840604	2	1.54890146358205	4.46747226423333	11.6787567620401	0.000632177619844315	0.117643976429544	Not Significant	not reversely regulated
206	257	rno-mir-181a-5p	tanc2	xm_008768351	(((((((...(((((.(((.(((&))).))).)))))...))))))).	3334	3358	1	-23.3	1	0.01515433	0.441	0	0	-8.783154582	18	24	7	cds	NA	0	0	0.332254843302953	6.85668864847196	10.7071913114588	0.00106719913747622	0.0199858751187941	2	1.54890146358205	4.46747226423333	11.6787567620401	0.000632177619844315	0.117643976429544	Not Significant	not reversely regulated
207	258	rno-mir-181a-5p	hspa5	nm_013083	..(((((..((.((((((((.((&)).))))))))))..))))).	1851	1872	1	-18.5	1	0.07307134	0.603	2.165512	2.265168626	-11.67382862	17	21	10	cds	NA	0	1	0.436906223775355	10.1711687738179	22.9550885121043	1.65830662480511e-06	0.000181198731795537	2	1.54890146358205	4.46747226423333	11.6787567620401	0.000632177619844315	0.117643976429544	Not Significant	not reversely regulated
208	259	rno-mir-181a-5p	pcdhb12	nm_173099	...((((((((((((..(((...&.))).)))))))))))).	2497	2524	1	-19.1	1	0.002350879	0.588	0.381992833	-0.069248086	-6.747589274	15	18	12	cds	NA	0	0	0.486360391941507	3.28977095297917	8.67015467973595	0.00323463734973102	0.0418003018637372	2	1.54890146358205	4.46747226423333	11.6787567620401	0.000632177619844315	0.117643976429544	Not Significant	not reversely regulated
209	260	rno-mir-181a-5p	pcolce2	nm_001127640	.((((((..((((((((((((((&.))))))))))))))............)))))).	258	308	1	-19.6	1	0.003068817	0.588	2.149182143	1.634380293	-7.163349425	20	34	14	cds	NA	0	0	-0.989518237646534	1.47776049570328	14.0963075464261	0.000173684401160292	0.00528038857081262	2	1.54890146358205	4.46747226423333	11.6787567620401	0.000632177619844315	0.117643976429544	Not Significant	mRNA down miRNA up
210	262	rno-mir-181a-5p	errfi1	nm_001014071	...(((((((((((.((((.(((&))).)))).))))))))))).	2364	2385	1	-26.5	1	0.001009745	0.515	0.574882019	-0.137971985	-7.249989754	18	21	11	3utr	NA	0	0	0.452262681237733	2.47179845428061	7.9282719553912	0.00486682551607433	0.0546947926633364	2	1.54890146358205	4.46747226423333	11.6787567620401	0.000632177619844315	0.117643976429544	Not Significant	not reversely regulated
211	263	rno-mir-181a-5p	tipinl1	xm_002730066	....((((((.(((((((((((.&.))))))))))).)))))).	406	438	1	-19.9	1	0.006248645	0.647	0	0	-12.37133694	17	20	11	cds	NA	0	0	-0.327088838067263	4.35076455789383	11.4663269060693	0.000708686119957153	0.0153354118036218	2	1.54890146358205	4.46747226423333	11.6787567620401	0.000632177619844315	0.117643976429544	Not Significant	mRNA down miRNA up
212	264	rno-mir-181a-5p	ifih1	nm_001109199	.((.((((.((((((((.((((.&)))).)))))))).)))).)).	2147	2169	1	-23.3	1	0.009141994	0.471	1.730588612	1.485827853	-7.881736771	18	22	8	cds	NA	0	0	-0.535240496319339	2.88362600250494	8.74541435751843	0.00310381566953269	0.0407782258678128	2	1.54890146358205	4.46747226423333	11.6787567620401	0.000632177619844315	0.117643976429544	Not Significant	mRNA down miRNA up
213	265	rno-mir-181a-5p	pgm2l1	nm_001109454	(((((((((((((((((((((((&))))))))..))))))))).........)))))).	703	738	1	-23.6	1	0.05008611	0.574	1.478406082	1.938688507	-3.937574446	23	35	9	cds	NA	0	1	0.266795690849368	7.50167564466005	8.88725334461014	0.0028716840669533	0.039202832426109	2	1.54890146358205	4.46747226423333	11.6787567620401	0.000632177619844315	0.117643976429544	Not Significant	not reversely regulated
214	268	rno-mir-181a-5p	pisd	xm_001061408	..(((...((((((((((.((((&))))))))))))))...))).	1528	1549	1	-21.2	1	0.000610189	0.456	0	0	-10.71528094	17	21	14	3utr	NA	0	0	0.422846609593363	5.42596512526872	27.1425825041086	1.88988918860442e-07	3.36400275571586e-05	2	1.54890146358205	4.46747226423333	11.6787567620401	0.000632177619844315	0.117643976429544	Not Significant	not reversely regulated
215	269	rno-mir-181a-5p	bcam	nm_031752	.(((((((((((((((.((....&.)).)))))))).))))))).	523	573	1	-24.2	1	2.35e-05	0.471	0.572250019	0.401354867	-3.793324837	17	21	8	cds	NA	0	0	-0.513966928382801	3.38984847998265	12.4280871392849	0.000422924855205413	0.0103950973319531	2	1.54890146358205	4.46747226423333	11.6787567620401	0.000632177619844315	0.117643976429544	Not Significant	mRNA down miRNA up
216	270	rno-mir-181a-5p	bcr	xm_017601885	....((((.(((((((((((...&)))))))))).).)))).	2317	2335	1	-21.7	1	1.54e-05	0.441	0	0	-10.60295213	15	18	10	cds	NA	0	0	0.326986559595107	4.77239992669276	7.46929354027235	0.00627601740383698	0.0648360299088628	2	1.54890146358205	4.46747226423333	11.6787567620401	0.000632177619844315	0.117643976429544	Not Significant	not reversely regulated
217	273	rno-mir-181a-5p	tnik	xm_017590730	..(((((((((((.((.((....&.)).)).))))))))))).	5291	5323	1	-21.7	1	0.005721481	0.544	0	0	-5.813840637	15	19	11	3utr	NA	0	0	0.587208345133705	1.47414531281656	10.2550968204077	0.0013630747941783	0.0237644445948684	2	1.54890146358205	4.46747226423333	11.6787567620401	0.000632177619844315	0.117643976429544	Not Significant	not reversely regulated
218	276	rno-mir-181a-5p	traf6	nm_001107754	..(((((.(((((((((......&)))))))))))))).	288	303	1	-18.9	1	0.003418443	0.426	1.703476556	0.858645094	-7.270635649	14	15	14	cds	NA	0	0	0.449596088967087	4.24825545434562	7.76476319356767	0.00532752808832907	0.0579329089573209	2	1.54890146358205	4.46747226423333	11.6787567620401	0.000632177619844315	0.117643976429544	Not Significant	not reversely regulated
219	277	rno-mir-181a-5p	cacna1s	nm_053873	...((((.((((((((((((...&)))))))))).)).)))).	1403	1422	0.974358974	-19.8	1	3.74e-06	0.471	1.016578015	1.312956503	-8.828175123	16	19	10	cds	NA	0	0	1.08899147745254	-0.0177164175507504	14.8495705283647	0.000116434578986368	0.00399059631581851	2	1.54890146358205	4.46747226423333	11.6787567620401	0.000632177619844315	0.117643976429544	Not Significant	not reversely regulated
220	278	rno-mir-181a-5p	tsc22d1	nm_001109912	.((((((((((((((.(((((.(&).))))).))))))).....))))))).	1374	1402	1	-20.7	1	0.06239636	0.471	0.980293842	0.800573763	-4.026373918	20	28	7	cds	NA	0	0	-0.315195878107617	9.01464197321664	29.7699953608689	4.86462901703064e-08	1.09563358840715e-05	2	1.54890146358205	4.46747226423333	11.6787567620401	0.000632177619844315	0.117643976429544	Not Significant	mRNA down miRNA up
221	279	rno-mir-181a-5p	tubb2a	nm_001109119	..((((((..(((.((((((((.&)))))))))))...........)))))).	1298	1327	1	-16.9	1	0.1405653	0.456	2.613777875	2.527613375	-8.112736763	17	29	11	cds	NA	0	0	0.299083938146657	5.44557727742061	8.52331700347961	0.00350624843836152	0.0439216319702131	2	1.54890146358205	4.46747226423333	11.6787567620401	0.000632177619844315	0.117643976429544	Not Significant	not reversely regulated
222	280	rno-mir-181a-5p	ube2h	nm_001172127	.((((((..((((((((((....&.))))))))))..)))))).	2729	2765	1	-22.7	1	0.00037234	0.471	0.8611719	0.341069604	-7.163349425	16	20	10	3utr	NA	0	0	0.350580668874751	7.25639930051225	21.974870115899	2.76243865443146e-06	0.000254052274919213	2	1.54890146358205	4.46747226423333	11.6787567620401	0.000632177619844315	0.117643976429544	Not Significant	not reversely regulated
223	283	rno-mir-181a-5p	ppp1r3b	nm_138912	.((((((...((...(((((((.&)))))))...))...)))))).	852	874	1	-18.4	1	0.000136167	0.5	-0.307062943	-0.155570925	-11.28727598	15	22	7	cds	NA	0	0	0.527722087907231	3.55578860454991	15.5539860204429	8.01824151736826e-05	0.00314908588561125	2	1.54890146358205	4.46747226423333	11.6787567620401	0.000632177619844315	0.117643976429544	Not Significant	not reversely regulated
224	285	rno-mir-181a-5p	wdfy3	nm_001170551	...((((...((((((((((((.&))))))))))))...)))).	8151	8171	1	-25.7	1	0.001136281	0.382	2.076799075	2.023387348	-11.12707125	16	20	12	cds	NA	0	0	0.411197692306188	5.36156515197428	13.4152310539536	0.000249589418436411	0.00693820861930537	2	1.54890146358205	4.46747226423333	11.6787567620401	0.000632177619844315	0.117643976429544	Not Significant	not reversely regulated
225	288	rno-mir-181a-5p	ptdss2	nm_001106316	.(((.((((.(((((((((((((&))))))))))))).)))).))).	418	441	1	-23.6	1	5.85e-05	0.515	2.130712923	2.065685439	-9.15486848	20	23	13	cds	NA	0	0	0.41174413996207	4.78214433096677	17.2048117219595	3.35585291724071e-05	0.00166077097733939	2	1.54890146358205	4.46747226423333	11.6787567620401	0.000632177619844315	0.117643976429544	Not Significant	not reversely regulated
226	289	rno-mir-181a-5p	zbtb46	xm_008762510	.....((.((.((((((((((((&)))))))))))).)).)).	3253	3272	1	-24	0	9.07e-05	0.441	0	0	-18.80400905	16	19	12	3utr	NA	0	0	0.547626157517349	3.74546804172458	20.4639072280363	6.07663965527973e-06	0.000430178910219246	2	1.54890146358205	4.46747226423333	11.6787567620401	0.000632177619844315	0.117643976429544	Not Significant	not reversely regulated
227	290	rno-mir-181a-5p	cdh2	nm_031333	.(((((....((((((((((((.&)))).))))))))...))))).	1768	1790	1	-19.8	1	0.000240534	0.485	2.263299846	2.02770728	-9.949542428	17	22	8	cds	NA	0	0	0.718001316895885	5.12347897616938	21.1875064114056	4.16470520961825e-06	0.000333055700676427	2	1.54890146358205	4.46747226423333	11.6787567620401	0.000632177619844315	0.117643976429544	Not Significant	not reversely regulated
228	291	rno-mir-181a-5p	zc3h11a	nm_001047902	..((((....((((((((((...&))))))))))....)))).	1476	1495	1	-18.7	1	0.01382922	0.574	0.6500237	0.978492074	-11.11321831	14	19	10	cds	NA	0	0	0.678246661357297	4.63617085990989	8.67555182486992	0.00322507186074267	0.0417434929640888	2	1.54890146358205	4.46747226423333	11.6787567620401	0.000632177619844315	0.117643976429544	Not Significant	not reversely regulated
229	292	rno-mir-181a-5p	r3hdm1	nm_001134867	((((..(((((((((.(((((((&))))))).)))))..)))))))).	2778	2802	1	-20	1	0.004356533	0.529	1.795451	1.604641402	-10.19061946	20	24	8	cds	NA	0	0	0.337548411023422	5.34420661077795	9.55552070977109	0.00199348955940349	0.0304289775623471	2	1.54890146358205	4.46747226423333	11.6787567620401	0.000632177619844315	0.117643976429544	Not Significant	not reversely regulated
230	294	rno-mir-181a-5p	zfp438	xm_017600557	....((((..(((((((((....&.)))))))))..)))).	760	784	1	-19.8	1	0.000205454	0.471	0	0	-11.8454586	13	17	9	cds	NA	0	0	0.397528970610367	1.88538649506964	6.40892985573564	0.0113547829317822	0.0941482978475944	2	1.54890146358205	4.46747226423333	11.6787567620401	0.000632177619844315	0.117643976429544	Not Significant	not reversely regulated
231	295	rno-mir-181a-5p	loc498265	nm_001017493	.(((((((.(((((.(((.(((.&))).))).))))).))))))).	1568	1590	1	-18.9	1	0.01828517	0.544	0.731229729	1.112492471	-5.585164056	18	22	7	cds	NA	0	0	-0.271840033123062	5.0715889804257	13.0160657544292	0.000308829955805993	0.00811487474351177	2	1.54890146358205	4.46747226423333	11.6787567620401	0.000632177619844315	0.117643976429544	Not Significant	mRNA down miRNA up
232	298	rno-mir-181a-5p	eml3	xm_006231008	..((((((.(((((((.......&))))))).)))))).	1859	1874	1	-19.3	1	5.98e-06	0.338	0	0	-6.013390378	13	15	7	cds	NA	0	0	0.285336548964665	6.9788109300599	18.0004161605781	2.20856682263506e-05	0.00117747552920775	2	1.54890146358205	4.46747226423333	11.6787567620401	0.000632177619844315	0.117643976429544	Not Significant	not reversely regulated
233	299	rno-mir-181a-5p	lrp4	nm_031322	..(((((.((((((((((.(((.&.)))))........))))))))))))).	4161	4203	1	-20	1	0.000346759	0.544	2.222397139	1.918573055	-7.270635649	18	28	13	cds	NA	0	0	-0.774972318080695	2.24018935945974	18.0782313791401	2.12011520541339e-05	0.00114134592228986	2	1.54890146358205	4.46747226423333	11.6787567620401	0.000632177619844315	0.117643976429544	Not Significant	mRNA down miRNA up
234	300	rno-mir-181a-5p	zyg11b	xm_342878	.((.((((((((((((((.(((.&)))))).))))))))))))).	2004	2025	1	-22.4	1	0.000193371	0.574	0	0	-6.825347112	19	21	13	cds	NA	0	0	0.342729988706584	4.36306576178097	6.96521489942977	0.00831094505851002	0.0765961920880706	2	1.54890146358205	4.46747226423333	11.6787567620401	0.000632177619844315	0.117643976429544	Not Significant	not reversely regulated
235	301	rno-mir-708-3p	sertad4	nm_001108351	...(((((((((..((((....&.)))).))))))))).	1824	1853	1	-18.6	1	5.07e-05	0.426	2.000714333	1.00684642	-8.660510724	13	16	9	3utr	NA	0	0	-0.341644554967597	5.70768350497968	18.5462041109493	1.65835145687717e-05	0.000948267703528313	1	1.25742232622019	4.25744197681701	12.7557803956011	0.000354910641682003	0.117643976429544	Not Significant	mRNA down miRNA up
236	302	rno-mir-708-3p	cdkl2	xm_006250737	...((((((((((((((.....&.)).)))))))))))).	1003	1043	1	-21.5	1	0.000890283	0.632	0	0	-6.514540194	14	17	12	cds	NA	0	0	-0.268364915236329	4.41517268109728	6.40009379973353	0.0114114334550682	0.094405232091554	1	1.25742232622019	4.25744197681701	12.7557803956011	0.000354910641682003	0.117643976429544	Not Significant	mRNA down miRNA up
237	303	rno-mir-708-3p	exph5	xm_017596030	........((((((((((((((&))))))))).))))).	5625	5641	1	-20.2	0	0.008630684	0.456	0	0	-19.42387987	14	16	9	cds	NA	0	0	0.434481718594867	3.06532065596146	6.75356376085836	0.00935606255596311	0.0828679826385304	1	1.25742232622019	4.25744197681701	12.7557803956011	0.000354910641682003	0.117643976429544	Not Significant	not reversely regulated
238	304	rno-mir-708-3p	cacnb4	nm_001105733	(..((((...(((((((((...&)))))))))))))..).	1676	1693	1	-19.1	1	0.000878913	0.441	2.286869333	2.09519125	-11.27132086	14	17	13	cds	NA	0	0	0.817400599161103	0.960461057539626	10.7992541074278	0.00101540999368198	0.0192966619846666	1	1.25742232622019	4.25744197681701	12.7557803956011	0.000354910641682003	0.117643976429544	Not Significant	not reversely regulated
239	305	rno-mir-708-3p	kctd15	nm_001109141	...(((((.(((((((......&.)))))))))))).	1860	1877	1	-17.9	1	5.06e-05	0.441	1.619734429	2.328011606	-7.570929852	12	14	12	3utr	NA	0	0	0.479619063791147	3.41822890537925	14.3605663986697	0.000150930276754393	0.00480019174138757	1	1.25742232622019	4.25744197681701	12.7557803956011	0.000354910641682003	0.117643976429544	Not Significant	not reversely regulated
240	306	rno-mir-708-3p	ext1	nm_001130540	.((((.((((((((((((....&.)))))))))))).)))).	2905	2941	1	-19.8	1	0.000691342	0.588	2.475819161	2.026448378	-5.694283599	16	19	12	3utr	NA	0	0	0.418998690020615	6.09672833691921	54.2660174699551	1.75103981276739e-13	2.76063933910013e-10	1	1.25742232622019	4.25744197681701	12.7557803956011	0.000354910641682003	0.117643976429544	Not Significant	not reversely regulated
241	307	rno-mir-708-3p	gtf2i	nm_001001512	...((.(((((((((((((((.&))))))))))))).)).)).	2860	2880	1	-23.4	1	0.01310246	0.471	1.063593612	0.827900498	-8.415498955	17	20	13	cds	NA	0	0	0.278126136194833	7.04846752539774	9.31950682555377	0.00226727010688403	0.0332733948132608	1	1.25742232622019	4.25744197681701	12.7557803956011	0.000354910641682003	0.117643976429544	Not Significant	not reversely regulated
242	309	rno-mir-708-3p	hspa9	nm_001100658	...((((((((((((((.....&.)))))))))))))).	759	801	1	-22.4	1	1.53e-05	0.5	2.16049	1.324494772	-6.514540194	14	16	14	cds	NA	0	0	0.404176749221493	8.88816580743993	21.792527082391	3.03781028636612e-06	0.000270365115486584	1	1.25742232622019	4.25744197681701	12.7557803956011	0.000354910641682003	0.117643976429544	Not Significant	not reversely regulated
243	310	rno-mir-708-3p	ncald	nm_001024371	...((((((.(((.((((((..&))))))))))))))).	1928	1944	1	-20.1	1	3.23e-05	0.485	0.844235333	0.439238313	-8.61388658	15	16	15	3utr	NA	0	0	-0.64209454692808	7.37666904617904	50.6423187308706	1.10829358304069e-12	1.35901422027079e-09	1	1.25742232622019	4.25744197681701	12.7557803956011	0.000354910641682003	0.117643976429544	Not Significant	mRNA down miRNA up
244	311	rno-mir-708-3p	sez6	nm_001105754	...((((((((.((.(((((..&.)))))..)).)))))))).	3836	3873	1	-19.3	1	0.003172232	0.588	0.468015238	0.735684713	-10.59679306	15	20	8	3utr	NA	0	0	0.650424301878828	5.72354530978047	39.178167545943	3.86841841470409e-10	2.13459328123372e-07	1	1.25742232622019	4.25744197681701	12.7557803956011	0.000354910641682003	0.117643976429544	Not Significant	not reversely regulated
245	312	rno-mir-708-3p	kansl1l	xm_006245115	..(((((((((((.((((((..&.)))).))))))))))).)).	2898	2929	1	-20	1	0.002931974	0.529	0	0	-5.813840637	17	21	11	cds	NA	0	0	-0.291832638230218	5.03156093119135	6.7749837881657	0.00924443306717593	0.0822754542978658	1	1.25742232622019	4.25744197681701	12.7557803956011	0.000354910641682003	0.117643976429544	Not Significant	mRNA down miRNA up
246	314	rno-mir-708-3p	calml4	nm_001127575	..........((((((((((..&)))))))))).	440	451	0.980769231	-17	0	0.000756424	0.544	1.7976779	1.13199382	-21.722776	10	11	10	cds	NA	0	0	-0.617152732390306	4.72289539824154	19.2988794672262	1.1177192530557e-05	0.000700860777086516	1	1.25742232622019	4.25744197681701	12.7557803956011	0.000354910641682003	0.117643976429544	Not Significant	mRNA down miRNA up
247	315	rno-mir-708-3p	ddx50	nm_001013198	..((((((.((((((((.....&.))))))))..)))))).	1763	1809	1	-19	1	0.002343736	0.515	1.766261	1.55295089	-6.013390378	14	18	8	cds	NA	0	0	0.288290653765761	6.35951987857933	28.1179285397726	1.14143552407953e-07	2.17187628340374e-05	1	1.25742232622019	4.25744197681701	12.7557803956011	0.000354910641682003	0.117643976429544	Not Significant	not reversely regulated
248	316	rno-mir-708-3p	riok3	nm_001108423	(((((((..((((.((((((..&.))))))))))))))))).	491	520	1	-21.1	1	5.62e-05	0.412	-0.212458714	0.127071339	-8.164438951	17	19	17	5utr	NA	0	0	0.508141953744455	7.19513788785254	25.2000910200417	5.16797584579231e-07	7.60450419122186e-05	1	1.25742232622019	4.25744197681701	12.7557803956011	0.000354910641682003	0.117643976429544	Not Significant	not reversely regulated
249	317	rno-mir-708-3p	ahcyl1	xm_006233166	..(((((((((((((((.....&.)))))))))))..)))).	2567	2609	1	-18.5	1	0.01105182	0.574	0	0	-4.957000719	15	19	11	3utr	NA	0	0	0.599587352552438	5.54744108959617	10.1506450246161	0.00144250761080224	0.0244593754127452	1	1.25742232622019	4.25744197681701	12.7557803956011	0.000354910641682003	0.117643976429544	Not Significant	not reversely regulated
250	318	rno-mir-708-3p	anxa5	nm_013132	..(((((((((.(((.......&.))).))))))))).	1201	1229	1	-18	1	0.004231804	0.559	1.548945667	1.363850424	-8.536853109	12	15	9	3utr	NA	0	0	-0.365774475399051	6.34440146539186	17.0397768514421	3.66049135594277e-05	0.00177961156846628	1	1.25742232622019	4.25744197681701	12.7557803956011	0.000354910641682003	0.117643976429544	Not Significant	mRNA down miRNA up
251	319	rno-mir-708-3p	elavl2	nm_001302217	..(((((((.((((((.((((.&))))))))))...))))))).	3418	3439	1	-19	1	0.002331976	0.632	2.187357143	2.36992496	-6.199507188	17	21	10	3utr	NA	0	0	0.465294021004056	5.28820292538192	18.9144151385036	1.36715693598845e-05	0.000806841922222916	1	1.25742232622019	4.25744197681701	12.7557803956011	0.000354910641682003	0.117643976429544	Not Significant	not reversely regulated
252	320	rno-mir-708-3p	pfdn2	nm_001109476	....(((((((((.((((((..&.))))))))))))))).	828	859	1	-20.1	1	2.41e-05	0.521	0.332034067	0.240225202	-10.40340239	15	17	15	3utr	NA	0	0	0.364791090868368	4.11408109836806	6.34974497003111	0.0117398173535297	0.0964877260980398	1	1.25742232622019	4.25744197681701	12.7557803956011	0.000354910641682003	0.117643976429544	Not Significant	not reversely regulated
253	321	rno-mir-708-3p	nadk2	xm_006232014	....((((((((.(((((....&.))))).)))))))).	3235	3281	1	-19.6	1	0.00047938	0.559	0	0	-10.83569308	13	16	8	3utr	NA	0	1	-0.329246670922934	4.96290002945542	13.2771414393008	0.000268661830151791	0.00724927128986593	1	1.25742232622019	4.25744197681701	12.7557803956011	0.000354910641682003	0.117643976429544	Not Significant	mRNA down miRNA up
254	322	rno-mir-708-3p	kntc1	nm_001107140	........((((((((((((((&)))))))))))))).	3848	3863	1	-19.7	0	0.02760583	0.603	0.835734214	0.828463406	-19.42387987	14	15	14	cds	NA	0	0	-0.279761987574215	7.97900757375538	8.88984252508767	0.00286761463905271	0.039202832426109	1	1.25742232622019	4.25744197681701	12.7557803956011	0.000354910641682003	0.117643976429544	Not Significant	mRNA down miRNA up
255	323	rno-mir-708-3p	edem1	nm_001305279	......((((.(((((((((..&))))))))).)))).	1919	1934	1	-19.8	0	5.94e-06	0.574	0.134443944	1.178148865	-18.39133288	13	15	9	cds	NA	0	0	0.366820782728422	5.53967934481168	22.4434520918834	2.16422023664096e-06	0.000217130313923361	1	1.25742232622019	4.25744197681701	12.7557803956011	0.000354910641682003	0.117643976429544	Not Significant	not reversely regulated
256	324	rno-mir-708-3p	nlgn3	xm_006257054	.((((((((((..(((......&.)))..)))))))))).	774	796	1	-19.5	1	0.000406956	0.456	0	0	-8.42925876	13	17	10	cds	NA	0	0	0.654881897777291	1.37041865076714	11.839071526463	0.000580007387348903	0.0133353365141302	1	1.25742232622019	4.25744197681701	12.7557803956011	0.000354910641682003	0.117643976429544	Not Significant	not reversely regulated
257	325	rno-mir-708-3p	gpsm2	xm_008761409	(((((.(((((((.(((((...&))))))))))))..))))).	668	688	0.974358974	-21.2	1	3.52e-05	0.5	0	0	-6.695373125	17	20	12	cds	NA	0	0	-0.427873684996582	5.37991032661589	31.2609165696381	2.25575455897196e-08	5.92726364590822e-06	1	1.25742232622019	4.25744197681701	12.7557803956011	0.000354910641682003	0.117643976429544	Not Significant	mRNA down miRNA up
258	326	rno-mir-708-3p	mkl1	xm_235497	(((((((.((((..((((((..&.)))))).))))))))))).	2050	2093	1	-23	1	0.000443663	0.412	0	0	-8.397179906	17	20	11	cds	NA	0	0	0.322520305328156	3.66824239312585	8.26686190995642	0.00403752327342267	0.0482230593565937	1	1.25742232622019	4.25744197681701	12.7557803956011	0.000354910641682003	0.117643976429544	Not Significant	not reversely regulated
259	327	rno-mir-708-3p	dgke	nm_001039341	......(((((((((((((((.&.))))))))).)))))).	2689	2714	1	-21	0	0.01049681	0.676	1.598333375	1.472355663	-15.5665584	15	18	9	3utr	NA	0	0	0.351030752493602	4.27957790292673	7.49010479808207	0.00620389455379823	0.0641669918422842	1	1.25742232622019	4.25744197681701	12.7557803956011	0.000354910641682003	0.117643976429544	Not Significant	not reversely regulated
260	329	rno-mir-708-3p	spata24	xm_006254545	...((((.(((((.(((((...&))))).))))))))).	76	92	0.978021978	-19	1	0.002387468	0.382	0	0	-9.68501504	14	16	9	5utr	NA	0	0	0.563402828825116	1.49546001166647	9.71503718150644	0.00182766382292982	0.0287942542264075	1	1.25742232622019	4.25744197681701	12.7557803956011	0.000354910641682003	0.117643976429544	Not Significant	not reversely regulated
261	330	rno-mir-708-3p	phf21b	nm_001130680	.((((((((((.((((((....&.))))))...)))))))))).	315	341	1	-19.1	1	0.007280804	0.309	0.11704193	0.469545499	-7.140128147	16	21	10	5utr	NA	0	0	0.383387367237436	4.11312103611586	12.3005242396909	0.00045283108581338	0.0108876772615174	1	1.25742232622019	4.25744197681701	12.7557803956011	0.000354910641682003	0.117643976429544	Not Significant	not reversely regulated
262	334	rno-mir-708-3p	plk4	nm_001107669	((((((.(((((((.((.....&.)).))))))))))))).	2634	2683	1	-18.5	1	0.002064959	0.559	1.195480457	1.708455275	-6.216710541	15	18	13	cds	NA	0	0	-0.305047807492335	7.35234600648731	16.1318272403312	5.9082744449645e-05	0.00251751802218642	1	1.25742232622019	4.25744197681701	12.7557803956011	0.000354910641682003	0.117643976429544	Not Significant	mRNA down miRNA up
263	335	rno-mir-708-3p	lzts1	nm_153470	(((((((((...((((((((..&.))))))))...)).))))))).	2372	2409	1	-21	1	0.01554989	0.559	0.23908681	-0.024187474	-11.3516587	17	23	8	3utr	NA	0	0	0.575129912552384	3.50087343367484	9.55184745891667	0.00199748274183764	0.0304478170427074	1	1.25742232622019	4.25744197681701	12.7557803956011	0.000354910641682003	0.117643976429544	Not Significant	not reversely regulated
264	336	rno-mir-708-3p	rgd1562726	nm_001109052	..((((..((((((((((((..&))))))))))))....)))).	1738	1759	1	-19.8	1	0.000919119	0.529	0.803295283	0.898741448	-8.814322183	16	21	12	3utr	NA	0	0	-0.379787527281952	4.61986944636847	17.6385482520549	2.67118797706721e-05	0.00139052974126951	1	1.25742232622019	4.25744197681701	12.7557803956011	0.000354910641682003	0.117643976429544	Not Significant	mRNA down miRNA up
265	337	rno-mir-708-3p	sh2b1	nm_134456	((((...((((.((((((((((&))))))))))))))...)))).	2137	2159	1	-24.7	1	0.000103659	0.382	0.62995068	0.76683597	-14.84806023	18	22	14	cds	NA	0	0	0.357315366959493	5.33636490047672	12.1481611063042	0.000491362879286418	0.0116117360509741	1	1.25742232622019	4.25744197681701	12.7557803956011	0.000354910641682003	0.117643976429544	Not Significant	not reversely regulated
266	338	rno-mir-708-3p	cacna1a	nm_012918	..(((((((((.(.((.(((((&)))))..)).).))))))))).	1475	1497	1	-18.8	1	3.32e-05	0.441	1.969928222	1.902495436	-9.160643946	17	22	9	cds	NA	0	0	0.830175258780871	4.26603603707607	42.8228148094379	5.99291345665633e-11	4.72412806483281e-08	1	1.25742232622019	4.25744197681701	12.7557803956011	0.000354910641682003	0.117643976429544	Not Significant	not reversely regulated
267	339	rno-mir-708-3p	ptpn2	nm_053990	...(((.((((((((((.....&)))))))))).))).	316	331	1	-17.9	1	1.07e-07	0.5	1.5167813	1.769074738	-8.058226729	13	15	10	cds	NA	0	0	-0.280636138061326	5.30022050513213	13.8100547293948	0.000202250957530906	0.00600011174008355	1	1.25742232622019	4.25744197681701	12.7557803956011	0.000354910641682003	0.117643976429544	Not Significant	mRNA down miRNA up
268	340	rno-mir-708-3p	shc4	nm_001191065	.....((..(((((((((((((&)))))))))))))..)).	1498	1516	1	-21.3	0	2.98e-05	0.412	0.6147136	0.764547806	-17.03562423	15	18	13	cds	NA	0	0	0.42365811823721	1.45338485338572	7.70531616084682	0.00550584288086859	0.0595710608169273	1	1.25742232622019	4.25744197681701	12.7557803956011	0.000354910641682003	0.117643976429544	Not Significant	not reversely regulated
269	341	rno-mir-708-3p	zdbf2	xm_017596813	....(((.((.((((((((((.&)))))))))).))))).	617	634	1	-20.1	1	0.000221145	0.529	0	0	-14.68497187	15	17	10	cds	NA	0	0	-0.529892725468271	9.40771554124898	21.3866224282269	3.7538124871508e-06	0.000311533867110093	1	1.25742232622019	4.25744197681701	12.7557803956011	0.000354910641682003	0.117643976429544	Not Significant	mRNA down miRNA up
270	344	rno-mir-708-3p	ncl	nm_012749	....((((((((((((.(((((&.))))))))))).)))))).	1210	1249	1	-19.9	1	0.00145136	0.603	0.951299446	1.074988018	-9.546562469	17	20	11	cds	NA	0	0	0.708551280183189	7.63579257575798	24.1594301384389	8.86808584615719e-07	0.000110352713031032	1	1.25742232622019	4.25744197681701	12.7557803956011	0.000354910641682003	0.117643976429544	Not Significant	not reversely regulated
271	346	rno-mir-708-3p	ncoa2	nm_031822	(((((.((((((((((((((..&))))))))..))..))))))))).	2480	2504	1	-20	1	0.00069542	0.456	0.64992555	1.991032125	-5.838533207	19	24	9	cds	NA	0	0	0.441399710878016	5.27527382236086	14.285205908423	0.000157094707179076	0.00492527610348944	1	1.25742232622019	4.25744197681701	12.7557803956011	0.000354910641682003	0.117643976429544	Not Significant	not reversely regulated
272	347	rno-mir-708-3p	dysf	nm_001107869	.....((.((((.((((((((.&)))))))).)))).)).	5044	5061	1	-18.9	0	0.01092912	0.426	1.50421325	1.156997827	-17.26836519	14	17	8	cds	NA	0	0	-1.0426593857207	0.717148989332575	13.3223711027396	0.000262258336187878	0.00714637777325783	1	1.25742232622019	4.25744197681701	12.7557803956011	0.000354910641682003	0.117643976429544	Not Significant	mRNA down miRNA up
273	348	rno-mir-708-3p	dcun1d4	xm_017599288	.((((.((((((((((((((..&.))))))))))))))...)))).	2241	2277	0.961538462	-23	1	0.005868814	0.544	0	0	-5.694283599	18	23	14	3utr	NA	0	0	0.436189711729953	3.23550771713948	11.1984954287524	0.000818636822655451	0.016950236350517	1	1.25742232622019	4.25744197681701	12.7557803956011	0.000354910641682003	0.117643976429544	Not Significant	not reversely regulated
274	349	rno-mir-708-3p	mx2	nm_134350	...((((((.((..((((((((&)))))))))).)))))).	373	391	1	-19.3	1	0.00098312	0.426	1.61229925	1.543371762	-9.903017192	16	18	10	cds	NA	0	0	-0.576286287458137	3.71967861012596	9.50852093924791	0.0020451994607484	0.0309383304202263	1	1.25742232622019	4.25744197681701	12.7557803956011	0.000354910641682003	0.117643976429544	Not Significant	mRNA down miRNA up
275	350	rno-mir-708-3p	neto2	nm_001107417	...(((((((((((((((((..&.)))))))..........)))))))))).	524	573	1	-19.7	1	0.004494519	0.515	1.639866222	1.827481273	-6.514540194	17	29	10	cds	NA	0	0	0.263567492308667	4.65112390509673	7.77696604376622	0.0052916593795453	0.0577071099608534	1	1.25742232622019	4.25744197681701	12.7557803956011	0.000354910641682003	0.117643976429544	Not Significant	not reversely regulated
276	352	rno-mir-708-3p	cptp	nm_001007703	....(((((((((.(((.((..&.)).))).))))))))).	474	505	1	-19.7	1	0.001333726	0.544	-0.022047778	-0.182520951	-10.40340239	14	18	9	cds	NA	0	0	-0.308119355047714	4.31038010606383	13.3802392681151	0.000254289286999277	0.00704145295984877	1	1.25742232622019	4.25744197681701	12.7557803956011	0.000354910641682003	0.117643976429544	Not Significant	mRNA down miRNA up
277	353	rno-mir-708-3p	ank2	xm_017591417	...((.((((.(((((((((((&))))))))))).)))).)).	9970	9990	1	-23.3	1	0.002305289	0.456	0	0	-11.24027343	17	20	11	cds	NA	0	0	0.490223480151308	7.39735623624726	16.194653007729	5.71552154168848e-05	0.00246392561461227	1	1.25742232622019	4.25744197681701	12.7557803956011	0.000354910641682003	0.117643976429544	Not Significant	not reversely regulated
278	355	rno-mir-708-3p	nin	nm_001106737	..(((((((..(((((((((..&)))))))))..).)))))).	4111	4131	1	-21.7	1	1.22e-05	0.5	1.412579922	0.983630055	-9.024281663	16	20	9	cds	NA	0	0	-0.602091808363696	2.77284761211336	8.51883285622555	0.00351489841520167	0.0439555031114492	1	1.25742232622019	4.25744197681701	12.7557803956011	0.000354910641682003	0.117643976429544	Not Significant	mRNA down miRNA up
279	356	rno-mir-708-3p	atxn2	xm_008769286	..(((((((((.((((((((..&.)))))))))).))))))).	4425	4470	1	-24.4	1	4.34e-05	0.485	0	0	-8.303804029	17	20	10	cds	NA	0	0	0.574039722443061	3.72770566952615	10.3954912830465	0.00126323385441431	0.0224601858924164	1	1.25742232622019	4.25744197681701	12.7557803956011	0.000354910641682003	0.117643976429544	Not Significant	not reversely regulated
280	357	rno-mir-708-3p	safb	nm_022394	......((((((((((((((..&))))).))))))))).	2463	2479	1	-19.1	0	0.01716351	0.485	0.80475264	0.915532079	-15.5665584	14	16	9	cds	NA	0	0	0.273968274266139	5.86272508510588	9.00678839835264	0.00268978656506868	0.037486840104007	1	1.25742232622019	4.25744197681701	12.7557803956011	0.000354910641682003	0.117643976429544	Not Significant	not reversely regulated
281	358	rno-mir-708-3p	iqcb1	nm_001107092	......((((.(((((((((..&))))))))).)))).	238	253	1	-20.4	0	0.005745522	0.676	0.133073521	0.234045498	-18.39133288	13	15	9	cds	NA	0	0	-0.270234442208235	4.5064923644004	7.21942849081526	0.00721186655521364	0.0708841710004493	1	1.25742232622019	4.25744197681701	12.7557803956011	0.000354910641682003	0.117643976429544	Not Significant	mRNA down miRNA up
282	359	rno-mir-708-3p	pitpnm2	xm_008769227	.......(((((((((((((((&))))))))))...))))).	88	107	1	-18.9	0	2.01e-06	0.382	0	0	-17.11024494	15	19	10	cds	NA	0	0	0.448345510044413	4.06059437331889	11.1494583550563	0.000840562123499537	0.0172745690781022	1	1.25742232622019	4.25744197681701	12.7557803956011	0.000354910641682003	0.117643976429544	Not Significant	not reversely regulated
283	360	rno-mir-708-3p	mcm5	nm_001106170	((.((((((((((.(((((...&))))))))))).)))).)).	1240	1260	1	-18.2	1	0.0004551	0.515	2.302624182	1.845419526	-6.351953838	17	20	11	cds	NA	0	0	-0.328974476742046	8.59512578968198	11.1176971956559	0.000855078854775827	0.0175174205534572	1	1.25742232622019	4.25744197681701	12.7557803956011	0.000354910641682003	0.117643976429544	Not Significant	mRNA down miRNA up
284	361	rno-mir-708-3p	adora2a	nm_053294	.((((((((((((((((((((.&)))))))....)))))))))....)))).	1620	1649	0.961538462	-18.9	1	0.000980218	0.529	1.266270211	1.222323874	-3.793324837	20	29	9	cds	NA	0	0	-0.41116001766419	10.1133540814499	22.0297476772355	2.68457316529613e-06	0.000251075842815323	1	1.25742232622019	4.25744197681701	12.7557803956011	0.000354910641682003	0.117643976429544	Not Significant	mRNA down miRNA up
285	362	rno-mir-708-3p	amot	xm_006257423	((((((..((((((((.(((((&)))))))))).))).)))))).	1794	1816	1	-22.2	1	2.55e-06	0.5	0	0	-7.79489591	19	22	10	cds	NA	0	0	1.3480845110378	2.45579984443418	19.1844792354277	1.18674382772143e-05	0.000731670663839869	1	1.25742232622019	4.25744197681701	12.7557803956011	0.000354910641682003	0.117643976429544	Not Significant	not reversely regulated
286	363	rno-mir-708-3p	tnik	nm_001106422	((.((((.(((((((((.....&.))))))))).)))).)).	358	402	1	-20.8	1	0.001182659	0.353	1.365052544	1.140253722	-7.80874885	15	19	9	5utr	NA	0	0	0.587208345133705	1.47414531281656	10.2550968204077	0.0013630747941783	0.0237644445948684	1	1.25742232622019	4.25744197681701	12.7557803956011	0.000354910641682003	0.117643976429544	Not Significant	not reversely regulated
287	364	rno-mir-708-3p	tfdp2	xm_017595585	...(((((((((((((((....&.))))))).)))))))).	5999	6046	1	-22.8	1	0.001473243	0.426	0	0	-6.514540194	15	18	8	3utr	NA	0	0	-0.293550262197492	5.57457400450015	11.5643538029048	0.000672282501954095	0.0148683560953214	1	1.25742232622019	4.25744197681701	12.7557803956011	0.000354910641682003	0.117643976429544	Not Significant	mRNA down miRNA up
288	366	rno-mir-708-3p	abca17	nm_001031637	......((((((((((((((..&))))))))))...)))).	2296	2314	1	-17.8	0	0.02036871	0.574	0.261460059	0.105014536	-15.5665584	14	18	10	cds	NA	0	0	0.710428532038661	1.77366213997635	7.9759579391784	0.00474026651744966	0.0538205568791918	1	1.25742232622019	4.25744197681701	12.7557803956011	0.000354910641682003	0.117643976429544	Not Significant	not reversely regulated
289	368	rno-mir-708-3p	lin7a	nm_053514	.....(((((((.(((((....&)))))))))))).	105	118	1	-14.6	1	0.000693568	0.544	2.023342914	2.065523226	-14.95473026	12	13	12	cds	NA	0	0	-0.276869005908266	4.37570688331785	7.50976690718188	0.00613653125852043	0.0637090865183739	1	1.25742232622019	4.25744197681701	12.7557803956011	0.000354910641682003	0.117643976429544	Not Significant	mRNA down miRNA up
290	369	rno-mir-708-3p	plxna4	xm_017592970	..((..((((((.((((((...&.)))))).))))))..)).	3361	3387	1	-22.5	1	5.44e-06	0.471	0	0	-12.26612727	14	19	6	cds	NA	0	0	0.529576601453921	7.81645540787374	25.0666355276525	5.5382881018398e-07	7.83596762716718e-05	1	1.25742232622019	4.25744197681701	12.7557803956011	0.000354910641682003	0.117643976429544	Not Significant	not reversely regulated
291	371	rno-mir-708-3p	dlx3	nm_001105832	(..(((((((((.(((((((..&.)).))))).)))))))))..).	1894	1938	1	-23.1	1	2.65e-06	0.456	0.430234556	0.270849072	-7.947920415	17	23	9	3utr	NA	0	0	0.917213767295433	4.0340709598233	29.6859552878341	5.08015528506052e-08	1.09930575933192e-05	1	1.25742232622019	4.25744197681701	12.7557803956011	0.000354910641682003	0.117643976429544	Not Significant	not reversely regulated
292	372	rno-mir-708-3p	mpzl1	nm_001007728	....((((((((((((((....&)))))))..))))))).	1273	1290	1	-17.5	1	0.000337983	0.559	0.785833894	0.556772511	-9.546562469	14	17	7	3utr	NA	0	0	0.30109116574671	5.59328048862065	15.9055799041678	6.65821308661563e-05	0.00274179252327948	1	1.25742232622019	4.25744197681701	12.7557803956011	0.000354910641682003	0.117643976429544	Not Significant	not reversely regulated
293	373	rno-mir-708-3p	cbr3	nm_001107110	.(((((((((((.(((((....&)))))...))))))))))).	999	1019	1	-16.4	1	0.000835206	0.456	0.282288036	9.55e-05	-5.08245545	16	20	11	3utr	NA	0	0	-0.287037978582707	4.70267838019426	7.58631986511292	0.00588128876180453	0.0621109117466744	1	1.25742232622019	4.25744197681701	12.7557803956011	0.000354910641682003	0.117643976429544	Not Significant	mRNA down miRNA up
294	375	rno-mir-708-3p	smarca2	nm_001004446	..((((((((((((.(..((..&))...).)))))))))))).	5328	5348	1	-18.1	1	0.001628527	0.456	1.153455333	1.363994911	-5.69245028	15	20	12	3utr	NA	0	0	0.354823360513754	4.37185917597208	8.74621609767065	0.00310245135687546	0.0407782258678128	1	1.25742232622019	4.25744197681701	12.7557803956011	0.000354910641682003	0.117643976429544	Not Significant	not reversely regulated
295	376	rno-mir-708-3p	rgd1305178	nm_001025003	(((((((.((....(((((((.&)))))))))))))))).	1086	1103	1	-17.4	1	0.000221975	0.5	1.690055714	1.880706299	-14.56875769	16	17	16	3utr	NA	0	0	0.289341998524283	5.10884313973159	10.8866210912771	0.000968613671039988	0.0189466308504038	1	1.25742232622019	4.25744197681701	12.7557803956011	0.000354910641682003	0.117643976429544	Not Significant	not reversely regulated
296	377	rno-mir-708-3p	prrc2b	xm_008761786	...((((.((((((((((((..&))))))).))))))))).	1538	1556	1	-22.6	1	1.24e-06	0.368	0	0	-8.828175123	16	18	9	cds	NA	0	0	0.307689445425546	7.33666850302886	7.6325351813222	0.00573246697556054	0.0610651597898514	1	1.25742232622019	4.25744197681701	12.7557803956011	0.000354910641682003	0.117643976429544	Not Significant	not reversely regulated
297	378	rno-mir-708-3p	gpc6	xm_001077762	..((((((((..(((((((.((&)))))))))........)))))))).	2147	2173	1	-19.3	1	0.003267917	0.574	0	0	-11.1285785	17	26	9	cds	NA	0	0	0.90149353091124	3.9081855577085	29.6988075766684	5.04658537928575e-08	1.09930575933192e-05	1	1.25742232622019	4.25744197681701	12.7557803956011	0.000354910641682003	0.117643976429544	Not Significant	not reversely regulated
298	379	rno-mir-708-3p	shank3	nm_021676	...((((((...((((((((((&)))))))))))))))).	2807	2824	1	-22.3	1	4.68e-06	0.353	1.49915992	0.577572794	-13.92862445	16	17	16	cds	NA	0	0	0.915400221453531	1.88078740903051	12.0226084525898	0.000525590943343357	0.0122630478873939	1	1.25742232622019	4.25744197681701	12.7557803956011	0.000354910641682003	0.117643976429544	Not Significant	not reversely regulated
299	380	rno-mir-708-3p	stbd1	nm_001013988	...((((.(((.((((((((((&)))))))))).))).)))).	1396	1416	1	-20.5	1	0.004896983	0.559	0.2785441	0.168732356	-12.17497843	17	20	10	3utr	NA	0	0	0.509878611321503	6.13101025212787	11.5195903272337	0.000688665648163963	0.0150199883263587	1	1.25742232622019	4.25744197681701	12.7557803956011	0.000354910641682003	0.117643976429544	Not Significant	not reversely regulated
300	381	rno-mir-708-3p	furin	nm_019331	......((((((((((((((..&)))))))))))))).	3237	3252	1	-22.9	0	0.008338371	0.456	2.146453643	1.647752157	-15.5665584	14	15	14	3utr	NA	0	0	0.670575493185846	7.63547351375961	26.7721296014063	2.28915138409375e-07	3.94735541794666e-05	1	1.25742232622019	4.25744197681701	12.7557803956011	0.000354910641682003	0.117643976429544	Not Significant	not reversely regulated
301	382	rno-mir-708-3p	sulf2	nm_001034927	....((((..((.((((((((.&)))))))).))..)))).	1698	1716	1	-18.4	1	0.002421436	0.397	2.082747488	1.22897664	-13.13458921	14	18	8	cds	NA	0	0	0.449577383496527	6.34903193821014	10.0194870024912	0.00154892603881947	0.0259392227077567	1	1.25742232622019	4.25744197681701	12.7557803956011	0.000354910641682003	0.117643976429544	Not Significant	not reversely regulated
302	383	rno-mir-708-3p	tmem260	nm_001170475	....(((((...((((((((((&))))))))))))))).	3207	3223	1	-17.8	1	0.000226057	0.529	2.459934	2.145314238	-16.96064672	15	16	15	3utr	NA	0	0	0.397010360513713	3.07187377485659	8.30472622682682	0.00395420425634159	0.0477781959513662	1	1.25742232622019	4.25744197681701	12.7557803956011	0.000354910641682003	0.117643976429544	Not Significant	not reversely regulated
303	384	rno-mir-708-3p	parm1	nm_173114	..(((((((((((..(((((..&.)))))..)))))).))))).	715	765	1	-22.2	1	0.006268926	0.441	0.115932417	-0.014174597	-6.549290197	16	21	6	cds	NA	0	0	-0.320958730989595	8.79771302634963	19.3892519383812	1.06605348246533e-05	0.000676147484625712	1	1.25742232622019	4.25744197681701	12.7557803956011	0.000354910641682003	0.117643976429544	Not Significant	mRNA down miRNA up
304	385	rno-mir-708-3p	parp14	nm_001191659	.....(((((((((((((....&.))))))))))))).	4209	4244	1	-19.8	1	0.000417696	0.544	0.671298823	0.295240473	-13.66559964	13	15	13	cds	NA	0	0	-0.322642627377105	6.21072026747914	11.7604429841543	0.000605028253132418	0.0137671995908647	1	1.25742232622019	4.25744197681701	12.7557803956011	0.000354910641682003	0.117643976429544	Not Significant	mRNA down miRNA up
305	386	rno-mir-708-3p	slc22a25	nm_138908	........((((((((((((((&)))))))).)))))).	1065	1081	1	-19.9	0	0.003966659	0.5	-0.134897587	0.207996282	-19.42387987	14	16	8	cds	NA	0	0	-0.485257391380475	4.27040197017375	13.3464421303917	0.000258913373308678	0.00709024314599149	1	1.25742232622019	4.25744197681701	12.7557803956011	0.000354910641682003	0.117643976429544	Not Significant	mRNA down miRNA up
306	387	rno-mir-708-3p	slc26a4	nm_019214	((((.((((.(.((((((((..&.))))))))))))))))).	2666	2694	1	-19.7	1	0.000144231	0.426	1.922211875	0.715419476	-12.6459214	17	19	17	3utr	NA	0	0	-0.648021935199602	4.67112260977646	31.7179960355892	1.78262704053341e-08	4.91826800483168e-06	1	1.25742232622019	4.25744197681701	12.7557803956011	0.000354910641682003	0.117643976429544	Not Significant	mRNA down miRNA up
307	388	rno-mir-708-3p	ccdc15	xm_006242814	(((.((.((((((.((((((..&)))))))))))).)).))).	2852	2872	0.980769231	-20.6	1	0.002485929	0.574	0	0	-9.370123174	17	20	12	3utr	NA	0	0	0.421402975246669	3.43262365340245	9.02783551070917	0.00265899142748052	0.0373469425941169	1	1.25742232622019	4.25744197681701	12.7557803956011	0.000354910641682003	0.117643976429544	Not Significant	not reversely regulated
308	389	rno-mir-708-3p	pkp4	xm_003749475	........((((((((((((..&)))))))))))).	3464	3477	0.961538462	-19.2	0	0.005486939	0.471	0	0	-19.42387987	12	13	12	cds	NA	0	0	-0.293788066271457	7.91169228651968	17.4574588417439	2.93809217502765e-05	0.00150812954621419	1	1.25742232622019	4.25744197681701	12.7557803956011	0.000354910641682003	0.117643976429544	Not Significant	mRNA down miRNA up
309	392	rno-mir-708-3p	slc41a2	nm_001108742	....((((((.(((((((((..&))))))))))))))).	263	279	1	-20.4	1	3.5e-05	0.529	1.279742722	1.151673128	-12.37133694	15	16	15	5utr	NA	0	0	0.336685629520335	4.7449824983621	8.0317094218839	0.00459654384219403	0.0526218442349101	1	1.25742232622019	4.25744197681701	12.7557803956011	0.000354910641682003	0.117643976429544	Not Significant	not reversely regulated
310	394	rno-mir-708-3p	zbtb46	nm_001107808	(((((...(((((((((((.((&.)).)))))))))))))))).	2628	2668	1	-23.8	1	1.94e-05	0.485	2.205653	1.76219668	-9.695854671	18	21	16	3utr	NA	0	0	0.547626157517349	3.74546804172458	20.4639072280363	6.07663965527973e-06	0.000430178910219246	1	1.25742232622019	4.25744197681701	12.7557803956011	0.000354910641682003	0.117643976429544	Not Significant	not reversely regulated
311	395	rno-mir-708-3p	slc6a2	nm_031343	...(((.((((((.((((((..&)))))))))))).))).	950	967	1	-18.5	1	6.82e-06	0.515	1.512936833	1.771258779	-8.915066646	15	17	12	cds	NA	0	0	0.348367475100444	8.69365764429307	19.0038095314824	1.30457735110115e-05	0.000790334980033746	1	1.25742232622019	4.25744197681701	12.7557803956011	0.000354910641682003	0.117643976429544	Not Significant	not reversely regulated
312	397	rno-mir-708-3p	smad7	nm_030858	......((((((((((((((..&)))))))))))))).	3212	3227	1	-20.2	0	6.68e-05	0.485	-0.261750014	0.067773536	-15.5665584	14	15	14	3utr	NA	0	0	0.292292918075489	4.76001517586102	6.82070131329511	0.00901071767028977	0.0809131653452546	1	1.25742232622019	4.25744197681701	12.7557803956011	0.000354910641682003	0.117643976429544	Not Significant	not reversely regulated
313	398	rno-mir-708-3p	mapk8ip3	nm_001100673	....(((((((((((((((((.&))))..))))))))))))).	2347	2367	1	-21.9	1	0.002757026	0.485	2.222873211	1.857495309	-9.546562469	17	20	13	cds	NA	0	0	0.304425989130676	5.74555059649907	12.7343708473527	0.000358996570453371	0.00910778425637563	1	1.25742232622019	4.25744197681701	12.7557803956011	0.000354910641682003	0.117643976429544	Not Significant	not reversely regulated
314	400	rno-mir-708-3p	nop14	nm_001106013	...((((.((((((((((....&)))))))))).....)))).	731	751	1	-17.5	1	0.008066414	0.529	1.61419351	1.618495353	-8.828175123	14	20	10	cds	NA	0	0	0.406664305699681	4.69511764516177	10.7999038568465	0.00101505366254312	0.0192966619846666	1	1.25742232622019	4.25744197681701	12.7557803956011	0.000354910641682003	0.117643976429544	Not Significant	not reversely regulated
315	401	rno-mir-708-3p	hsp90b1	nm_001012197	...((.((((((.(((((((..&))))))).)))))).)).	512	530	1	-19.2	1	0.01529961	0.574	1.864833286	1.708850028	-9.704629568	15	18	7	cds	NA	0	0	0.537352022680138	8.65553252631834	33.1163822669326	8.68042664066451e-09	2.58911320017226e-06	1	1.25742232622019	4.25744197681701	12.7557803956011	0.000354910641682003	0.117643976429544	Not Significant	not reversely regulated
316	402	rno-mir-708-3p	vamp1	nm_013090	((((((.(((((((((((....&.))))))))..))).)))))).	2241	2281	1	-20.4	1	8.12e-05	0.485	0.600061838	0.343367725	-5.481260981	17	22	8	3utr	NA	0	0	-0.295184222879594	6.63508295195156	9.52624045406768	0.00202554631938989	0.030748183192279	1	1.25742232622019	4.25744197681701	12.7557803956011	0.000354910641682003	0.117643976429544	Not Significant	mRNA down miRNA up
317	403	rno-mir-708-3p	zfyve9	nm_001107952	..(((.((((((((((((((((&)))))))....)))).)))))))).	2232	2257	1	-18.9	1	0.006679378	0.529	2.057874776	1.85378602	-6.857959481	19	25	8	cds	NA	0	0	0.478483119115183	5.25993196735004	14.590876327403	0.000133559622342823	0.00442631829482101	1	1.25742232622019	4.25744197681701	12.7557803956011	0.000354910641682003	0.117643976429544	Not Significant	not reversely regulated
318	405	rno-mir-708-3p	nr3c2	nm_013131	......((((.(((((((((((&)))))))))))..)))).	2483	2501	1	-19.2	0	0.001632257	0.515	0.941543727	1.80733835	-18.39133288	15	18	11	cds	NA	0	0	-0.856122887052117	2.60962589503833	21.0367682689854	4.50553532808739e-06	0.000353064828484768	1	1.25742232622019	4.25744197681701	12.7557803956011	0.000354910641682003	0.117643976429544	Not Significant	mRNA down miRNA up
319	406	rno-mir-708-3p	kcnq5	nm_001134643	......((((((((.(((((((&))))))).)))))))).	2946	2963	1	-24.2	0	0.000409496	0.544	2.072745	1.999578195	-16.30200796	15	17	8	cds	NA	0	0	0.639015636222156	5.53954336129106	39.5528794237784	3.19295288603867e-10	1.85460147633278e-07	1	1.25742232622019	4.25744197681701	12.7557803956011	0.000354910641682003	0.117643976429544	Not Significant	not reversely regulated
320	408	rno-mir-708-3p	sort1	nm_031767	..(((((.((((((((......&.))))))))))))).	5354	5374	1	-20.7	1	0.000338119	0.412	0.139286025	0.039082573	-7.270635649	13	15	13	3utr	NA	0	0	-0.698336485935556	5.32425551289723	41.0943096581448	1.45058040759388e-10	1.00053783613788e-07	1	1.25742232622019	4.25744197681701	12.7557803956011	0.000354910641682003	0.117643976429544	Not Significant	mRNA down miRNA up
321	409	rno-mir-708-3p	ppfibp2	nm_001100582	.......(((((((((((((..&))).)))))))))).	2909	2924	1	-19	0	0.002464549	0.5	0.664191114	0.806621586	-17.11024494	13	15	10	3utr	NA	0	0	-0.276487958271804	6.76959586691643	19.5906585845185	9.59371223419227e-06	0.000630215525098487	1	1.25742232622019	4.25744197681701	12.7557803956011	0.000354910641682003	0.117643976429544	Not Significant	mRNA down miRNA up
322	410	rno-mir-708-3p	pank1	nm_001106373	(((((((((.(((((((((((.&.))))))..)))))..))))))))).	2639	2679	1	-25.3	1	0.02392367	0.557	0.380525215	0.648253865	-5.180080915	20	26	9	3utr	NA	0	0	-0.345972429867178	3.1800512133819	7.30350783087019	0.0068820123894222	0.069108179007883	1	1.25742232622019	4.25744197681701	12.7557803956011	0.000354910641682003	0.117643976429544	Not Significant	mRNA down miRNA up
323	411	rno-mir-708-3p	slc22a18	nm_001004260	...((((.((((((((((((((&))))))))).))))).)))).	951	972	1	-24.6	1	1.31e-05	0.441	0.964540671	1.370255521	-8.828175123	18	21	9	cds	NA	0	0	-0.534783614590132	1.7063226089445	6.6249546869338	0.0100559701272244	0.0870564793431158	1	1.25742232622019	4.25744197681701	12.7557803956011	0.000354910641682003	0.117643976429544	Not Significant	mRNA down miRNA up
324	412	rno-mir-708-3p	ppfia2	nm_001108745	....(((((.((((((((((..&))))))))))....))))).	103	123	1	-18.8	1	0.000519154	0.412	0.32594202	0.533425431	-10.78906894	15	20	10	5utr	NA	0	0	-0.520069894114199	7.69662891890809	42.0531727388903	8.88249570352669e-11	6.5351481722747e-08	1	1.25742232622019	4.25744197681701	12.7557803956011	0.000354910641682003	0.117643976429544	Not Significant	mRNA down miRNA up
325	413	rno-mir-708-3p	pcdhb12	nm_173099	..((((((((((((((((((..&)))))))))))))).)))).	1182	1202	1	-28.4	1	0.000354817	0.485	-0.3061024	0.529571765	-4.957000719	18	20	14	cds	NA	0	0	0.486360391941507	3.28977095297917	8.67015467973595	0.00323463734973102	0.0418003018637372	1	1.25742232622019	4.25744197681701	12.7557803956011	0.000354910641682003	0.117643976429544	Not Significant	not reversely regulated
326	415	rno-mir-708-3p	prcp	nm_001106281	.((((((.((((((((......&.)))))))).)))))).	579	617	1	-21	1	0.004768302	0.485	1.832190337	1.588051295	-6.106959767	14	17	8	cds	NA	0	0	-0.347719344240846	5.00341492273252	16.3240302885024	5.33826974085252e-05	0.00234373720729002	1	1.25742232622019	4.25744197681701	12.7557803956011	0.000354910641682003	0.117643976429544	Not Significant	mRNA down miRNA up
327	416	rno-mir-708-3p	sema4c	nm_001106902	....(((.(((.((((((((..&)))))))))))))).	1059	1074	1	-18.1	1	4.81e-06	0.485	1.03683775	1.249144767	-15.20700071	14	15	14	cds	NA	0	0	0.493913692329575	2.99260702415646	13.9994702567827	0.000182862145372466	0.00546901527460851	1	1.25742232622019	4.25744197681701	12.7557803956011	0.000354910641682003	0.117643976429544	Not Significant	not reversely regulated
328	417	rno-mir-708-3p	tp53	xm_006246594	......(((((((((((((((.&)))))).))))))))).	1276	1293	1	-20.6	0	0.001510364	0.5	0	0	-15.5665584	15	17	9	cds	NA	0	0	0.310220460371163	6.21613910941967	18.1989165110243	1.98992007766501e-05	0.00108181073778872	1	1.25742232622019	4.25744197681701	12.7557803956011	0.000354910641682003	0.117643976429544	Not Significant	not reversely regulated
329	418	rno-mir-708-3p	senp1	xm_008765850	...(((((((((..((((((..&.))))))..))))))))).	2020	2067	1	-21.7	1	5.69e-05	0.485	0	0	-8.660510724	15	19	9	cds	NA	0	0	-0.318978058209077	4.21411391595607	9.38611569467399	0.00218634953707834	0.0325182661606423	1	1.25742232622019	4.25744197681701	12.7557803956011	0.000354910641682003	0.117643976429544	Not Significant	mRNA down miRNA up
330	419	rno-mir-708-3p	cdh2	nm_031333	....((((.(((.(((((((((&))))))))).))))))).	2346	2364	1	-18.7	1	0.000423085	0.618	1.599278556	1.91563886	-11.89208274	16	18	9	cds	NA	0	1	0.718001316895885	5.12347897616938	21.1875064114056	4.16470520961825e-06	0.000333055700676427	1	1.25742232622019	4.25744197681701	12.7557803956011	0.000354910641682003	0.117643976429544	Not Significant	not reversely regulated
331	420	rno-mir-708-3p	serpine1	nm_012620	...(((((((((((((((((..&.))))))))))..)))).))).	409	446	1	-20.2	1	2.99e-05	0.441	0.690578312	0.621324209	-6.514540194	17	22	10	cds	NA	0	0	-1.02541414668259	3.99422048764611	22.0507627249712	2.65534148891845e-06	0.000250464518561573	1	1.25742232622019	4.25744197681701	12.7557803956011	0.000354910641682003	0.117643976429544	Not Significant	mRNA down miRNA up
332	421	rno-mir-708-3p	chat	xm_017600025	..(((.((((((((((......&))))))))))))).	2	16	1	-20.5	1	0.000188607	0.356	0	0	-6.857959481	13	14	13	5utr	NA	0	0	-0.393298315117847	3.84841347155317	10.8828567684577	0.000970584264187084	0.0189466308504038	1	1.25742232622019	4.25744197681701	12.7557803956011	0.000354910641682003	0.117643976429544	Not Significant	mRNA down miRNA up
333	422	rno-mir-708-3p	slc22a23	nm_022624	..((((((((((((((..((..&.))..))))))))................)))))).	3994	4044	1	-19.9	1	0.004573268	0.5	0.442727769	0.198401438	-4.957000719	16	36	8	3utr	NA	0	0	0.40829795614837	5.87398944049857	15.2503268021438	9.41604619324839e-05	0.00348709683854662	1	1.25742232622019	4.25744197681701	12.7557803956011	0.000354910641682003	0.117643976429544	Not Significant	not reversely regulated
334	423	rno-mir-708-3p	susd6	xm_003750190	((((.(((((.((((((.((..&)).)))))).))))))))).	403	423	0.961538462	-20.1	1	0.001483449	0.5	0	0	-10.8813861	17	20	9	cds	NA	0	0	0.346930820771105	4.96538909997869	16.0394326485953	6.20368859016281e-05	0.00261312623210064	1	1.25742232622019	4.25744197681701	12.7557803956011	0.000354910641682003	0.117643976429544	Not Significant	not reversely regulated
335	424	rno-mir-708-3p	slc37a3	xm_003749718	...((((((((((((.......&.)))))))))))).	2310	2342	1	-19.2	1	0.03004904	0.559	0	0	-6.747589274	12	14	12	3utr	NA	0	0	0.363881534044468	5.56900767185533	14.0407314285823	0.000178893349549641	0.00539417214652963	1	1.25742232622019	4.25744197681701	12.7557803956011	0.000354910641682003	0.117643976429544	Not Significant	not reversely regulated
336	425	rno-mir-708-3p	npy4r	nm_031581	......((((((((((..((..&))..)))))))))).	344	359	1	-18.8	0	0.000342262	0.471	1.223	1.227375	-15.5665584	12	15	10	cds	NA	0	0	1.44161053781926	0.726105873213107	21.4175318965687	3.69378137545689e-06	0.000311179933278949	1	1.25742232622019	4.25744197681701	12.7557803956011	0.000354910641682003	0.117643976429544	Not Significant	not reversely regulated
337	429	rno-mir-708-3p	tmtc1	xm_342788	((((((((((.((((((((...&)))))))).)))))))))).	5	25	1	-24.7	1	2.81e-05	0.648	0	0	-6.762348922	18	20	10	5utr	NA	0	0	-0.347910833867704	6.66353866052703	18.9347092844533	1.35269076714713e-05	0.000806841922222916	1	1.25742232622019	4.25744197681701	12.7557803956011	0.000354910641682003	0.117643976429544	Not Significant	mRNA down miRNA up
