# Supplementary material for: The Transcription Factor, α1ACT, Acts Through a MicroRNA Network to Regulate Neurogenesis and Cell Death During Neonatal Cerebellar Development
Source: Cerebellum. 2022 Jun 22;22(4):651–62. doi: 10.1007/s12311-022-01431-2 (PMC10307715; doi:10.1007/s12311-022-01431-2)
Supplement: Supplementary file 2 — Supplementary file2 (CSV 299 KB) [file 12311_2022_1431_MOESM2_ESM.csv]

	X.1	mirnaid	genesymbol	refseqid	duplex	start	end	bindingp	energy	seed	accessibility	au	phylopstem	phylopflank	me	number_of_pairings	binding_region_length	longest_consecutive_pairings	position	validated	TargetScan	miRDB	P_6H.Q11_6H.logFC	P_6H.Q11_6H.logCPM	P_6H.Q11_6H.LR	P_6H.Q11_6H.PValue	P_6H.Q11_6H.FDR	X	logFC	logCPM	LR	PValue	FDR	significance	Relation
1	2	rno-mir-125a-5p	slc6a2	nm_031343	(((((((((((((((...((((..&)))))))))))..)))....................))))).	2007	2049	1	-18	1	7.33e-05	0.353	1.058363835	1.074548684	-4.170623527	19	42	11	3utr	NA	0	0	0.422417327419298	8.69365764429307	27.34506558531	1.70198200902497e-07	0.00012522048967733	5	0.826764436102862	12.4549268837712	10.6070474904436	0.0011265743687654	0.070491199832739	Up Regulated	not reversely regulated
2	3	rno-mir-125a-5p	hmox1	nm_012580	((((((.((((((...((((....&)))).))).))))))))).	232	251	1	-22.5	1	0.00135914	0.5	1.024136857	1.467375912	-7.306599539	16	19	9	cds	NA	0	0	-0.630074930614193	7.90535500883529	19.450143313332	1.03260091235907e-05	0.0022286727119077	5	0.826764436102862	12.4549268837712	10.6070474904436	0.0011265743687654	0.070491199832739	Up Regulated	mRNA down miRNA up
3	4	rno-mir-125a-5p	scn3b	nm_139097	.((((((..((.((((((((....&)))))))).))..)))))).	3156	3176	1	-21.2	1	0.00012554	0.485	0.33352755	0.135871562	-10.51015273	16	20	8	3utr	NA	0	0	0.264077892359816	11.4324577538785	18.7582941617433	1.48376627995563e-05	0.00282324908027419	5	0.826764436102862	12.4549268837712	10.6070474904436	0.0011265743687654	0.070491199832739	Up Regulated	not reversely regulated
4	5	rno-mir-125a-5p	ephx1	nm_012844	.(((((.(.(((((..(((.....&)))))))))))))).	269	284	1	-18.6	1	2.46e-06	0.471	-0.0823982	1.322707927	-7.361899671	14	15	14	cds	NA	0	0	0.650210901949924	6.73305332662838	18.3015144198647	1.8855721308913e-05	0.00315290515704794	5	0.826764436102862	12.4549268837712	10.6070474904436	0.0011265743687654	0.070491199832739	Up Regulated	not reversely regulated
5	6	rno-mir-125a-5p	wdfy2	nm_001107269	..((((.((((((((.((((((..&.)))))).)))))))).)))).	269	318	1	-29.8	1	0.000236874	0.382	2.3107405	1.711673885	-6.733736335	18	22	8	5utr	NA	0	0	-0.27963290895039	5.6935328528216	13.1776001827758	0.000283315341783922	0.0195191617642099	5	0.826764436102862	12.4549268837712	10.6070474904436	0.0011265743687654	0.070491199832739	Up Regulated	mRNA down miRNA up
6	7	rno-mir-125a-5p	lyn	nm_030857	((((((...((((((..((.....&))..)))))))))))).	2944	2961	1	-22	1	0.000870216	0.456	-0.350834267	0.004138461	-9.084334649	14	17	12	3utr	NA	0	0	0.328901750391156	4.70946519421531	13.5108588541815	0.000237186961839484	0.0171084660840559	5	0.826764436102862	12.4549268837712	10.6070474904436	0.0011265743687654	0.070491199832739	Up Regulated	not reversely regulated
7	8	rno-mir-125a-5p	odc1	xm_006239908	.(((((((.(((((..(((.....&)))..)))))))))))).	583	601	1	-21.7	1	1.5e-05	0.515	0	0	-5.818213136	15	18	12	cds	NA	0	0	-0.396392760684969	8.92495303703914	8.92950944901332	0.00280599699905534	0.0954819002614239	5	0.826764436102862	12.4549268837712	10.6070474904436	0.0011265743687654	0.070491199832739	Up Regulated	mRNA down miRNA up
8	11	rno-mir-125a-5p	pttg1	xm_006246144	....(((((((((......((((.&))))......))))))))).	181	201	0.974358974	-19.7	1	0.000391868	0.559	0	0	-11.37190103	13	20	9	5utr	NA	0	0	-0.370349545597634	5.58550410492516	13.2797495197245	0.000268288339562349	0.0187394311101904	5	0.826764436102862	12.4549268837712	10.6070474904436	0.0011265743687654	0.070491199832739	Up Regulated	mRNA down miRNA up
9	12	rno-mir-125a-5p	cgref1	nm_139087	((((((((..........((((((&.)))))))))))))).	1238	1265	1	-19.2	1	0.000129607	0.441	0.64155	0.236984831	-15.52251753	14	16	14	3utr	NA	0	1	0.281887931987516	5.33894246474773	10.4278493191574	0.00124129205120446	0.0550156589441461	5	0.826764436102862	12.4549268837712	10.6070474904436	0.0011265743687654	0.070491199832739	Up Regulated	not reversely regulated
10	13	rno-mir-125a-5p	hipk2	nm_001108622	.((((((..((((((..(((((..&)))))..))))))...)))))).	3782	3805	1	-23.6	1	0.004909321	0.485	1.9665	2.0447	-7.396398505	17	23	6	3utr	NA	0	0	-0.408330249450222	5.8849208577182	35.3029660887259	2.8220194941617e-09	4.44911530536693e-06	5	0.826764436102862	12.4549268837712	10.6070474904436	0.0011265743687654	0.070491199832739	Up Regulated	mRNA down miRNA up
11	14	rno-mir-125a-5p	tacc2	nm_001004415	((((((.((((((((..((((((.&))))))..))).))))))))))).	1529	1553	1	-30	1	6.43e-05	0.456	-0.356094433	-0.064468287	-5.714310061	20	24	11	cds	NA	0	0	-0.682748419587235	5.43021202876156	33.4310034853571	7.38374667679264e-09	1.01858785406354e-05	5	0.826764436102862	12.4549268837712	10.6070474904436	0.0011265743687654	0.070491199832739	Up Regulated	mRNA down miRNA up
12	15	rno-mir-125a-5p	atp7a	nm_052803	(((((((((((.............&))))))))))).	1475	1487	1	-21.7	1	0.00039933	0.544	1.6266336	1.186798626	-10.39884693	11	12	11	cds	NA	0	1	0.271909087772266	7.84625269236978	12.8274387644141	0.000341573003071013	0.0224762849346617	5	0.826764436102862	12.4549268837712	10.6070474904436	0.0011265743687654	0.070491199832739	Up Regulated	not reversely regulated
13	16	rno-mir-125a-5p	plcd4	nm_080688	..((((((((((((...((((((.&)))))))))))))).....)))).	2465	2489	1	-26.3	1	0.000103317	0.515	0.334032541	0.342792878	-5.92549936	18	24	14	3utr	NA	0	0	0.963086750459168	0.696162004154922	9.41281644853756	0.00215474001758978	0.0790023615751521	5	0.826764436102862	12.4549268837712	10.6070474904436	0.0011265743687654	0.070491199832739	Up Regulated	not reversely regulated
14	17	rno-mir-125a-5p	c1qtnf1	nm_001007675	((((((((((((....((((.((.&)).))))...)))..))))))))).	1484	1509	1	-23.2	1	0.001197603	0.588	0.09896035	0.009681672	-7.052043617	18	25	9	3utr	NA	0	0	0.410523811595002	8.30345290404383	33.0853239771672	8.82019656194359e-09	1.08155210286233e-05	5	0.826764436102862	12.4549268837712	10.6070474904436	0.0011265743687654	0.070491199832739	Up Regulated	not reversely regulated
15	18	rno-mir-125a-5p	tmem119	nm_001107155	(((((((.(((((((.((((((..&)))))))))))))...)))).))).	711	736	1	-26	1	0.2474236	0.412	0.754173143	0.373771165	-6.484258456	20	25	13	cds	NA	0	0	0.68153595978848	4.52133122288536	15.6862060630576	7.47674591673372e-05	0.0078613132324397	5	0.826764436102862	12.4549268837712	10.6070474904436	0.0011265743687654	0.070491199832739	Up Regulated	not reversely regulated
16	19	rno-mir-125a-5p	card10	nm_001130554	..(((.(((.((((((.(((((..&)))))...)))))).))).))).	1110	1133	1	-21.4	1	0.002150772	0.456	1.030008167	0.515514739	-8.100465949	17	23	6	cds	NA	0	0	-0.336460917664591	4.38934646593325	14.8280129902262	0.00011777305219814	0.0107416810252783	5	0.826764436102862	12.4549268837712	10.6070474904436	0.0011265743687654	0.070491199832739	Up Regulated	mRNA down miRNA up
17	20	rno-mir-125a-5p	maged2	nm_080479	.((.((((((((((..(((((((.&))))))).....))))))))))..)).	661	688	1	-28.7	1	1.45e-05	0.426	1.02951183	1.02554214	-7.793845753	19	27	10	cds	NA	0	0	-0.266663082924734	7.78433561319924	12.3985599496559	0.000429665071590429	0.0257705637503912	5	0.826764436102862	12.4549268837712	10.6070474904436	0.0011265743687654	0.070491199832739	Up Regulated	mRNA down miRNA up
18	23	rno-mir-125a-5p	itpr1	nm_001007235	...(((((((((((((.((.((..&)).))...))))))))))))).	697	719	1	-21.2	1	0.002672298	0.5	2.246777231	2.15987802	-6.514540194	17	22	13	cds	NA	0	0	0.327945234803809	5.15605060901938	12.6824767271083	0.000369098341923522	0.02366148098011	5	0.826764436102862	12.4549268837712	10.6070474904436	0.0011265743687654	0.070491199832739	Up Regulated	not reversely regulated
19	24	rno-mir-125a-5p	ifrd2	nm_001047871	(((((..((((((((.........&.)))))))).))))).	1681	1703	1	-20.9	1	9.89e-05	0.5	0.436728912	0.520524896	-7.615268823	13	16	8	3utr	NA	0	0	-0.285192199661236	4.20546444913385	10.8392452756919	0.000993712272532374	0.0462726102939547	5	0.826764436102862	12.4549268837712	10.6070474904436	0.0011265743687654	0.070491199832739	Up Regulated	mRNA down miRNA up
20	27	rno-mir-125a-5p	hmx2	nm_001106303	...((((((((.(((((((((...&.)))))))))....)))))))).	654	687	0.961538462	-21.3	1	0.004175449	0.471	2.420574667	2.034596314	-9.861343503	17	23	9	cds	NA	0	0	-0.344825484993714	3.76808530287331	8.82415340686986	0.00297269274338592	0.0988151720361657	5	0.826764436102862	12.4549268837712	10.6070474904436	0.0011265743687654	0.070491199832739	Up Regulated	mRNA down miRNA up
21	28	rno-mir-125a-5p	mfap3l	nm_001012049	(((((....(((((((.(((.(..&.).)))..)))))))....))))).	3	41	1	-20.3	1	0.01522686	0.515	0.43578132	0.545041466	-10.75224433	16	25	7	5utr	NA	0	0	0.64134685462302	2.39443421815028	8.89322906965106	0.00286230082847094	0.0965589385239114	5	0.826764436102862	12.4549268837712	10.6070474904436	0.0011265743687654	0.070491199832739	Up Regulated	not reversely regulated
22	30	rno-mir-125a-5p	tyw5	nm_001170473	((((((((((((((..........&)))).)))))).)))).	308	325	1	-19	1	3.29e-07	0.353	2.031442437	1.489909725	-4.906073087	14	17	6	cds	NA	0	0	0.325487215404364	5.06166013207743	16.8650344397814	4.01341477256826e-05	0.00527286255119802	5	0.826764436102862	12.4549268837712	10.6070474904436	0.0011265743687654	0.070491199832739	Up Regulated	not reversely regulated
23	31	rno-mir-125a-5p	adgrf4	xm_006244640	.((((((.(((.(((((((((...&)))))))))...))).)))).)).	2752	2776	1	-23.6	1	0.01363783	0.471	0	0	-9.453763076	18	24	9	3utr	NA	0	0	-0.796251681492887	1.72166672447895	9.86298245231566	0.00168637505422901	0.0679227558338372	5	0.826764436102862	12.4549268837712	10.6070474904436	0.0011265743687654	0.070491199832739	Up Regulated	mRNA down miRNA up
24	32	rno-mir-125a-5p	ngfr	nm_012610	((((((((((((((((((..((..&))..))))).))))..........))))))))).	2021	2055	1	-21.7	1	0.000990862	0.456	1.234055621	1.251746149	-3.937574446	20	34	9	3utr	NA	0	0	0.324532736569097	9.52443517204643	13.3194148326128	0.000262672138013597	0.0184640109243188	5	0.826764436102862	12.4549268837712	10.6070474904436	0.0011265743687654	0.070491199832739	Up Regulated	not reversely regulated
25	36	rno-mir-125a-5p	fam126a	nm_001191969	..((((.((((((...((.(((..&))).))....)))))).)))).	1596	1618	1	-20.1	1	5.19e-06	0.471	1.394061767	0.939909811	-8.326025812	15	22	6	cds	NA	0	0	-0.300276648748622	4.1341919021569	9.39590321472953	0.00217470840170901	0.0792081911592762	5	0.826764436102862	12.4549268837712	10.6070474904436	0.0011265743687654	0.070491199832739	Up Regulated	mRNA down miRNA up
26	37	rno-mir-125a-5p	wwc1	xm_002727761	..(((((((((..((((((((.((&.)).))))))))...))))))))).	799	835	1	-27.2	1	0.00563201	0.441	0	0	-9.592934642	19	25	9	cds	NA	0	0	0.77643721438034	2.13036829889407	13.4332070413205	0.000247209139350069	0.0174884619350472	5	0.826764436102862	12.4549268837712	10.6070474904436	0.0011265743687654	0.070491199832739	Up Regulated	not reversely regulated
27	38	rno-mir-125a-5p	tspan17	nm_001013138	.((((((((((((...(((.....&)))....)))))))))).)).	850	871	1	-21.3	1	4.97e-08	0.441	1.913957585	1.752330058	-5.618663395	15	21	10	cds	NA	0	0	0.311087564640348	6.15263310652245	15.095552460606	0.000102203798624602	0.0094783287531186	5	0.826764436102862	12.4549268837712	10.6070474904436	0.0011265743687654	0.070491199832739	Up Regulated	not reversely regulated
28	39	rno-mir-125a-5p	pcdhb14	xm_001055753	(((((((((((......(((....&.))).....)))).))))))).	694	764	1	-20.7	1	0.001102773	0.529	0	0	-10.39884693	14	22	7	cds	NA	0	0	0.268807164303048	5.00467070840104	12.3154143998478	0.000449232964194584	0.0267985675289266	5	0.826764436102862	12.4549268837712	10.6070474904436	0.0011265743687654	0.070491199832739	Up Regulated	not reversely regulated
29	41	rno-mir-125a-5p	recql5	nm_001105853	.((((((((..((....((((((.&))))))....))...)))))))).	3507	3531	1	-23	1	0.005917851	0.456	0.179606063	0.151524406	-9.685944339	16	24	8	3utr	NA	0	1	-0.289192191694457	5.45235663934554	18.4009639548921	1.78967421182854e-05	0.00314484618963014	5	0.826764436102862	12.4549268837712	10.6070474904436	0.0011265743687654	0.070491199832739	Up Regulated	mRNA down miRNA up
30	42	rno-mir-125a-5p	nol4	nm_001107401	((((((.(((.((((..(((((..&.)))))..)))).))))))))).	1000	1044	1	-25.7	1	0.000951285	0.368	1.098263333	0.760528796	-8.539084537	18	23	9	5utr	NA	0	0	1.31105600062497	2.1365529378345	19.7268716412901	8.9336312725889e-06	0.00205399072342273	5	0.826764436102862	12.4549268837712	10.6070474904436	0.0011265743687654	0.070491199832739	Up Regulated	not reversely regulated
31	43	rno-mir-125a-5p	nipsnap1	nm_001100730	.(((..(((((((((..(((((..&))))).....)))))))))))).	1408	1431	1	-19.1	1	0.05903857	0.485	0.056210744	0.215300363	-10.04636985	17	23	12	3utr	NA	0	0	0.29352279314457	6.56127864901907	22.6630287032117	1.93046763093302e-06	0.000676803270306824	5	0.826764436102862	12.4549268837712	10.6070474904436	0.0011265743687654	0.070491199832739	Up Regulated	not reversely regulated
32	45	rno-mir-125a-5p	rnf157	xm_017597744	((((((.(.((((((.(((((((.&))))))).)).)).))))))))).	3764	3788	1	-23.9	1	0.001420305	0.529	0	0	-6.77069972	20	24	9	3utr	NA	0	0	0.371193420595996	5.68878116156006	12.4494066659304	0.000418124623909701	0.0253539744476234	5	0.826764436102862	12.4549268837712	10.6070474904436	0.0011265743687654	0.070491199832739	Up Regulated	not reversely regulated
33	51	rno-mir-125a-5p	npy1r	nm_001113357	((((((((((((............&)))))).)))))).	485	499	1	-21.8	1	1.29e-06	0.515	0.159960754	0.291663049	-7.052043617	12	14	6	cds	NA	0	0	0.506777441299388	4.72769468482526	17.100933819547	3.54448728094927e-05	0.00501499508109694	5	0.826764436102862	12.4549268837712	10.6070474904436	0.0011265743687654	0.070491199832739	Up Regulated	not reversely regulated
34	54	rno-mir-125a-5p	scrn3	nm_001013162	(((((.((.((((((.........&)))))))).).)))).	669	685	1	-16.5	1	0.003222015	0.471	0.362858867	1.531139179	-7.127971946	13	16	8	cds	NA	0	0	0.263633702460089	4.87588222833361	10.7503741794261	0.00104258237251024	0.0483442817774075	5	0.826764436102862	12.4549268837712	10.6070474904436	0.0011265743687654	0.070491199832739	Up Regulated	not reversely regulated
35	55	rno-mir-125a-5p	sh2d3c	nm_001108579	..((((((.((((((..(((.(((&))).)))..)))))))))))).	2685	2707	1	-27.5	1	1.11e-05	0.382	0.711508333	0.605050986	-6.246439458	18	22	12	3utr	NA	0	0	-0.580431135369252	1.48035876096164	9.46643912957129	0.00209265193805842	0.077239153138504	5	0.826764436102862	12.4549268837712	10.6070474904436	0.0011265743687654	0.070491199832739	Up Regulated	mRNA down miRNA up
36	56	rno-mir-125a-5p	plce1	nm_053758	((((((..(((((((.((.(((..&.))).)).))))))).)))))).	7121	7189	1	-24.3	1	3.59e-05	0.515	1.700608714	1.740143148	-8.027944991	18	23	7	cds	NA	0	0	1.08668407221538	0.0025598259815166	13.1680848652116	0.000284757615443802	0.0195191617642099	5	0.826764436102862	12.4549268837712	10.6070474904436	0.0011265743687654	0.070491199832739	Up Regulated	not reversely regulated
37	59	rno-mir-125a-5p	dapk1	xm_006253522	..(((.((((((.....(((((..&))))).......)))))).))).	2999	3022	1	-21.1	1	3.97e-05	0.471	0	0	-9.972428651	14	23	6	cds	NA	0	0	-0.393188358312338	4.75499364213295	9.07677443733082	0.0025887625878212	0.0901248704075544	5	0.826764436102862	12.4549268837712	10.6070474904436	0.0011265743687654	0.070491199832739	Up Regulated	mRNA down miRNA up
38	60	rno-mir-125a-5p	lzts1	nm_153470	((((((.(((((((....(((((.&))))).....))))))).)))).)).	2846	2872	1	-22.8	1	1.9e-05	0.515	0.182212186	0.021741211	-6.449759622	18	26	7	3utr	NA	0	1	0.840406100457078	3.50087343367484	14.4433279949755	0.000144440631516184	0.0120761121925198	5	0.826764436102862	12.4549268837712	10.6070474904436	0.0011265743687654	0.070491199832739	Up Regulated	not reversely regulated
39	61	rno-mir-125a-5p	elmod1	nm_001191579	((((.(((((((.....(((.(((&.))))))...)))))))..)))).	683	734	1	-20.8	1	0.000464017	0.588	1.1028245	0.550452851	-11.17108079	17	24	7	cds	NA	0	0	0.571180607793535	5.42770578856138	19.5815848322438	9.63938432391353e-06	0.0021710254163002	5	0.826764436102862	12.4549268837712	10.6070474904436	0.0011265743687654	0.070491199832739	Up Regulated	not reversely regulated
40	62	rno-mir-125a-5p	ppp1r3b	xm_006253215	(((((.(((((((((..((((((.&)))))).........)))))))))..)).))).	1878	1911	1	-25.1	1	9.31e-05	0.412	0	0	-6.071582288	20	33	9	3utr	NA	0	0	0.703596578016036	3.55578860454991	16.9512566104175	3.83519255579392e-05	0.00527286255119802	5	0.826764436102862	12.4549268837712	10.6070474904436	0.0011265743687654	0.070491199832739	Up Regulated	not reversely regulated
41	63	rno-mir-125a-5p	lgals3	nm_031832	((((((((...(((((.((.(((.&.))).)).)))))...)))))))).	730	766	1	-23.1	1	0.001273341	0.529	0.806282923	1.110696947	-9.061245048	18	25	8	cds	NA	0	0	-0.516843263326703	5.57768458695185	10.4340921107367	0.0012371034381452	0.0550156589441461	5	0.826764436102862	12.4549268837712	10.6070474904436	0.0011265743687654	0.070491199832739	Up Regulated	mRNA down miRNA up
42	65	rno-mir-125a-5p	alad	xm_006238234	(((.((...((((((.(((((((.&)))))))))))))....))...))).	256	282	1	-19.6	1	0.000299867	0.544	0	0	-12.11635692	18	26	13	5utr	NA	0	0	0.341763931096979	4.46930750567341	9.27810841352622	0.00231908795671226	0.0833663019227248	5	0.826764436102862	12.4549268837712	10.6070474904436	0.0011265743687654	0.070491199832739	Up Regulated	not reversely regulated
43	66	rno-mir-125a-5p	n4bp1	nm_001305181	...(((((((((((((....((((&))))))))))))))))).	4041	4059	1	-22.1	1	0.000334829	0.5	-0.178578538	0.034798625	-6.514540194	17	18	17	3utr	NA	0	0	-0.303246263445875	5.72379014810021	11.8779238017418	0.000568032270400391	0.0311222504560658	5	0.826764436102862	12.4549268837712	10.6070474904436	0.0011265743687654	0.070491199832739	Up Regulated	mRNA down miRNA up
44	67	rno-mir-125a-5p	ctsd	nm_134334	((((.(((((((.((..(((((..&.)))))..)).))))))))))).	1640	1680	1	-25.4	1	0.001586691	0.412	1.818191143	0.92714817	-9.578791314	18	23	11	3utr	NA	0	0	0.30616417250572	9.09927990860842	18.4414123623128	1.75208607838247e-05	0.00314484618963014	5	0.826764436102862	12.4549268837712	10.6070474904436	0.0011265743687654	0.070491199832739	Up Regulated	not reversely regulated
45	68	rno-mir-125a-5p	plxna4	xm_017592970	(((((((..((((((...(((...&)))...))))))..))))))).	6019	6041	1	-24	1	0.0286955	0.485	0	0	-7.540648114	16	22	7	cds	NA	0	0	0.543538987712131	7.81645540787374	25.4179712832165	4.6159789682767e-07	0.000283010799410565	5	0.826764436102862	12.4549268837712	10.6070474904436	0.0011265743687654	0.070491199832739	Up Regulated	not reversely regulated
46	71	rno-mir-125a-5p	nrsn1	nm_001106109	(((((..((((((...(((((((.&))))))).)))).))..))))).	104	127	1	-24.9	1	0.000441679	0.5	1.137731729	0.907895063	-9.2075583	18	23	7	5utr	NA	0	0	0.269451966621806	5.95993425286563	10.6995681710375	0.00107160544148756	0.0491707384551858	5	0.826764436102862	12.4549268837712	10.6070474904436	0.0011265743687654	0.070491199832739	Up Regulated	not reversely regulated
47	73	rno-mir-125a-5p	srfbp1	nm_001005536	(((((((((((((((..(((((..&))))).....)))))......................)))))))))).	1318	1366	1	-23.2	1	0.000295319	0.588	1.433622324	1.187735787	-4.170623527	20	48	10	cds	NA	0	0	0.314422579199059	6.13494357402347	20.7618784168498	5.20079830450553e-06	0.00147169256637238	5	0.826764436102862	12.4549268837712	10.6070474904436	0.0011265743687654	0.070491199832739	Up Regulated	not reversely regulated
48	74	rno-mir-125a-5p	usp29	nm_001108465	(((((((((((((....(((((..&)))))............))))..)))))).))).	599	633	1	-21.1	1	0.004542979	0.544	0.077614	-0.05104715	-5.762913004	18	34	6	cds	NA	0	0	0.595348527706012	2.95625324459016	14.8035890450522	0.000119308220873777	0.0107632658985569	5	0.826764436102862	12.4549268837712	10.6070474904436	0.0011265743687654	0.070491199832739	Up Regulated	not reversely regulated
49	76	rno-mir-125b-5p	tmem63a	nm_001134496	..((((.(((((((....((((&))))..))))))))))).	3036	3054	1	-21.5	1	0.004118051	0.485	0.076312071	-0.154627438	-7.469185895	15	18	11	3utr	NA	0	0	-0.330723642074314	4.67822416141186	13.453337607845	0.000244570705521492	0.0174134342331302	2	0.90309253693145	11.2884478621252	13.1014863767332	0.000295061570480564	0.0479750615297807	Up Regulated	mRNA down miRNA up
50	77	rno-mir-125b-5p	c2cd4a	xm_008766406	((((((((((((((((((....&)))))))).))).))))))).	3011	3032	1	-23.9	1	7.99e-07	0.471	0	0	-3.937574446	18	21	8	5utr	NA	0	0	-0.877754426580653	3.97518986962687	22.2465455486679	2.39789797525574e-06	0.000778329472203598	2	0.90309253693145	11.2884478621252	13.1014863767332	0.000295061570480564	0.0479750615297807	Up Regulated	mRNA down miRNA up
51	78	rno-mir-125b-5p	ngfr	nm_012610	(((((.(..(((((.(((.((.&)).))).))))).....).))))).	3022	3047	1	-19	1	0.000318078	0.456	1.3942386	1.043910006	-9.944007355	16	25	5	3utr	NA	0	0	0.324532736569097	9.52443517204643	13.3194148326128	0.000262672138013597	0.0184640109243188	2	0.90309253693145	11.2884478621252	13.1014863767332	0.000295061570480564	0.0479750615297807	Up Regulated	not reversely regulated
52	79	rno-mir-125b-5p	c1qtnf1	xm_006247800	..((((((((((((((..((((&.))))..)))))))))))))).	1888	1929	1	-28.2	1	4.15e-05	0.397	0	0	-4.957000719	18	22	14	3utr	NA	0	0	0.410523811595002	8.30345290404383	33.0853239771672	8.82019656194359e-09	1.08155210286233e-05	2	0.90309253693145	11.2884478621252	13.1014863767332	0.000295061570480564	0.0479750615297807	Up Regulated	not reversely regulated
53	80	rno-mir-125b-5p	scn3b	nm_139097	(((((.((.(((((((......&))))))))).))).)).	3168	3185	1	-17.4	1	0.000401265	0.471	-0.668625571	0.020477036	-6.894922866	14	17	9	3utr	NA	0	0	0.264077892359816	11.4324577538785	18.7582941617433	1.48376627995563e-05	0.00282324908027419	2	0.90309253693145	11.2884478621252	13.1014863767332	0.000295061570480564	0.0479750615297807	Up Regulated	not reversely regulated
54	81	rno-mir-125b-5p	ctsd	nm_134334	((((.(((((((..........&))))))))))).	1668	1680	1	-18.4	1	0.001586691	0.412	1.004107857	0.881227761	-11.17108079	11	12	11	3utr	NA	0	0	0.30616417250572	9.09927990860842	18.4414123623128	1.75208607838247e-05	0.00314484618963014	2	0.90309253693145	11.2884478621252	13.1014863767332	0.000295061570480564	0.0479750615297807	Up Regulated	not reversely regulated
55	82	rno-mir-125b-5p	nol4	nm_001107401	((((((.((((((..(((((..&)))))..)).).))))))))).	1022	1044	1	-20.6	1	0.000951285	0.368	0.405275616	0.822005875	-7.073550459	17	22	9	5utr	NA	0	0	1.31105600062497	2.1365529378345	19.7268716412901	8.9336312725889e-06	0.00205399072342273	2	0.90309253693145	11.2884478621252	13.1014863767332	0.000295061570480564	0.0479750615297807	Up Regulated	not reversely regulated
56	83	rno-mir-125b-5p	ndrg2	nm_001270863	(((((((..((((..(((....&)))..))))..))))))).	1781	1800	1	-19.4	1	0.001190062	0.456	1.337202223	1.45436755	-8.899888511	14	19	7	3utr	NA	0	0	0.310886000312742	5.84123662624993	8.85132356916707	0.00292876433988134	0.098242684665442	2	0.90309253693145	11.2884478621252	13.1014863767332	0.000295061570480564	0.0479750615297807	Up Regulated	not reversely regulated
57	84	rno-mir-125b-5p	cd59	nm_012925	((((((((((((..(((((...&.)))))))))...........)))))))).	735	791	1	-20	1	5.3e-05	0.5	0.211307135	-0.10740909	-6.083544976	17	30	9	3utr	NA	0	0	0.509986757541306	4.74411565258337	15.9137464628077	6.62954626550016e-05	0.00749644750412273	2	0.90309253693145	11.2884478621252	13.1014863767332	0.000295061570480564	0.0479750615297807	Up Regulated	not reversely regulated
58	88	rno-mir-125b-5p	pcdhb14	xm_001055753	(((((((((((...........&)))).))))))).	751	764	1	-17.7	1	0.001102773	0.529	0	0	-10.39884693	11	13	7	cds	NA	0	0	0.268807164303048	5.00467070840104	12.3154143998478	0.000449232964194584	0.0267985675289266	2	0.90309253693145	11.2884478621252	13.1014863767332	0.000295061570480564	0.0479750615297807	Up Regulated	not reversely regulated
59	91	rno-mir-125b-5p	msrb3	xm_001055430	((((((.((((((.........&))))))...)))))).	722	738	1	-18.6	1	0.005585574	0.456	0	0	-7.306599539	12	16	6	cds	NA	0	0	0.343300399722788	5.67112218221432	22.6314481628997	1.96245964568851e-06	0.000676803270306824	2	0.90309253693145	11.2884478621252	13.1014863767332	0.000295061570480564	0.0479750615297807	Up Regulated	not reversely regulated
60	92	rno-mir-125b-5p	gpsm2	xm_008761409	..((((.((((((.........&.)))))))))).	2330	2349	1	-17.7	1	0.000173385	0.529	0	0	-8.326025812	10	12	10	cds	NA	0	0	-0.336544266600545	5.37991032661589	19.3408105812816	1.09344183781732e-05	0.00225101391926378	2	0.90309253693145	11.2884478621252	13.1014863767332	0.000295061570480564	0.0479750615297807	Up Regulated	mRNA down miRNA up
61	93	rno-mir-125b-5p	arhgef39	nm_001106676	.(((((((.(((..........&)))...))))))).	1152	1166	1	-17.2	1	0.000281941	0.5	1.653733714	0.914003674	-7.964183666	10	14	7	3utr	NA	0	0	-0.461032113618314	3.36007479438198	14.6614393828987	0.000128651465721855	0.0111795084701291	2	0.90309253693145	11.2884478621252	13.1014863767332	0.000295061570480564	0.0479750615297807	Up Regulated	mRNA down miRNA up
62	95	rno-mir-125b-5p	psd	nm_134370	(((((((((((((.(((((((.&))))))))))))..............)))))))).	82	117	1	-24.4	1	0.00040807	0.471	0.058625741	0.456383685	-4.794414364	20	35	12	5utr	NA	0	0	0.316094008539726	5.77362569129203	15.9303639674895	6.57159707501826e-05	0.00749644750412273	2	0.90309253693145	11.2884478621252	13.1014863767332	0.000295061570480564	0.0479750615297807	Up Regulated	not reversely regulated
63	96	rno-mir-125b-5p	n4bp1	nm_001305181	...((((((((((..((.((((&)))).)))))))))))).	4041	4059	1	-20.6	1	0.000334829	0.5	-0.037771	0.041539962	-8.106829671	16	18	12	3utr	NA	0	0	-0.303246263445875	5.72379014810021	11.8779238017418	0.000568032270400391	0.0311222504560658	2	0.90309253693145	11.2884478621252	13.1014863767332	0.000295061570480564	0.0479750615297807	Up Regulated	mRNA down miRNA up
64	97	rno-mir-125b-5p	lexm	nm_001109262	(((((.((((((..((((.(((&))).))))))))))..))))).	1777	1799	1	-23.2	1	1e-05	0.397	0.288523667	0.664188134	-7.984503738	18	22	10	3utr	NA	0	0	-0.994705674945529	-0.0512392048926672	13.7318426210599	0.000210849221001499	0.0157225135335983	2	0.90309253693145	11.2884478621252	13.1014863767332	0.000295061570480564	0.0479750615297807	Up Regulated	mRNA down miRNA up
65	99	rno-mir-125b-5p	heg1	xm_006248443	.(((((((.(((...((((((.&))))))..)).).))))))).	1522	1543	1	-22.5	1	0.000293906	0.368	0	0	-7.731134586	16	21	7	cds	NA	0	0	-0.493745166169796	3.25872536706796	13.8518285882147	0.000197804162367846	0.0152655016495912	2	0.90309253693145	11.2884478621252	13.1014863767332	0.000295061570480564	0.0479750615297807	Up Regulated	mRNA down miRNA up
66	101	rno-mir-125b-5p	syt3	nm_019122	...(((((((((..........&))))))))).	1637	1647	1	-18	1	0.005039773	0.412	1.215843889	1.795074761	-9.629009364	9	10	9	cds	NA	0	0	0.394632236215177	4.84770019450218	9.63969152438792	0.00190417212915821	0.0737348898855789	2	0.90309253693145	11.2884478621252	13.1014863767332	0.000295061570480564	0.0479750615297807	Up Regulated	not reversely regulated
67	104	rno-mir-125b-5p	pttg1	xm_006246144	....(((((((((....((((.&))))....))))))))).	183	201	0.974358974	-20.1	1	0.000391868	0.559	0	0	-11.37190103	13	18	9	5utr	NA	0	0	-0.370349545597634	5.58550410492516	13.2797495197245	0.000268288339562349	0.0187394311101904	2	0.90309253693145	11.2884478621252	13.1014863767332	0.000295061570480564	0.0479750615297807	Up Regulated	mRNA down miRNA up
68	105	rno-mir-125b-5p	vcl	xm_006251639	((((((((((....((((((..&.)))))))))))))))).	1176	1219	1	-23	1	0.00318351	0.441	0	0	-12.25512276	16	18	16	cds	NA	0	0	-0.286079817415661	7.47378798942643	9.54964624603332	0.00199987956031469	0.0750703089375269	2	0.90309253693145	11.2884478621252	13.1014863767332	0.000295061570480564	0.0479750615297807	Up Regulated	mRNA down miRNA up
69	106	rno-mir-125b-5p	npy1r	nm_001113357	((((((((((((..........&.)))))).)))))).	481	499	1	-21.8	1	1.29e-06	0.515	0.190021369	0.258934606	-7.052043617	12	15	6	cds	NA	0	0	0.506777441299388	4.72769468482526	17.100933819547	3.54448728094927e-05	0.00501499508109694	2	0.90309253693145	11.2884478621252	13.1014863767332	0.000295061570480564	0.0479750615297807	Up Regulated	not reversely regulated
70	107	rno-mir-125b-5p	ppl	nm_001106976	..(((((((((((.........&.)))))).))))).	2840	2860	1	-19.2	1	4.55e-05	0.485	0.51615635	1.183146804	-6.782339277	11	14	6	cds	NA	0	0	-0.323536736499901	4.23417429756779	10.9192889812495	0.000951681280747319	0.0449931107548784	2	0.90309253693145	11.2884478621252	13.1014863767332	0.000295061570480564	0.0479750615297807	Up Regulated	mRNA down miRNA up
71	109	rno-mir-125b-5p	plcd4	nm_080688	..(((((((((((..((((((.&)))))).))))))).....)))).	2465	2489	1	-24.1	1	0.000103317	0.515	0.355935163	0.32965134	-6.549290197	17	24	7	3utr	NA	0	0	0.963086750459168	0.696162004154922	9.41281644853756	0.00215474001758978	0.0790023615751521	2	0.90309253693145	11.2884478621252	13.1014863767332	0.000295061570480564	0.0479750615297807	Up Regulated	not reversely regulated
72	110	rno-mir-125b-5p	sh3bp1	nm_001171981	(((((((((((((.........&))))))))).)))).	2282	2297	1	-21	1	0.000189611	0.412	0.465716721	0.27270916	-5.762913004	13	15	9	3utr	NA	0	0	-0.51995427170444	2.46637116028945	10.0640368912884	0.00151191580216425	0.062492519822789	2	0.90309253693145	11.2884478621252	13.1014863767332	0.000295061570480564	0.0479750615297807	Up Regulated	mRNA down miRNA up
73	111	rno-mir-125b-5p	emc9	nm_001008296	(((((((((((((.........&))))))).))).))).	559	575	1	-18.7	1	0.0013751	0.5	0.747256333	1.382346199	-5.762913004	13	16	7	cds	NA	0	0	0.396553866505031	3.98187284095501	11.2808106508844	0.000783123528733293	0.0396447305646817	2	0.90309253693145	11.2884478621252	13.1014863767332	0.000295061570480564	0.0479750615297807	Up Regulated	not reversely regulated
74	112	rno-mir-125b-5p	pdzd2	nm_022940	.((((((((((((.........&)))).....)))))))).	7737	7755	1	-18.5	1	0.005763751	0.441	1.032462024	1.374165986	-5.618663395	12	18	8	cds	NA	0	0	-0.603532140159109	3.10527875604628	11.3773541197948	0.000743449417260897	0.0387014517400531	2	0.90309253693145	11.2884478621252	13.1014863767332	0.000295061570480564	0.0479750615297807	Up Regulated	mRNA down miRNA up
75	115	rno-mir-125b-5p	nrsn1	nm_001106109	(((((..((((((.(((((((.&))))))).)))).))..))))).	104	127	1	-23.9	1	0.000441679	0.5	1.137731729	0.907895063	-8.23905966	18	23	7	5utr	NA	0	0	0.269451966621806	5.95993425286563	10.6995681710375	0.00107160544148756	0.0491707384551858	2	0.90309253693145	11.2884478621252	13.1014863767332	0.000295061570480564	0.0479750615297807	Up Regulated	not reversely regulated
76	116	rno-mir-125b-5p	recql5	nm_001105853	.((((((((..((..((((((.&))))))....))...)))))))).	3507	3531	0.961538462	-19.4	1	0.005917851	0.456	0.179606063	0.151524406	-9.452895259	16	24	8	3utr	NA	0	1	-0.289192191694457	5.45235663934554	18.4009639548921	1.78967421182854e-05	0.00314484618963014	2	0.90309253693145	11.2884478621252	13.1014863767332	0.000295061570480564	0.0479750615297807	Up Regulated	mRNA down miRNA up
77	117	rno-mir-125b-5p	maged2	nm_080479	((((((((((((..((((....&.))))....)))))))))))).	1936	1971	1	-24	1	5.97e-05	0.397	0.545260342	0.537897583	-6.083544976	16	22	12	3utr	NA	0	0	-0.266663082924734	7.78433561319924	12.3985599496559	0.000429665071590429	0.0257705637503912	2	0.90309253693145	11.2884478621252	13.1014863767332	0.000295061570480564	0.0479750615297807	Up Regulated	mRNA down miRNA up
78	118	rno-mir-125b-5p	usp29	nm_001108465	(((((((((((((.(((((...&))))).)))))..)))))))).	5994	6016	1	-20.4	1	0.01745296	0.603	0.422908467	0.22689779	-4.794414364	18	22	8	3utr	NA	0	0	0.595348527706012	2.95625324459016	14.8035890450522	0.000119308220873777	0.0107632658985569	2	0.90309253693145	11.2884478621252	13.1014863767332	0.000295061570480564	0.0479750615297807	Up Regulated	not reversely regulated
79	119	rno-mir-125b-5p	proser3	nm_001127579	((((((((.((((.((((((((&.))))))))....))))))))).))).	1892	1941	1	-22.2	1	9.84e-05	0.471	0.062039	-0.017927406	-5.850804022	20	27	9	cds	NA	0	0	-0.489884096271831	3.41653234233852	11.6884786756558	0.000628882977222296	0.0340213359638493	2	0.90309253693145	11.2884478621252	13.1014863767332	0.000295061570480564	0.0479750615297807	Up Regulated	mRNA down miRNA up
80	121	rno-mir-125b-5p	ogt	nm_017107	((((((((.......(((((((&)))))))..)))))))).	1403	1421	0.961538462	-18.6	1	0.00115397	0.559	2.156944525	2.067932151	-15.28946845	15	18	8	cds	NA	0	0	-0.302855851027313	8.13409119059439	20.5468876612962	5.81883212474543e-06	0.00152896741258787	2	0.90309253693145	11.2884478621252	13.1014863767332	0.000295061570480564	0.0479750615297807	Up Regulated	mRNA down miRNA up
81	124	rno-mir-125b-5p	atp7a	xm_006256995	(((((((((((...........&))))))))))).	1644	1656	1	-21.7	1	0.00039933	0.544	0	0	-10.39884693	11	12	11	cds	NA	0	1	0.271909087772266	7.84625269236978	12.8274387644141	0.000341573003071013	0.0224762849346617	2	0.90309253693145	11.2884478621252	13.1014863767332	0.000295061570480564	0.0479750615297807	Up Regulated	not reversely regulated
82	127	rno-mir-125b-5p	plce1	nm_053758	.((((..((((((((..(((..&)))..)))))))))))).	7728	7746	0.974358974	-20.3	1	4.04e-05	0.471	0.2174002	-0.031215709	-7.471019214	15	18	12	3utr	NA	0	0	1.08668407221538	0.0025598259815166	13.1680848652116	0.000284757615443802	0.0195191617642099	2	0.90309253693145	11.2884478621252	13.1014863767332	0.000295061570480564	0.0479750615297807	Up Regulated	not reversely regulated
83	129	rno-mir-125b-5p	st6galnac3	nm_019123	(((.(((((((((.........&))))))))).))).	562	576	1	-17.5	1	0.004667504	0.471	0.114643222	0.199917831	-8.794935279	12	14	9	cds	NA	0	0	0.562393742880728	3.2434908398404	9.74619430004907	0.00179694346555104	0.0710790970817965	2	0.90309253693145	11.2884478621252	13.1014863767332	0.000295061570480564	0.0479750615297807	Up Regulated	not reversely regulated
84	130	rno-mir-125b-5p	plk2	nm_031821	((((((((.((((((.((((..&))))))))))))).))))).	43	63	1	-22.7	1	0.000100535	0.338	0.301659211	0.069737619	-5.227013185	18	20	13	5utr	NA	0	0	0.298397540254715	8.89492805983088	13.4540220705843	0.000244481496273709	0.0174134342331302	2	0.90309253693145	11.2884478621252	13.1014863767332	0.000295061570480564	0.0479750615297807	Up Regulated	not reversely regulated
85	132	rno-mir-125b-5p	tacc2	nm_001004415	((((((.(((((...((((((.&))))))......))))))))))).	1529	1553	1	-25.6	1	6.43e-05	0.456	0.196503963	0.020041382	-8.362681072	17	24	11	cds	NA	0	0	-0.682748419587235	5.43021202876156	33.4310034853571	7.38374667679264e-09	1.01858785406354e-05	2	0.90309253693145	11.2884478621252	13.1014863767332	0.000295061570480564	0.0479750615297807	Up Regulated	mRNA down miRNA up
86	133	rno-mir-125b-5p	ccdc15	xm_006242814	((((((((.((((((((.(((.&))).)))))))))))))).)).	240	262	1	-22.5	1	6.88e-06	0.441	0	0	-4.993964104	19	22	14	cds	NA	0	0	-0.439247840118576	3.43262365340245	8.8451803173944	0.00293863864083055	0.0982752001218363	2	0.90309253693145	11.2884478621252	13.1014863767332	0.000295061570480564	0.0479750615297807	Up Regulated	mRNA down miRNA up
87	134	rno-mir-125b-5p	tram1l1	nm_001107724	.((((.(..((((.(((((((.&)))))))))))..).)))).	1369	1389	1	-21	1	0.01403466	0.559	0.507516429	0.358263144	-9.921148103	16	20	11	3utr	NA	0	0	0.626956521724898	3.30659928117623	9.72950561851574	0.00181333255633101	0.0710873693097037	2	0.90309253693145	11.2884478621252	13.1014863767332	0.000295061570480564	0.0479750615297807	Up Regulated	not reversely regulated
88	139	rno-mir-125b-5p	chtf18	xm_006245936	.((((((((((((.........&))))))..)))))).	2691	2706	1	-19.8	1	6.39e-06	0.338	0	0	-5.618663395	12	15	6	cds	NA	0	0	-0.273702744985919	5.10841912947156	12.1258132083926	0.000497286410774434	0.0289914386998985	2	0.90309253693145	11.2884478621252	13.1014863767332	0.000295061570480564	0.0479750615297807	Up Regulated	mRNA down miRNA up
89	141	rno-mir-181a-5p	ppp1r3b	nm_138912	.((((((...((...(((((((.&)))))))...))...)))))).	852	874	1	-18.4	1	0.000136167	0.5	-0.307062943	-0.155570925	-11.28727598	15	22	7	cds	NA	0	0	0.703596578016036	3.55578860454991	16.9512566104175	3.83519255579392e-05	0.00527286255119802	3	1.8120838443766	4.46747226423333	12.706598677684	0.000364367555922385	0.0479750615297807	Up Regulated	not reversely regulated
90	143	rno-mir-181a-5p	spry4	nm_001106150	.((((((.(((((((((.((.((&.))..)).)))))))))..)))))).	1370	1405	1	-21.8	1	0.006029508	0.574	0.1702832	0.340316439	-6.106959767	19	26	9	3utr	NA	0	1	0.487667144387482	3.39350295976665	10.1796510582257	0.00141999051517554	0.0596877057230093	3	1.8120838443766	4.46747226423333	12.706598677684	0.000364367555922385	0.0479750615297807	Up Regulated	not reversely regulated
91	144	rno-mir-181a-5p	tnik	xm_017590730	..(((((((((((.((.((....&.)).)).))))))))))).	5291	5323	1	-21.7	1	0.005721481	0.544	0	0	-5.813840637	15	19	11	3utr	NA	0	0	0.733339242062541	1.47414531281656	9.38698678601975	0.00218531091622601	0.0793325370772049	3	1.8120838443766	4.46747226423333	12.706598677684	0.000364367555922385	0.0479750615297807	Up Regulated	not reversely regulated
92	146	rno-mir-181a-5p	map3k5	nm_001277694	..........((((((((((((.&)))))))))))).	1334	1347	1	-17.9	0	4.34e-06	0.515	1.796742083	2.26123057	-21.722776	12	13	12	cds	NA	0	0	-0.424906078570525	4.72519839370937	18.5940823709553	1.61721782980792e-05	0.0029746026616267	3	1.8120838443766	4.46747226423333	12.706598677684	0.000364367555922385	0.0479750615297807	Up Regulated	mRNA down miRNA up
93	148	rno-mir-181a-5p	parvb	nm_001134780	.....((((.((((((((.((((&)))))))))))).)))).	953	971	1	-21.7	1	0.04478866	0.456	1.521019125	1.83274681	-14.90810611	16	18	12	cds	NA	0	0	0.343795775507187	7.06260980781789	32.0689584849976	1.48795912759709e-08	1.64211169321614e-05	3	1.8120838443766	4.46747226423333	12.706598677684	0.000364367555922385	0.0479750615297807	Up Regulated	not reversely regulated
94	149	rno-mir-181a-5p	tram1l1	nm_001107724	.(((((((..(((((((((....&.))))).))))))))))).	451	503	1	-20.3	1	6.92e-05	0.559	1.3813893	1.311086425	-6.092220964	16	19	11	cds	NA	0	0	0.626956521724898	3.30659928117623	9.72950561851574	0.00181333255633101	0.0710873693097037	3	1.8120838443766	4.46747226423333	12.706598677684	0.000364367555922385	0.0479750615297807	Up Regulated	not reversely regulated
95	150	rno-mir-181a-5p	cp	nm_012532	..........((((((((((((.&)))))))))))).	2373	2386	1	-18.3	0	0.000599346	0.574	1.386078667	1.146558171	-21.722776	12	13	12	cds	NA	0	0	0.468055860440181	6.98584461042373	12.9161114818735	0.000325765904960547	0.0217888031948157	3	1.8120838443766	4.46747226423333	12.706598677684	0.000364367555922385	0.0479750615297807	Up Regulated	not reversely regulated
96	151	rno-mir-181a-5p	rab3a	nm_013018	..........(((((((((((((&)))))))))).))).	725	740	1	-22.3	0	0.006443195	0.338	1.707994143	1.684846143	-21.722776	13	15	10	cds	NA	0	0	0.469438785237301	5.34702422512862	19.3268966679172	1.10143848894748e-05	0.00225101391926378	3	1.8120838443766	4.46747226423333	12.706598677684	0.000364367555922385	0.0479750615297807	Up Regulated	not reversely regulated
97	152	rno-mir-181a-5p	gpr155	nm_001107811	.....(((((((((((.......&.))))))))))).	1721	1765	1	-19.7	1	0.001740277	0.588	0.460052545	0.248533059	-13.66559964	11	13	11	cds	NA	0	0	0.753960997801096	4.33256073978369	28.0539925497713	1.17977461911778e-07	9.29999478327414e-05	3	1.8120838443766	4.46747226423333	12.706598677684	0.000364367555922385	0.0479750615297807	Up Regulated	not reversely regulated
98	153	rno-mir-181a-5p	card10	nm_001130554	....(((.(((((((((((((((&.)))).)))))))))))))).	1616	1643	1	-25.7	1	1.18e-05	0.368	0.945226938	1.077268807	-11.8601974	18	21	14	cds	NA	0	0	-0.336460917664591	4.38934646593325	14.8280129902262	0.00011777305219814	0.0107416810252783	3	1.8120838443766	4.46747226423333	12.706598677684	0.000364367555922385	0.0479750615297807	Up Regulated	mRNA down miRNA up
99	155	rno-mir-181a-5p	syt5	nm_019350	....(((((((((((((((....&.))))))))))))))).	692	738	1	-24.4	1	0.000417108	0.441	1.773756977	1.515597339	-9.546562469	15	17	15	cds	NA	0	0	0.327624017287678	6.18436897871979	9.74677499064213	0.00179637590969742	0.0710790970817965	3	1.8120838443766	4.46747226423333	12.706598677684	0.000364367555922385	0.0479750615297807	Up Regulated	not reversely regulated
100	156	rno-mir-181a-5p	cdh2	nm_031333	.(((((....((((((((((((.&)))).))))))))...))))).	1768	1790	1	-19.8	1	0.000240534	0.485	2.263299846	2.02770728	-9.949542428	17	22	8	cds	NA	0	0	0.610313444957101	5.12347897616938	15.1546394082021	9.90546164083773e-05	0.00944539355186591	3	1.8120838443766	4.46747226423333	12.706598677684	0.000364367555922385	0.0479750615297807	Up Regulated	not reversely regulated
101	157	rno-mir-181a-5p	nod1	nm_001109236	..........((((((((((((.&)))))))))))).	3696	3709	1	-21.2	0	0.001862554	0.5	0.9238301	1.321827153	-21.722776	12	13	12	3utr	NA	0	0	-0.673092455663914	1.68120835886485	11.2296594459659	0.000805004149184006	0.0402175042510113	3	1.8120838443766	4.46747226423333	12.706598677684	0.000364367555922385	0.0479750615297807	Up Regulated	mRNA down miRNA up
102	159	rno-mir-181a-5p	ogt	nm_017107	....((((..((((((((((((.&))))))).)))))..)))).	1441	1461	1	-21	1	0.08440985	0.574	1.934660846	2.267525505	-11.8454586	16	20	7	cds	NA	0	0	-0.302855851027313	8.13409119059439	20.5468876612962	5.81883212474543e-06	0.00152896741258787	3	1.8120838443766	4.46747226423333	12.706598677684	0.000364367555922385	0.0479750615297807	Up Regulated	mRNA down miRNA up
103	161	rno-mir-181a-5p	nol4	nm_001107401	.......((((((((.(((((((&)))))))))))).))).	4094	4111	1	-17.7	0	0.02511514	0.559	1.247437	0.484496625	-17.34329402	15	17	12	3utr	NA	0	0	1.31105600062497	2.1365529378345	19.7268716412901	8.9336312725889e-06	0.00205399072342273	3	1.8120838443766	4.46747226423333	12.706598677684	0.000364367555922385	0.0479750615297807	Up Regulated	not reversely regulated
104	162	rno-mir-181a-5p	heg1	xm_006248443	.((((((.((((((.((((....&)))))))))))))))).	3289	3306	1	-20.7	1	0.004805353	0.353	0	0	-6.842409327	16	17	16	cds	NA	0	0	-0.493745166169796	3.25872536706796	13.8518285882147	0.000197804162367846	0.0152655016495912	3	1.8120838443766	4.46747226423333	12.706598677684	0.000364367555922385	0.0479750615297807	Up Regulated	mRNA down miRNA up
105	163	rno-mir-181a-5p	cxcr4	nm_022205	..((((((..((((((((.(.((&.)))))))))))...)))))).	607	655	1	-21.1	1	0.002796006	0.441	1.679709125	1.317460047	-7.255896846	17	22	11	cds	NA	0	0	0.752363885531239	3.78940169947488	16.3775438906913	5.18964493473003e-05	0.00629372763732754	3	1.8120838443766	4.46747226423333	12.706598677684	0.000364367555922385	0.0479750615297807	Up Regulated	not reversely regulated
106	165	rno-mir-181a-5p	pcdhb11	xm_017601096	....((((..((((((((((((.&)))))))))))))))).	3711	3728	1	-22	1	0.0001777	0.647	0	0	-11.8454586	16	17	16	3utr	NA	0	0	0.997039321268396	1.63869387249073	12.8764530601482	0.000332742274233758	0.0221213478219504	3	1.8120838443766	4.46747226423333	12.706598677684	0.000364367555922385	0.0479750615297807	Up Regulated	not reversely regulated
107	166	rno-mir-181a-5p	dgkh	xm_008770918	.........((((((((((((((&))))).))))))))).	426	442	1	-19.4	0	0.002794143	0.382	0	0	-20.48026953	14	16	9	cds	NA	0	0	-0.416891225703902	6.7368218062614	14.0899640738671	0.000174271144226265	0.0139715460906015	3	1.8120838443766	4.46747226423333	12.706598677684	0.000364367555922385	0.0479750615297807	Up Regulated	mRNA down miRNA up
108	168	rno-mir-181a-5p	mmp15	nm_001106168	(((((((.((((((((((.((((&))))))))))))))))))))).	3303	3325	1	-24.1	1	0.000719579	0.426	0.4989313	0.413689331	-6.251209375	21	22	21	3utr	NA	0	0	0.490921588485633	3.88669067282035	10.1945901150594	0.00140853265204235	0.0596877057230093	3	1.8120838443766	4.46747226423333	12.706598677684	0.000364367555922385	0.0479750615297807	Up Regulated	not reversely regulated
109	169	rno-mir-181a-5p	plcd4	nm_080688	....(((((((((((.(((.(.(&.).).))).))))))))))).	433	473	1	-20.7	1	0.001628579	0.382	2.047870636	1.340480913	-9.779611549	16	21	11	cds	NA	0	0	0.963086750459168	0.696162004154922	9.41281644853756	0.00215474001758978	0.0790023615751521	3	1.8120838443766	4.46747226423333	12.706598677684	0.000364367555922385	0.0479750615297807	Up Regulated	not reversely regulated
110	175	rno-mir-181a-5p	plxna4	xm_017592970	...((((((((((((((((((((&))))).)))))))).).)))))).	5499	5523	1	-24.9	1	0.1392893	0.5	0	0	-6.514540194	20	24	8	cds	NA	0	0	0.543538987712131	7.81645540787374	25.4179712832165	4.6159789682767e-07	0.000283010799410565	3	1.8120838443766	4.46747226423333	12.706598677684	0.000364367555922385	0.0479750615297807	Up Regulated	not reversely regulated
111	176	rno-mir-181a-5p	npy4r	nm_031581	.....((((((((((.((((.((&.)))))).)))))))))).	178	214	1	-24.1	1	0.0127946	0.456	1.198	1.374875	-13.89864872	16	19	10	cds	NA	0	0	2.25497884627926	0.726105873213107	20.7744520062751	5.16676365445463e-06	0.00147169256637238	3	1.8120838443766	4.46747226423333	12.706598677684	0.000364367555922385	0.0479750615297807	Up Regulated	not reversely regulated
112	177	rno-mir-181a-5p	pcdhb9	nm_001109390	.((((((((((((((((......&))))...)))))))))))).	1206	1226	1	-17.2	1	0.02251569	0.515	0.465738474	0.544708187	-3.793324837	16	20	12	cds	NA	0	0	0.761230173334706	2.29576468941662	9.72632136412103	0.00181647681635887	0.0710873693097037	3	1.8120838443766	4.46747226423333	12.706598677684	0.000364367555922385	0.0479750615297807	Up Regulated	not reversely regulated
113	178	rno-mir-181b-5p	ppp1r3b	xm_006253215	..(((((.(((((((((..(((.&.)))..))))))))).))))).	1072	1114	1	-23.8	1	0.000672072	0.515	0	0	-7.270635649	17	22	9	cds	NA	0	0	0.703596578016036	3.55578860454991	16.9512566104175	3.83519255579392e-05	0.00527286255119802	4	2.53066380932117	2.15399034733072	12.0515826205404	0.000517484271225252	0.0511015717834936	Up Regulated	not reversely regulated
114	179	rno-mir-181b-5p	atp7a	nm_052803	.(((((((((((((((.(((...&)))..)))))))...)))))))).	2217	2241	1	-20.9	1	0.003372227	0.559	2.211807733	1.784208679	-3.793324837	18	24	8	cds	NA	0	0	0.271909087772266	7.84625269236978	12.8274387644141	0.000341573003071013	0.0224762849346617	4	2.53066380932117	2.15399034733072	12.0515826205404	0.000517484271225252	0.0511015717834936	Up Regulated	not reversely regulated
115	180	rno-mir-181b-5p	pcdhb8	nm_001014779	.....((.((((((((.((((.(&).)))).)))))))).)).	956	975	1	-19	0	0.000966794	0.574	1.12121155	0.516756521	-15.97923457	15	19	8	cds	NA	0	0	0.568836091589821	2.95642072400119	10.0326853208299	0.00153786675585934	0.0633279758121777	4	2.53066380932117	2.15399034733072	12.0515826205404	0.000517484271225252	0.0511015717834936	Up Regulated	not reversely regulated
116	181	rno-mir-181b-5p	tmem63a	xm_006250364	(((((((.((((.((((((((.(&.).)))))))).))))))))))).	2045	2076	1	-26.1	1	0.00818306	0.485	0	0	-7.540339988	20	24	11	cds	NA	0	0	-0.330723642074314	4.67822416141186	13.453337607845	0.000244570705521492	0.0174134342331302	4	2.53066380932117	2.15399034733072	12.0515826205404	0.000517484271225252	0.0511015717834936	Up Regulated	mRNA down miRNA up
117	183	rno-mir-181b-5p	msrb3	xm_001055430	....((((((((((((.(((((.&))))).)))))))))))).	1128	1147	1	-21.7	1	0.002125484	0.382	0	0	-9.546562469	17	19	12	cds	NA	0	0	0.343300399722788	5.67112218221432	22.6314481628997	1.96245964568851e-06	0.000676803270306824	4	2.53066380932117	2.15399034733072	12.0515826205404	0.000517484271225252	0.0511015717834936	Up Regulated	not reversely regulated
118	184	rno-mir-181b-5p	gdpd5	xm_017590191	....((((((((.((((.(((..&))).)))).)))))))).	3085	3103	1	-20.2	1	2.63e-05	0.456	0	0	-10.83569308	15	18	8	3utr	NA	0	0	0.418136767445701	5.96253154552744	19.4180158757489	1.05011762431316e-05	0.0022286727119077	4	2.53066380932117	2.15399034733072	12.0515826205404	0.000517484271225252	0.0511015717834936	Up Regulated	not reversely regulated
119	185	rno-mir-181b-5p	cdh2	nm_031333	(((((.(((((((((((((((((&))))...)))))))))).......))).))))).	4144	4178	1	-21.9	1	4.27e-05	0.618	0.853019196	0.893077736	-5.838533207	22	34	10	3utr	NA	0	0	0.610313444957101	5.12347897616938	15.1546394082021	9.90546164083773e-05	0.00944539355186591	4	2.53066380932117	2.15399034733072	12.0515826205404	0.000517484271225252	0.0511015717834936	Up Regulated	not reversely regulated
120	186	rno-mir-181b-5p	cacna1a	nm_012918	..((((((..(((((((((((((&)))))...)))).)))))))))).	386	410	1	-21.9	1	0.000280105	0.515	1.573209053	1.98710054	-7.255896846	19	24	10	cds	NA	0	0	1.2632584885982	4.26603603707607	93.4514079812765	4.16296417129264e-22	4.59424725943856e-18	4	2.53066380932117	2.15399034733072	12.0515826205404	0.000517484271225252	0.0511015717834936	Up Regulated	not reversely regulated
121	187	rno-mir-181b-5p	c2cd4a	xm_008766406	....((((((((((((((((((.&))))))...))))))))).))).	7272	7295	0.961538462	-23.8	1	0.2044102	0.574	0	0	-9.546562469	18	23	9	3utr	NA	0	0	-0.877754426580653	3.97518986962687	22.2465455486679	2.39789797525574e-06	0.000778329472203598	4	2.53066380932117	2.15399034733072	12.0515826205404	0.000517484271225252	0.0511015717834936	Up Regulated	mRNA down miRNA up
122	188	rno-mir-181b-5p	cga	nm_053918	.(((((((.((((((((.(((((&)))))..)))))))).))))))).	487	511	1	-26.3	1	1.42e-06	0.397	-0.113516	0.146908174	-4.849714496	20	24	8	3utr	NA	0	0	-0.558023256209918	5.3777769742991	13.8007920576878	0.000203250525481608	0.0153839455199197	4	2.53066380932117	2.15399034733072	12.0515826205404	0.000517484271225252	0.0511015717834936	Up Regulated	mRNA down miRNA up
123	189	rno-mir-181b-5p	tnik	xm_017590730	..((((((((((((((.(((((.&))))))))))))))....))))).	9513	9537	1	-23.4	1	0.000176934	0.603	0	0	-4.957000719	19	24	14	3utr	NA	0	0	0.733339242062541	1.47414531281656	9.38698678601975	0.00218531091622601	0.0793325370772049	4	2.53066380932117	2.15399034733072	12.0515826205404	0.000517484271225252	0.0511015717834936	Up Regulated	not reversely regulated
124	190	rno-mir-181b-5p	gprasp2	xm_017602357	....(((((((((((((((((((&))))).)).)))))..))))))).	321	345	1	-22.2	1	0.000136213	0.368	0	0	-9.546562469	19	24	7	5utr	NA	0	0	0.346196284471977	6.85951144892744	10.0911941588142	0.00148979530242538	0.0618097028479943	4	2.53066380932117	2.15399034733072	12.0515826205404	0.000517484271225252	0.0511015717834936	Up Regulated	not reversely regulated
125	191	rno-mir-181b-5p	nod1	nm_001109236	........((((((((((((((.&)))))))))))))).	3696	3711	1	-22.1	0	0.003020704	0.5	0.813116443	1.354054653	-19.42387987	14	15	14	3utr	NA	0	0	-0.673092455663914	1.68120835886485	11.2296594459659	0.000805004149184006	0.0402175042510113	4	2.53066380932117	2.15399034733072	12.0515826205404	0.000517484271225252	0.0511015717834936	Up Regulated	mRNA down miRNA up
126	192	rno-mir-181b-5p	cxcr4	nm_022205	..(((((((.((((((((.((..&.))))))))))..))))))).	610	655	1	-27.1	1	0.002796006	0.441	1.797898625	1.346416356	-6.199507188	17	21	10	cds	NA	0	0	0.752363885531239	3.78940169947488	16.3775438906913	5.18964493473003e-05	0.00629372763732754	4	2.53066380932117	2.15399034733072	12.0515826205404	0.000517484271225252	0.0511015717834936	Up Regulated	not reversely regulated
127	193	rno-mir-181b-5p	lexm	nm_001109262	..(((((((((((((((((....&.))).)))))))).)))))).	1497	1525	1	-22.5	1	0.008229423	0.426	0.892906484	0.758861387	-4.957000719	17	21	8	3utr	NA	0	0	-0.994705674945529	-0.0512392048926672	13.7318426210599	0.000210849221001499	0.0157225135335983	4	2.53066380932117	2.15399034733072	12.0515826205404	0.000517484271225252	0.0511015717834936	Up Regulated	mRNA down miRNA up
128	194	rno-mir-181b-5p	dcbld2	nm_130419	......((((((((((((.((((&)))).)))))))))))).	2312	2330	1	-19.8	0	0.002401873	0.646	0	0	-15.5665584	16	18	12	cds	NA	0	0	0.313108657226163	5.19921650827247	14.6822213110632	0.000127240850634145	0.0111465064442766	4	2.53066380932117	2.15399034733072	12.0515826205404	0.000517484271225252	0.0511015717834936	Up Regulated	not reversely regulated
129	195	rno-mir-181b-5p	c1qtnf1	xm_006247800	.((((((..(((((((((.((((&)))))))))))))...)))))).	27	50	1	-23.6	1	3e-08	0.412	0	0	-7.163349425	19	23	13	cds	NA	0	0	0.410523811595002	8.30345290404383	33.0853239771672	8.82019656194359e-09	1.08155210286233e-05	4	2.53066380932117	2.15399034733072	12.0515826205404	0.000517484271225252	0.0511015717834936	Up Regulated	not reversely regulated
130	196	rno-mir-181b-5p	sema6d	xm_008762172	.(((((....(((((((((((((&)))))))))))))....))))).	8672	8695	1	-28.2	1	4.51e-05	0.515	0	0	-9.949542428	18	23	13	3utr	NA	0	0	0.679917714044383	5.11898165501888	11.2899385524595	0.00077928260645399	0.0396320868425172	4	2.53066380932117	2.15399034733072	12.0515826205404	0.000517484271225252	0.0511015717834936	Up Regulated	not reversely regulated
131	200	rno-mir-181b-5p	maoa	nm_033653	..(((((((((.(.((.((((((&.)))))).)).).))))))))).	335	398	1	-22.3	1	0.07543125	0.603	0.162010467	0.334733982	-9.160643946	18	23	9	cds	NA	0	0	0.348388262698081	7.53010643596615	24.6097967148443	7.01939718670326e-07	0.000387330336762286	4	2.53066380932117	2.15399034733072	12.0515826205404	0.000517484271225252	0.0511015717834936	Up Regulated	not reversely regulated
132	202	rno-mir-181b-5p	rnf128	xm_008773419	((((((.....((((((((((((&))))))))))))..)))))).	2320	2341	1	-20.8	1	0.005720057	0.691	0	0	-12.91856651	18	21	12	3utr	NA	0	0	-0.399276571230823	4.65891235457143	9.41548413873009	0.00215160746643172	0.0790023615751521	4	2.53066380932117	2.15399034733072	12.0515826205404	0.000517484271225252	0.0511015717834936	Up Regulated	mRNA down miRNA up
133	204	rno-mir-181b-5p	loc100361457	xm_002729196	....((((((((.(((((((((.&.))))))))).)))))))).	45	81	1	-23	1	0.001228049	0.412	0	0	-10.83569308	17	20	9	5utr	NA	0	0	-0.317060911872086	10.4888659505519	12.0252959701982	0.000524833640209175	0.029856000274992	4	2.53066380932117	2.15399034733072	12.0515826205404	0.000517484271225252	0.0511015717834936	Up Regulated	mRNA down miRNA up
134	206	rno-mir-181b-5p	tmem35a	nm_001001799	..(((((.((((((((((.((((&)))))).)))..)))))))))).	363	386	1	-20.2	1	0.000417426	0.485	2.119050308	2.075951991	-7.270635649	19	23	10	cds	NA	0	0	0.385534552176952	8.57729116211425	38.9418831901959	4.36611882736032e-10	9.63689747574971e-07	4	2.53066380932117	2.15399034733072	12.0515826205404	0.000517484271225252	0.0511015717834936	Up Regulated	not reversely regulated
135	207	rno-mir-181b-5p	slc5a5	nm_052983	.(((.((((.(((((((((((((&)))))))..............)))))).)))).))).	1148	1185	1	-23.3	1	8.41e-05	0.412	1.840123104	1.2509701	-9.15486848	20	37	7	cds	NA	0	0	-0.714595821022759	1.8595467328491	16.2032277510083	5.6897088641188e-05	0.00675178785208764	4	2.53066380932117	2.15399034733072	12.0515826205404	0.000517484271225252	0.0511015717834936	Up Regulated	mRNA down miRNA up
136	209	rno-mir-181b-5p	ogt	nm_017107	....((((..((((((((((((.&))))))).)))))..)))).	1441	1461	1	-21.1	1	0.08440985	0.574	1.934660846	2.267525505	-11.8454586	16	20	7	cds	NA	0	0	-0.302855851027313	8.13409119059439	20.5468876612962	5.81883212474543e-06	0.00152896741258787	4	2.53066380932117	2.15399034733072	12.0515826205404	0.000517484271225252	0.0511015717834936	Up Regulated	mRNA down miRNA up
137	210	rno-mir-181b-5p	acad11	nm_001108181	.((.(((((((((((((((((((&))))))).))))))))...))))..)).	687	715	1	-21.9	1	0.003612951	0.5	1.687205583	1.483410376	-6.825347112	21	28	8	cds	NA	0	0	0.576444106671293	3.39180637885504	9.59994245866801	0.00194583466816861	0.074475459039425	4	2.53066380932117	2.15399034733072	12.0515826205404	0.000517484271225252	0.0511015717834936	Up Regulated	not reversely regulated
138	212	rno-mir-181b-5p	scn3b	nm_139097	..(((((...(((((((.(((((&)))))..)))))))..))))).	234	256	1	-24.9	1	3.91e-06	0.397	0.238724889	0.211462758	-9.569531775	17	22	7	5utr	NA	0	0	0.264077892359816	11.4324577538785	18.7582941617433	1.48376627995563e-05	0.00282324908027419	4	2.53066380932117	2.15399034733072	12.0515826205404	0.000517484271225252	0.0511015717834936	Up Regulated	not reversely regulated
139	214	rno-mir-181b-5p	spry4	nm_001106150	..(((((..(((((((((.((((&))))..))..)))))))))))).	357	380	1	-22.1	1	0.000119179	0.338	2.181301636	1.342557481	-8.327025307	18	23	12	cds	NA	0	1	0.487667144387482	3.39350295976665	10.1796510582257	0.00141999051517554	0.0596877057230093	4	2.53066380932117	2.15399034733072	12.0515826205404	0.000517484271225252	0.0511015717834936	Up Regulated	not reversely regulated
140	215	rno-mir-181b-5p	card10	nm_001130554	....((((.((((((((((((((&.)).)))))))))))))))).	1605	1643	1	-26	1	1.18e-05	0.368	0.552766947	0.980021157	-10.60295213	18	21	16	cds	NA	0	0	-0.336460917664591	4.38934646593325	14.8280129902262	0.00011777305219814	0.0107416810252783	4	2.53066380932117	2.15399034733072	12.0515826205404	0.000517484271225252	0.0511015717834936	Up Regulated	mRNA down miRNA up
141	217	rno-mir-181b-5p	helz	nm_001105848	.....(((((((((((((((.((&)).)))).))))))))))).	3758	3778	1	-22.5	1	0.000233726	0.574	2.038921534	1.894308663	-13.66559964	17	20	11	cds	NA	0	0	-0.294622238478161	5.75368089273592	13.8994064632363	0.000192859362024208	0.0150950065198522	4	2.53066380932117	2.15399034733072	12.0515826205404	0.000517484271225252	0.0511015717834936	Up Regulated	mRNA down miRNA up
142	218	rno-mir-181b-5p	adh5	nm_001126120	(((((((.((((((((((((...&))))))))..)))).))))))).	221	244	1	-19.3	1	0.001011956	0.471	1.628040507	1.515988124	-6.251209375	19	23	8	cds	NA	0	0	0.309497610841022	4.97747769346635	10.7234114786965	0.00105788448819181	0.0488485908438696	4	2.53066380932117	2.15399034733072	12.0515826205404	0.000517484271225252	0.0511015717834936	Up Regulated	not reversely regulated
143	219	rno-mir-181b-5p	ppp1r14c	nm_133425	....(((((((((((((((.(.(&.).).))))))))))))))).	586	632	1	-24.3	1	6.64e-08	0.206	0.577660798	0.66287048	-9.546562469	17	21	15	5utr	NA	0	0	0.422834401146065	5.98398085173261	31.8566810855783	1.65977779222924e-08	1.66520979227654e-05	4	2.53066380932117	2.15399034733072	12.0515826205404	0.000517484271225252	0.0511015717834936	Up Regulated	not reversely regulated
144	220	rno-mir-181b-5p	cyp2u1	xm_006233310	.((.(((((((.((((((.((((&)))))))))).))))))))).	2115	2136	1	-23.5	1	0.03261823	0.485	0	0	-10.17215042	19	21	10	3utr	NA	0	0	0.305641418634206	4.83845057874556	14.2929160608725	0.000156452550020795	0.0129820326468383	4	2.53066380932117	2.15399034733072	12.0515826205404	0.000517484271225252	0.0511015717834936	Up Regulated	not reversely regulated
145	222	rno-mir-181b-5p	recql5	nm_001105853	..((.((((((((((.(((((((&)))).....))).)))))))))).)).	3447	3474	1	-22.3	1	0.001500596	0.397	-0.5505224	0.143919039	-9.309086974	19	27	10	cds	NA	0	0	-0.289192191694457	5.45235663934554	18.4009639548921	1.78967421182854e-05	0.00314484618963014	4	2.53066380932117	2.15399034733072	12.0515826205404	0.000517484271225252	0.0511015717834936	Up Regulated	mRNA down miRNA up
146	224	rno-mir-181b-5p	gpr155	nm_001107811	.........(((((((((((((.&))))))))))))).	4765	4779	1	-22.4	0	0.005779344	0.706	0.236461146	0.180954763	-20.48026953	13	14	13	3utr	NA	0	0	0.753960997801096	4.33256073978369	28.0539925497713	1.17977461911778e-07	9.29999478327414e-05	4	2.53066380932117	2.15399034733072	12.0515826205404	0.000517484271225252	0.0511015717834936	Up Regulated	not reversely regulated
147	225	rno-mir-181b-5p	pdzd2	nm_022940	....((((((((((..((((((.&)))))).)))))))))).	4238	4256	1	-24.3	1	4.33e-06	0.309	0.6241133	-0.077039954	-10.51506111	16	18	10	cds	NA	0	0	-0.603532140159109	3.10527875604628	11.3773541197948	0.000743449417260897	0.0387014517400531	4	2.53066380932117	2.15399034733072	12.0515826205404	0.000517484271225252	0.0511015717834936	Up Regulated	mRNA down miRNA up
148	228	rno-mir-181b-5p	odc1	xm_017594030	.((((((((((((....(((((.&)))))...)))))))))))).	1003	1024	1	-22.1	1	2.32e-05	0.441	0	0	-5.618663395	17	21	12	cds	NA	0	0	-0.396392760684969	8.92495303703914	8.92950944901332	0.00280599699905534	0.0954819002614239	4	2.53066380932117	2.15399034733072	12.0515826205404	0.000517484271225252	0.0511015717834936	Up Regulated	mRNA down miRNA up
149	232	rno-mir-181b-5p	usp29	nm_001108465	.....((.((((((((((((...&)))).)))))))).)).	5060	5077	1	-19.1	0	0.01237663	0.485	1.236153254	1.108291814	-15.97923457	14	17	8	3utr	NA	0	0	0.595348527706012	2.95625324459016	14.8035890450522	0.000119308220873777	0.0107632658985569	4	2.53066380932117	2.15399034733072	12.0515826205404	0.000517484271225252	0.0511015717834936	Up Regulated	not reversely regulated
150	233	rno-mir-181b-5p	cdon	xm_006242791	..(((((((((((((.(((.(((&))).))).)))).))))))..))).	2727	2752	1	-22	1	0.0621392	0.588	0	0	-5.1900498	19	25	6	cds	NA	0	0	-0.285879533434913	7.80636464072624	14.1940104156928	0.000164894557339586	0.0134798247022198	4	2.53066380932117	2.15399034733072	12.0515826205404	0.000517484271225252	0.0511015717834936	Up Regulated	mRNA down miRNA up
151	235	rno-mir-181b-5p	kif1c	nm_145877	..((.((((((((((..((((((&))))))..)))))))))).)).	1202	1224	1	-25.4	1	0.001226614	0.471	1.9205271	1.808470084	-9.309086974	18	22	10	cds	NA	0	0	-0.289902187171264	6.35219290741023	9.73769712368741	0.00180526925869851	0.0710873693097037	4	2.53066380932117	2.15399034733072	12.0515826205404	0.000517484271225252	0.0511015717834936	Up Regulated	mRNA down miRNA up
152	236	rno-mir-181b-5p	srfbp1	nm_001005536	....(((...(((((.((((((.&)))))))))))...))).	615	633	1	-20.4	1	0.001360628	0.471	-0.03168508	0.353226276	-14.3921426	14	18	11	cds	NA	0	0	0.314422579199059	6.13494357402347	20.7618784168498	5.20079830450553e-06	0.00147169256637238	4	2.53066380932117	2.15399034733072	12.0515826205404	0.000517484271225252	0.0511015717834936	Up Regulated	not reversely regulated
153	237	rno-mir-181b-5p	creg1	nm_001105966	.....(((((((((((..((((.&.)))).))))))))))).	1097	1123	1	-22	1	0.003443602	0.412	-0.701856136	-0.157795426	-13.66559964	15	18	11	3utr	NA	0	0	0.288529525362423	5.86316794221013	20.6089100501481	5.63333238825495e-06	0.00152519359793854	4	2.53066380932117	2.15399034733072	12.0515826205404	0.000517484271225252	0.0511015717834936	Up Regulated	not reversely regulated
154	238	rno-mir-181b-5p	cp	nm_012532	.((.(((((((((((.(((((((&.))))))).....))))))))))).)).	2194	2238	1	-23.6	1	0.00031693	0.5	0.879417487	0.885455833	-7.058396193	20	28	11	cds	NA	0	0	0.468055860440181	6.98584461042373	12.9161114818735	0.000325765904960547	0.0217888031948157	4	2.53066380932117	2.15399034733072	12.0515826205404	0.000517484271225252	0.0511015717834936	Up Regulated	not reversely regulated
155	240	rno-mir-181b-5p	tram1l1	nm_001107724	.(((((((..(((((((((....&))))).))))))))))).	485	503	1	-20.2	1	6.92e-05	0.559	1.0422836	1.101213784	-6.092220964	16	18	11	cds	NA	0	0	0.626956521724898	3.30659928117623	9.72950561851574	0.00181333255633101	0.0710873693097037	4	2.53066380932117	2.15399034733072	12.0515826205404	0.000517484271225252	0.0511015717834936	Up Regulated	not reversely regulated
156	241	rno-mir-181b-5p	plxna4	xm_017592970	...((((((((((((((((((((&))))).))))))))))..))))).	5499	5523	1	-25	1	0.1392893	0.5	0	0	-6.514540194	20	24	10	cds	NA	0	0	0.543538987712131	7.81645540787374	25.4179712832165	4.6159789682767e-07	0.000283010799410565	4	2.53066380932117	2.15399034733072	12.0515826205404	0.000517484271225252	0.0511015717834936	Up Regulated	not reversely regulated
157	242	rno-mir-181b-5p	ccdc15	xm_006242814	(((((((.(((((.(..(((((.&.)))))..).)))))))))))).	169	207	1	-24	1	0.002015518	0.441	0	0	-7.341098373	18	23	12	cds	NA	0	0	-0.439247840118576	3.43262365340245	8.8451803173944	0.00293863864083055	0.0982752001218363	4	2.53066380932117	2.15399034733072	12.0515826205404	0.000517484271225252	0.0511015717834936	Up Regulated	mRNA down miRNA up
158	245	rno-mir-181b-5p	stc1	nm_031123	.((((((((...((((.((((.(&).)))).))))...)))))))).	1466	1489	1	-20.3	1	0.000232002	0.618	1.46418775	1.417418184	-11.20740909	17	23	8	3utr	NA	0	1	0.309095779513452	6.26999824354129	9.88570148578544	0.00166568018910133	0.0675825241430968	4	2.53066380932117	2.15399034733072	12.0515826205404	0.000517484271225252	0.0511015717834936	Up Regulated	not reversely regulated
159	246	rno-mir-181b-5p	chrm4	nm_031547	.(((((((((((((((.((..((&.))...)).))))).)))))))))).	1171	1231	1	-22.1	1	0.000618089	0.559	2.687095356	1.213913026	-3.793324837	19	26	10	cds	NA	0	0	0.462045845816291	3.64445493535845	10.9147731454905	0.000954003979398472	0.0449931107548784	4	2.53066380932117	2.15399034733072	12.0515826205404	0.000517484271225252	0.0511015717834936	Up Regulated	not reversely regulated
160	249	rno-mir-181b-5p	ifrd2	nm_001047871	.((((((((((((.(((((((((&.))).)))).....)).)))))))))))).	1211	1259	1	-23.1	1	0.000185331	0.456	1.243797667	1.495556751	-4.650164755	21	30	12	cds	NA	0	0	-0.285192199661236	4.20546444913385	10.8392452756919	0.000993712272532374	0.0462726102939547	4	2.53066380932117	2.15399034733072	12.0515826205404	0.000517484271225252	0.0511015717834936	Up Regulated	mRNA down miRNA up
161	250	rno-mir-181b-5p	rere	nm_053885	..((.(((((((((((.((((.(&).)))).)).))))))))).)).	5148	5171	1	-22.4	1	2.56e-07	0.426	2.63387425	2.197931834	-9.076037894	18	23	9	cds	NA	0	0	-0.341645304640141	4.91901503034284	10.9634255833577	0.000929278678929764	0.0445892152202995	4	2.53066380932117	2.15399034733072	12.0515826205404	0.000517484271225252	0.0511015717834936	Up Regulated	mRNA down miRNA up
162	251	rno-mir-181b-5p	loc691083	nm_001144862	....((((..(((((((((((..&.))))))))))))))).	124	151	1	-24.3	1	3.03e-05	0.368	0.087569936	0.366317858	-11.8454586	15	17	15	cds	NA	0	0	0.611148019913967	3.32857707621762	10.944053329617	0.000939045129591923	0.0448627794379933	4	2.53066380932117	2.15399034733072	12.0515826205404	0.000517484271225252	0.0511015717834936	Up Regulated	not reversely regulated
163	252	rno-mir-181b-5p	alad	nm_012899	..(((((((((.(((((((((((&)).))))).))))))))))))).	660	683	1	-20.4	1	0.000121299	0.471	1.590923854	1.758653228	-8.303804029	20	23	13	cds	NA	0	0	0.341763931096979	4.46930750567341	9.27810841352622	0.00231908795671226	0.0833663019227248	4	2.53066380932117	2.15399034733072	12.0515826205404	0.000517484271225252	0.0511015717834936	Up Regulated	not reversely regulated
164	255	rno-mir-181b-5p	rell2	nm_001014149	..(((((..(((((..(((((((&))))))))))))..))))).	1090	1110	1	-21.2	1	0.005593338	0.382	0.184692457	0.353149778	-9.295523947	17	20	12	cds	NA	0	0	0.493503675251087	4.43310457301043	15.0666487047597	0.000103780802556055	0.00954437447507188	4	2.53066380932117	2.15399034733072	12.0515826205404	0.000517484271225252	0.0511015717834936	Up Regulated	not reversely regulated
165	256	rno-mir-181b-5p	pcdhb11	xm_017601096	....((((..(((((((((((((&))).)))))))))))))).	3709	3728	1	-21.7	1	0.0001777	0.647	0	0	-11.8454586	17	19	14	3utr	NA	0	0	0.997039321268396	1.63869387249073	12.8764530601482	0.000332742274233758	0.0221213478219504	4	2.53066380932117	2.15399034733072	12.0515826205404	0.000517484271225252	0.0511015717834936	Up Regulated	not reversely regulated
166	258	rno-mir-181b-5p	arhgef39	nm_001106676	..(((((((((((((((((((((&))))..)))))))))))...)))))).	1380	1407	1	-24.7	1	0.006133864	0.471	0.846540928	0.761969505	-4.957000719	21	27	11	3utr	NA	0	0	-0.461032113618314	3.36007479438198	14.6614393828987	0.000128651465721855	0.0111795084701291	4	2.53066380932117	2.15399034733072	12.0515826205404	0.000517484271225252	0.0511015717834936	Up Regulated	mRNA down miRNA up
167	260	rno-mir-181b-5p	rai2	nm_001109316	...((((((((((((.(((((((&))))))).))...)))))))))).	1454	1478	1	-23	1	0.01104974	0.515	0.549574473	1.119032974	-6.747589274	19	24	10	cds	NA	0	0	0.34349546470808	3.6560693506414	17.0460655031533	3.64838892868373e-05	0.00509666078695615	4	2.53066380932117	2.15399034733072	12.0515826205404	0.000517484271225252	0.0511015717834936	Up Regulated	not reversely regulated
168	261	rno-mir-181b-5p	lrrn2	nm_001177368	.((.((((.(((((((..(((((&.))))).))))))))))))).	342	368	1	-22.1	1	0.004743431	0.426	0.222757501	0.381865473	-7.881736771	18	21	13	5utr	NA	0	0	0.447685323274906	4.7049515839206	19.446030171074	1.03482702462131e-05	0.0022286727119077	4	2.53066380932117	2.15399034733072	12.0515826205404	0.000517484271225252	0.0511015717834936	Up Regulated	not reversely regulated
169	264	rno-mir-181b-5p	plcd4	nm_080688	.(((((((((((.((((.(((((&))))).)))).)).......))))))))).	616	646	1	-20.5	1	0.009418314	0.559	1.606451994	1.367274814	-5.08245545	20	30	9	cds	NA	0	0	0.963086750459168	0.696162004154922	9.41281644853756	0.00215474001758978	0.0790023615751521	4	2.53066380932117	2.15399034733072	12.0515826205404	0.000517484271225252	0.0511015717834936	Up Regulated	not reversely regulated
170	265	rno-mir-181b-5p	relb	xm_006228503	.(((.((((.((((((.((((..&.)))))))))).))))))).	1309	1337	1	-20.1	1	0.00040662	0.441	0	0	-9.15486848	17	20	10	cds	NA	0	0	0.558297344773637	2.20390501656759	11.9290375734012	0.000552657201357228	0.0304956243708918	4	2.53066380932117	2.15399034733072	12.0515826205404	0.000517484271225252	0.0511015717834936	Up Regulated	not reversely regulated
171	269	rno-mir-181b-5p	fat4	xm_006232292	..(((((((((((((((((((..&)))))))))))))........)))))).	1827	1855	1	-23.6	1	0.00257568	0.485	0	0	-4.957000719	19	28	13	cds	NA	0	0	-0.417376392120186	5.1602325749369	16.5842127473527	4.65367990107073e-05	0.0059006558981038	4	2.53066380932117	2.15399034733072	12.0515826205404	0.000517484271225252	0.0511015717834936	Up Regulated	mRNA down miRNA up
172	272	rno-mir-181b-5p	lef1	xm_006233303	..((((..((((((((((((((.&))))).)).)))))))...)))).	2130	2154	1	-21.6	1	0.01279746	0.441	0	0	-8.814322183	18	24	7	cds	NA	0	0	-0.28242403147528	6.09118412950692	11.0608670940743	0.000881689007164685	0.0428648452998655	4	2.53066380932117	2.15399034733072	12.0515826205404	0.000517484271225252	0.0511015717834936	Up Regulated	mRNA down miRNA up
173	273	rno-mir-181b-5p	hpcal1	nm_017356	.....((((((((((.((((...&.)))).)))))))))).	546	570	1	-21.3	1	0.000973357	0.441	2.01362278	2.099278372	-13.89864872	14	17	10	cds	NA	0	0	0.777809784733215	3.31022889225348	26.7233094617642	2.34772254586432e-07	0.000161934162600992	4	2.53066380932117	2.15399034733072	12.0515826205404	0.000517484271225252	0.0511015717834936	Up Regulated	not reversely regulated
174	275	rno-mir-1949	a4galt	nm_022240	..(((((((.((((((.......&.)))))).))))))).	492	527	1	-20.5	1	0.000611946	0.426	-0.032326243	-0.028431134	-6.199507188	13	16	7	cds	NA	0	0	0.58725399727445	5.47136643400488	18.7073048978461	1.52397542603885e-05	0.00285060894945165	15	1.79991810082376	1.43445353696484	8.75705833100355	0.00308406096594426	0.0812136054365322	Up Regulated	not reversely regulated
175	276	rno-mir-1949	itpr1	nm_001270597	.....((((((((((((((....&.)))))))))))))).	2186	2234	1	-26.4	1	0.01558794	0.559	1.885118174	1.85631754	-13.66559964	14	16	14	cds	NA	0	0	0.327945234803809	5.15605060901938	12.6824767271083	0.000369098341923522	0.02366148098011	15	1.79991810082376	1.43445353696484	8.75705833100355	0.00308406096594426	0.0812136054365322	Up Regulated	not reversely regulated
176	277	rno-mir-1949	cp	nm_012532	....(((((((((((.(((((..&))))).)))).....))))))).	1003	1026	1	-21.5	1	8.6e-06	0.529	1.354216938	1.527859328	-9.779611549	16	23	7	cds	NA	0	0	0.468055860440181	6.98584461042373	12.9161114818735	0.000325765904960547	0.0217888031948157	15	1.79991810082376	1.43445353696484	8.75705833100355	0.00308406096594426	0.0812136054365322	Up Regulated	not reversely regulated
177	278	rno-mir-1949	plcd4	nm_080688	..((((((((((.(((((((((.&))))))))))))))..))))).	2260	2282	1	-21.8	1	0.000909244	0.544	2.097913067	1.349485105	-6.246131332	19	22	14	cds	NA	0	0	0.963086750459168	0.696162004154922	9.41281644853756	0.00215474001758978	0.0790023615751521	15	1.79991810082376	1.43445353696484	8.75705833100355	0.00308406096594426	0.0812136054365322	Up Regulated	not reversely regulated
178	280	rno-mir-1949	cenpa	xm_006239798	....((((((((.(((((((...&))))))).))).))))).	2042	2060	1	-19.7	1	0.002618611	0.529	0	0	-10.83569308	15	18	7	3utr	NA	0	0	-0.505872330003344	2.85781338014687	10.6958315016043	0.0010737720159206	0.0491707384551858	15	1.79991810082376	1.43445353696484	8.75705833100355	0.00308406096594426	0.0812136054365322	Up Regulated	mRNA down miRNA up
179	282	rno-mir-1949	maged2	nm_080479	....((((((((((.((((((((&))))).))).)))))))))).	1126	1147	1	-25.8	1	1.54e-05	0.441	0.86453137	1.003784826	-10.28201203	18	21	10	cds	NA	0	0	-0.266663082924734	7.78433561319924	12.3985599496559	0.000429665071590429	0.0257705637503912	15	1.79991810082376	1.43445353696484	8.75705833100355	0.00308406096594426	0.0812136054365322	Up Regulated	mRNA down miRNA up
180	283	rno-mir-1949	il17re	xm_017592700	((((((((((((.((((......&.)))))))))))))))).	1752	1804	1	-26.9	1	0.000150563	0.441	0	0	-5.226705059	16	18	16	cds	NA	0	0	0.884257742079206	4.64671089129769	18.365015469089	1.82376002298232e-05	0.00314484618963014	15	1.79991810082376	1.43445353696484	8.75705833100355	0.00308406096594426	0.0812136054365322	Up Regulated	not reversely regulated
181	285	rno-mir-1949	dgkh	xm_008770918	..(((((((((((((((......&)))))))).))))))).	15592	15609	1	-20.1	1	0.000731001	0.515	0	0	-4.957000719	15	17	8	3utr	NA	0	0	-0.416891225703902	6.7368218062614	14.0899640738671	0.000174271144226265	0.0139715460906015	15	1.79991810082376	1.43445353696484	8.75705833100355	0.00308406096594426	0.0812136054365322	Up Regulated	mRNA down miRNA up
182	287	rno-mir-1949	cga	nm_053918	...(((((((((.((((...((.&.))...)))).))))))))).	94	126	1	-20.3	1	9.51e-05	0.544	1.234944889	0.881816581	-7.803670806	15	21	9	cds	NA	0	0	-0.558023256209918	5.3777769742991	13.8007920576878	0.000203250525481608	0.0153839455199197	15	1.79991810082376	1.43445353696484	8.75705833100355	0.00308406096594426	0.0812136054365322	Up Regulated	mRNA down miRNA up
183	290	rno-mir-1949	adh5	nm_001126120	....(((.(((((((((......&.))))))))).))).	219	236	1	-20.7	1	0.000286634	0.456	1.651451222	1.613153336	-11.8601974	12	15	9	cds	NA	0	0	0.309497610841022	4.97747769346635	10.7234114786965	0.00105788448819181	0.0488485908438696	15	1.79991810082376	1.43445353696484	8.75705833100355	0.00308406096594426	0.0812136054365322	Up Regulated	not reversely regulated
184	292	rno-mir-1949	dusp15	nm_001108598	..(((.((((((((((((.....&.)))))))))))).))).	2000	2051	1	-20.7	1	0.001180962	0.529	0.997007983	0.205264796	-6.857959481	15	18	12	3utr	NA	0	0	0.916152689838292	2.7123198862908	18.2507336104426	1.93651351942442e-05	0.00318975570154744	15	1.79991810082376	1.43445353696484	8.75705833100355	0.00308406096594426	0.0812136054365322	Up Regulated	not reversely regulated
185	293	rno-mir-1949	chrna3	nm_052805	((((((((((((..(((.(((..&.))).)))..)))))))))))).	1395	1443	1	-22.5	1	0.002507973	0.559	1.820411	0.887275415	-6.083544976	18	23	12	cds	NA	0	0	0.309101448817358	6.51884132821097	12.5725322782862	0.000391457797015281	0.0245461832264809	15	1.79991810082376	1.43445353696484	8.75705833100355	0.00308406096594426	0.0812136054365322	Up Regulated	not reversely regulated
186	294	rno-mir-1949	fam126a	nm_001191969	......(((((((((((((....&.)))))))))).))).	744	784	1	-19.4	0	0.002407445	0.529	2.308895357	1.915258956	-15.5665584	13	16	10	cds	NA	0	0	-0.300276648748622	4.1341919021569	9.39590321472953	0.00217470840170901	0.0792081911592762	15	1.79991810082376	1.43445353696484	8.75705833100355	0.00308406096594426	0.0812136054365322	Up Regulated	mRNA down miRNA up
187	296	rno-mir-1949	pros1	nm_031086	.(((((((((((((.........&))))))))))))).	1725	1739	1	-20.3	1	0.001434992	0.574	1.138906992	0.767219548	-4.761823478	13	14	13	cds	NA	0	0	0.504305042965956	4.7976588616763	12.0153677755862	0.000527636754116195	0.0298615344534683	15	1.79991810082376	1.43445353696484	8.75705833100355	0.00308406096594426	0.0812136054365322	Up Regulated	not reversely regulated
188	297	rno-mir-1949	card10	nm_001130554	....((((((((((((((.(((.&.))).))))).))))))))).	966	1005	0.987179487	-24.1	1	2.21e-05	0.412	0.5657688	0.795436547	-9.546562469	17	21	9	cds	NA	0	0	-0.336460917664591	4.38934646593325	14.8280129902262	0.00011777305219814	0.0107416810252783	15	1.79991810082376	1.43445353696484	8.75705833100355	0.00308406096594426	0.0812136054365322	Up Regulated	mRNA down miRNA up
189	298	rno-mir-1949	dapk1	xm_006253522	...((((((((.(((((.(((..&.))).))))).)))))))).	4985	5029	1	-26	1	0.002968749	0.5	0	0	-9.861343503	16	20	8	3utr	NA	0	0	-0.393188358312338	4.75499364213295	9.07677443733082	0.0025887625878212	0.0901248704075544	15	1.79991810082376	1.43445353696484	8.75705833100355	0.00308406096594426	0.0812136054365322	Up Regulated	mRNA down miRNA up
190	299	rno-mir-1949	plxna4	xm_017592970	....((((((((((((((((...&)))))))..)))..)))))).	5241	5262	1	-20.1	1	5.26e-05	0.485	0	0	-9.546562469	16	21	7	cds	NA	0	0	0.543538987712131	7.81645540787374	25.4179712832165	4.6159789682767e-07	0.000283010799410565	15	1.79991810082376	1.43445353696484	8.75705833100355	0.00308406096594426	0.0812136054365322	Up Regulated	not reversely regulated
191	300	rno-mir-1949	ypel2	nm_001108286	....((((((((((((.......&.)))))))))))).	1298	1327	1	-19.9	1	5.44e-05	0.441	1.546454917	1.686354765	-9.546562469	12	14	12	3utr	NA	0	0	-0.378518207582735	5.05979050164091	16.3148461061043	5.36420421331286e-05	0.00643471279327399	15	1.79991810082376	1.43445353696484	8.75705833100355	0.00308406096594426	0.0812136054365322	Up Regulated	mRNA down miRNA up
192	303	rno-mir-1949	map3k5	nm_001277694	..(((((((((((((((...((.&))...))))))))).)..))))).	460	484	1	-18.9	1	0.000633017	0.426	2.123329672	1.88761426	-4.957000719	17	24	9	cds	NA	0	0	-0.424906078570525	4.72519839370937	18.5940823709553	1.61721782980792e-05	0.0029746026616267	15	1.79991810082376	1.43445353696484	8.75705833100355	0.00308406096594426	0.0812136054365322	Up Regulated	mRNA down miRNA up
193	304	rno-mir-1949	ammecr1	xm_002730211	..((((((..(((((........&)))))..)))))).	2665	2679	1	-17.4	1	0.004381343	0.676	0	0	-7.488945926	11	14	6	3utr	NA	0	0	0.514125926493234	3.5175616814683	15.5678618117084	7.95960887955653e-05	0.00820354112239097	15	1.79991810082376	1.43445353696484	8.75705833100355	0.00308406096594426	0.0812136054365322	Up Regulated	not reversely regulated
194	306	rno-mir-1949	pdzd2	nm_022940	....(((((((((((((......&))))))))).)))).	456	471	1	-18.7	1	0.004986827	0.441	0.949267593	1.220105519	-9.546562469	13	15	9	cds	NA	0	0	-0.603532140159109	3.10527875604628	11.3773541197948	0.000743449417260897	0.0387014517400531	15	1.79991810082376	1.43445353696484	8.75705833100355	0.00308406096594426	0.0812136054365322	Up Regulated	mRNA down miRNA up
195	309	rno-mir-1949	fat4	xm_006232292	....(((((((.(((((((((..&))))).)))).))))))).	8358	8377	1	-23.4	1	0.001552279	0.574	0	0	-12.89336578	16	19	7	cds	NA	0	0	-0.417376392120186	5.1602325749369	16.5842127473527	4.65367990107073e-05	0.0059006558981038	15	1.79991810082376	1.43445353696484	8.75705833100355	0.00308406096594426	0.0812136054365322	Up Regulated	mRNA down miRNA up
196	310	rno-mir-1949	elavl2	nm_001302217	...(((((((((((((.......&.)))).))))))))).	3256	3276	1	-20	1	0.002624094	0.574	1.929600464	2.26778235	-6.514540194	13	16	9	3utr	NA	0	0	0.492617725522867	5.28820292538192	22.9338643810765	1.67671745529475e-06	0.000616808461221096	15	1.79991810082376	1.43445353696484	8.75705833100355	0.00308406096594426	0.0812136054365322	Up Regulated	not reversely regulated
197	311	rno-mir-1949	hipk2	nm_001108622	....(((((((((..((......&))..))))))))).	818	832	0.978021978	-18.7	1	0.001478112	0.382	0.657370111	1.04137912	-11.13885195	11	14	9	cds	NA	0	0	-0.408330249450222	5.8849208577182	35.3029660887259	2.8220194941617e-09	4.44911530536693e-06	15	1.79991810082376	1.43445353696484	8.75705833100355	0.00308406096594426	0.0812136054365322	Up Regulated	mRNA down miRNA up
198	312	rno-mir-1949	fbln1	nm_001127547	..(((((((((((((.(......&.).))))))))))))).	2613	2637	1	-20	1	0.02124655	0.735	0.332927931	0.20616319	-5.1900498	14	17	13	3utr	NA	0	0	-0.332924431393564	8.0592384145081	14.5678444312365	0.000135202122447248	0.0115670208126721	15	1.79991810082376	1.43445353696484	8.75705833100355	0.00308406096594426	0.0812136054365322	Up Regulated	mRNA down miRNA up
199	313	rno-mir-1949	c1qtnf1	nm_001007675	....(((((((((((((......&))))))))....))))).	390	408	1	-20.8	1	0.00083262	0.471	0.162520647	0.398673738	-9.546562469	13	18	8	cds	NA	0	0	0.410523811595002	8.30345290404383	33.0853239771672	8.82019656194359e-09	1.08155210286233e-05	15	1.79991810082376	1.43445353696484	8.75705833100355	0.00308406096594426	0.0812136054365322	Up Regulated	not reversely regulated
200	314	rno-mir-1949	msrb3	xm_001055430	....((((((((((((.((....&.)).)))))))))))).	2722	2770	1	-23	1	0.00295225	0.471	0	0	-9.546562469	14	17	12	3utr	NA	0	0	0.343300399722788	5.67112218221432	22.6314481628997	1.96245964568851e-06	0.000676803270306824	15	1.79991810082376	1.43445353696484	8.75705833100355	0.00308406096594426	0.0812136054365322	Up Regulated	not reversely regulated
201	316	rno-mir-1949	ppl	nm_001106976	.((((((((((((((((......&.))))))).))))))))).	5280	5329	1	-23.5	1	0.00048089	0.456	1.515518846	1.099547585	-3.793324837	16	19	9	cds	NA	0	0	-0.323536736499901	4.23417429756779	10.9192889812495	0.000951681280747319	0.0449931107548784	15	1.79991810082376	1.43445353696484	8.75705833100355	0.00308406096594426	0.0812136054365322	Up Regulated	mRNA down miRNA up
202	317	rno-mir-1949	serpinb9	nm_001007732	.......((..((((((((((..&))))))))))..)).	1211	1226	1	-18.2	0	0.007231827	0.544	1.5467031	0.844701755	-21.17752588	12	15	10	cds	NA	0	0	0.968512542611539	2.31265704213765	20.1775999558806	7.05745423560906e-06	0.00169317532487351	15	1.79991810082376	1.43445353696484	8.75705833100355	0.00308406096594426	0.0812136054365322	Up Regulated	not reversely regulated
203	318	rno-mir-1949	cacna1a	nm_012918	.....((((((((..((((((((&))))))))....)))))))).	3556	3577	1	-21.3	1	0.01215984	0.412	1.12996775	1.916319529	-15.25788912	16	21	8	cds	NA	0	0	1.2632584885982	4.26603603707607	93.4514079812765	4.16296417129264e-22	4.59424725943856e-18	15	1.79991810082376	1.43445353696484	8.75705833100355	0.00308406096594426	0.0812136054365322	Up Regulated	not reversely regulated
204	323	rno-mir-1949	syt3	nm_019122	..(((((((.(((((((.(((..&))).)))))))..))))))).	415	436	1	-22.8	1	4.77e-05	0.338	1.166668857	0.596507576	-6.199507188	17	21	7	cds	NA	0	0	0.394632236215177	4.84770019450218	9.63969152438792	0.00190417212915821	0.0737348898855789	15	1.79991810082376	1.43445353696484	8.75705833100355	0.00308406096594426	0.0812136054365322	Up Regulated	not reversely regulated
205	324	rno-mir-1949	plce1	nm_053758	....((((((.((.(((((((((&)))))))))))...)))))).	1205	1226	1	-19.7	1	0.000846259	0.574	0.994697111	0.441303381	-13.22817686	17	21	11	cds	NA	0	0	1.08668407221538	0.0025598259815166	13.1680848652116	0.000284757615443802	0.0195191617642099	15	1.79991810082376	1.43445353696484	8.75705833100355	0.00308406096594426	0.0812136054365322	Up Regulated	not reversely regulated
206	328	rno-mir-1949	heatr5a	xm_006240096	....(((((...(((((((((((&)))))))))))...))))).	4365	4385	1	-26.4	1	1.86e-05	0.485	0	0	-16.96064672	16	20	11	cds	NA	0	0	-0.364808832037735	8.0970168458719	15.9060512912502	6.65655500539545e-05	0.00749644750412273	15	1.79991810082376	1.43445353696484	8.75705833100355	0.00308406096594426	0.0812136054365322	Up Regulated	mRNA down miRNA up
207	329	rno-mir-1949	sema6d	nm_001107768	...((((((.((((((((.....&))))))))...)))))).	1644	1662	1	-19.2	1	3.91e-05	0.397	1.19769675	1.822039996	-7.757046662	14	18	8	cds	NA	0	0	0.679917714044383	5.11898165501888	11.2899385524595	0.00077928260645399	0.0396320868425172	15	1.79991810082376	1.43445353696484	8.75705833100355	0.00308406096594426	0.0812136054365322	Up Regulated	not reversely regulated
208	331	rno-mir-1949	ccdc15	xm_006242814	......(((((((((((......&.))))))))))).	649	685	1	-19.7	0	0.000179415	0.559	0	0	-15.5665584	11	13	11	cds	NA	0	0	-0.439247840118576	3.43262365340245	8.8451803173944	0.00293863864083055	0.0982752001218363	15	1.79991810082376	1.43445353696484	8.75705833100355	0.00308406096594426	0.0812136054365322	Up Regulated	mRNA down miRNA up
209	333	rno-mir-1949	gdpd5	xm_017590191	....(((((((....((((((((&))))))))))))))).	2107	2123	1	-20.2	1	0.0116438	0.485	0	0	-15.77478587	15	16	15	cds	NA	0	0	0.418136767445701	5.96253154552744	19.4180158757489	1.05011762431316e-05	0.0022286727119077	15	1.79991810082376	1.43445353696484	8.75705833100355	0.00308406096594426	0.0812136054365322	Up Regulated	not reversely regulated
210	334	rno-mir-1949	slc18a1	nm_013152	..(((((((((((.((.......&.)).))))))))))).	1092	1136	1	-19.2	1	0.01763734	0.485	0.647573676	1.525621513	-5.813840637	13	16	11	cds	NA	0	0	-0.320221746943672	9.56509533580279	9.86551598157516	0.00168405440497063	0.0679227558338372	15	1.79991810082376	1.43445353696484	8.75705833100355	0.00308406096594426	0.0812136054365322	Up Regulated	mRNA down miRNA up
211	338	rno-mir-1949	fzr1	nm_001108074	(((((((((.(((((((......&))).)))))))).))))).	778	797	1	-18.8	1	2.3e-05	0.368	2.252258409	2.062058584	-5.180080915	16	19	8	cds	NA	0	0	-0.310552059307742	5.24155969999063	15.1439818017738	9.96153323418299e-05	0.00944539355186591	15	1.79991810082376	1.43445353696484	8.75705833100355	0.00308406096594426	0.0812136054365322	Up Regulated	mRNA down miRNA up
212	339	rno-mir-1949	tmem119	nm_001107155	(((((((((..(((((((.....&))))))).))))))))).	1126	1144	1	-21.6	1	0.001066798	0.397	-0.382970389	-0.108522366	-8.00485539	16	18	9	3utr	NA	0	0	0.68153595978848	4.52133122288536	15.6862060630576	7.47674591673372e-05	0.0078613132324397	15	1.79991810082376	1.43445353696484	8.75705833100355	0.00308406096594426	0.0812136054365322	Up Regulated	not reversely regulated
213	340	rno-mir-1949	slc6a2	nm_031343	......(((((..((((((((((&))))))))))..))))).	453	471	1	-20.7	0	0.000641754	0.544	0.98651837	1.291149316	-20.20249233	15	18	10	cds	NA	0	0	0.422417327419298	8.69365764429307	27.34506558531	1.70198200902497e-07	0.00012522048967733	15	1.79991810082376	1.43445353696484	8.75705833100355	0.00308406096594426	0.0812136054365322	Up Regulated	not reversely regulated
214	341	rno-mir-1949	l1cam	nm_017345	....(((...((((((((((((.&)))))))))).))..))).	2578	2597	1	-18.5	1	0.00052859	0.441	0.468060254	0.727552796	-14.15909352	15	19	10	cds	NA	0	0	0.371444892279593	8.86268359524986	23.7567264658673	1.09312676442419e-06	0.00052769786899171	15	1.79991810082376	1.43445353696484	8.75705833100355	0.00308406096594426	0.0812136054365322	Up Regulated	not reversely regulated
215	343	rno-mir-1949	loc691083	nm_001144862	..((((((((((((((((.((((&.)))))))))))))))....))))).	264	314	0.980769231	-23.9	1	0.000199791	0.456	0.81103996	0.753494253	-4.957000719	20	26	15	cds	NA	0	0	0.611148019913967	3.32857707621762	10.944053329617	0.000939045129591923	0.0448627794379933	15	1.79991810082376	1.43445353696484	8.75705833100355	0.00308406096594426	0.0812136054365322	Up Regulated	not reversely regulated
216	345	rno-mir-1949	chrm4	nm_031547	..(((((((((((((..((((((&.))))))..))....))))))))))).	284	331	1	-22.2	1	0.001276556	0.456	1.892471765	2.011665085	-5.1900498	19	27	11	cds	NA	0	0	0.462045845816291	3.64445493535845	10.9147731454905	0.000954003979398472	0.0449931107548784	15	1.79991810082376	1.43445353696484	8.75705833100355	0.00308406096594426	0.0812136054365322	Up Regulated	not reversely regulated
217	348	rno-mir-1949	olfm2	nm_001015017	..((((((((((((.((......&))))))))))).))).	73	89	1	-17.4	1	0.009182922	0.397	0.749943631	0.276920686	-5.69245028	14	16	11	5utr	NA	0	0	1.25301102401257	1.96696113352584	21.7847496684949	3.05014950971149e-06	0.000935040277477112	15	1.79991810082376	1.43445353696484	8.75705833100355	0.00308406096594426	0.0812136054365322	Up Regulated	not reversely regulated
218	349	rno-mir-1949	lrrn2	nm_001177368	((((((....(((((((((....&))))))))))))))).	1147	1163	1	-18.4	1	3.86e-05	0.368	2.011467778	1.415554189	-10.09379204	15	16	15	cds	NA	0	0	0.447685323274906	4.7049515839206	19.446030171074	1.03482702462131e-05	0.0022286727119077	15	1.79991810082376	1.43445353696484	8.75705833100355	0.00308406096594426	0.0812136054365322	Up Regulated	not reversely regulated
219	350	rno-mir-1949	nipsnap1	nm_001100730	.....(((((((((((.......&.))))))))))).	1695	1710	1	-17.5	1	0.008780097	0.574	-0.043795636	0.000755005	-13.66559964	11	13	11	3utr	NA	0	0	0.29352279314457	6.56127864901907	22.6630287032117	1.93046763093302e-06	0.000676803270306824	15	1.79991810082376	1.43445353696484	8.75705833100355	0.00308406096594426	0.0812136054365322	Up Regulated	not reversely regulated
220	351	rno-mir-1949	heg1	xm_006248443	....(((((.(((((((......&.)))))))))))).	790	808	1	-21.8	1	4e-05	0.397	0	0	-10.78906894	12	14	12	cds	NA	0	0	-0.493745166169796	3.25872536706796	13.8518285882147	0.000197804162367846	0.0152655016495912	15	1.79991810082376	1.43445353696484	8.75705833100355	0.00308406096594426	0.0812136054365322	Up Regulated	mRNA down miRNA up
221	352	rno-mir-1949	tp53inp1	nm_181084	...((((((((((((((((((..&.)))))))).))).........))))))).	500	540	1	-22.7	1	0.01063079	0.471	0.478849557	1.53050561	-6.514540194	18	30	8	cds	NA	0	0	0.460161028209826	4.64735670863394	13.0569979106646	0.00030215335191324	0.0205837308130526	15	1.79991810082376	1.43445353696484	8.75705833100355	0.00308406096594426	0.0812136054365322	Up Regulated	not reversely regulated
222	354	rno-mir-1949	nol4	nm_001107401	....(((((.(((((((...(((&))).)))))))))))).	3158	3175	1	-19.7	1	3.32e-06	0.412	2.476	1.9125	-10.78906894	15	17	12	cds	NA	0	1	1.31105600062497	2.1365529378345	19.7268716412901	8.9336312725889e-06	0.00205399072342273	15	1.79991810082376	1.43445353696484	8.75705833100355	0.00308406096594426	0.0812136054365322	Up Regulated	not reversely regulated
223	356	rno-mir-1949	ngfr	nm_012610	....(((.(((((((((......&))))))))).))).	1337	1351	1	-21.5	1	0.000350039	0.397	0.010984778	0.134602118	-11.8601974	12	14	9	cds	NA	0	0	0.324532736569097	9.52443517204643	13.3194148326128	0.000262672138013597	0.0184640109243188	15	1.79991810082376	1.43445353696484	8.75705833100355	0.00308406096594426	0.0812136054365322	Up Regulated	not reversely regulated
224	358	rno-mir-196c-5p	nol4	nm_001107401	((((.((((((...((((((((&)))))))).)))))))))).	3391	3411	0.961538462	-19.3	1	0.001288045	0.544	2.078874625	2.201565414	-13.54938546	18	20	10	3utr	NA	0	0	1.31105600062497	2.1365529378345	19.7268716412901	8.9336312725889e-06	0.00205399072342273	13	-4.72407141919428	0.0748834767215519	9.17019815146014	0.00245987934095809	0.070491199832739	Down Regulated	mRNA up miRNA down
225	359	rno-mir-196c-5p	atp7a	nm_052803	..(((((((((..(((((((((&)))..))))))...))))))))).	634	658	1	-21	1	0.03614075	0.588	1.497202455	1.677540335	-9.592934642	18	24	9	cds	NA	0	0	0.271909087772266	7.84625269236978	12.8274387644141	0.000341573003071013	0.0224762849346617	13	-4.72407141919428	0.0748834767215519	9.17019815146014	0.00245987934095809	0.070491199832739	Down Regulated	mRNA up miRNA down
226	360	rno-mir-196c-5p	sema6d	xm_008762172	..(((((((((((((((..(((&))).))))))))..))))))).	3943	3965	1	-22.7	1	0.00929745	0.515	0	0	-4.957000719	18	22	8	cds	NA	0	0	0.679917714044383	5.11898165501888	11.2899385524595	0.00077928260645399	0.0396320868425172	13	-4.72407141919428	0.0748834767215519	9.17019815146014	0.00245987934095809	0.070491199832739	Down Regulated	mRNA up miRNA down
227	361	rno-mir-196c-5p	plce1	nm_053758	.((.(((((((((((((((...&))))))))))))))).)).	7959	7978	1	-21.9	1	0.000158997	0.485	0.083627127	0.349490335	-6.825347112	17	19	15	3utr	NA	0	0	1.08668407221538	0.0025598259815166	13.1680848652116	0.000284757615443802	0.0195191617642099	13	-4.72407141919428	0.0748834767215519	9.17019815146014	0.00245987934095809	0.070491199832739	Down Regulated	mRNA up miRNA down
228	362	rno-mir-196c-5p	itpr1	nm_001270596	((((.(((((((.(((((((((&)).)))))))))))).)))))).	1989	2012	1	-21	1	0.01307945	0.456	2.40289766	1.963685655	-9.345742234	20	23	12	cds	NA	0	0	0.327945234803809	5.15605060901938	12.6824767271083	0.000369098341923522	0.02366148098011	13	-4.72407141919428	0.0748834767215519	9.17019815146014	0.00245987934095809	0.070491199832739	Down Regulated	mRNA up miRNA down
229	363	rno-mir-196c-5p	l1cam	nm_017345	..(((((((((((((((((((.&)))))))))).)))...............)))))).	1562	1598	1	-20.3	1	0.000777236	0.5	1.06380444	0.913913314	-4.957000719	19	36	10	cds	NA	0	0	0.371444892279593	8.86268359524986	23.7567264658673	1.09312676442419e-06	0.00052769786899171	13	-4.72407141919428	0.0748834767215519	9.17019815146014	0.00245987934095809	0.070491199832739	Down Regulated	mRNA up miRNA down
230	364	rno-mir-196c-5p	ogt	xm_006257057	(((((....((((((.((((((&)))))).))))))....))))).	3264	3287	1	-21.6	1	0.03581441	0.529	0	0	-10.98529341	17	23	6	cds	NA	0	0	-0.302855851027313	8.13409119059439	20.5468876612962	5.81883212474543e-06	0.00152896741258787	13	-4.72407141919428	0.0748834767215519	9.17019815146014	0.00245987934095809	0.070491199832739	Down Regulated	not reversely regulated
231	366	rno-mir-196c-5p	tnik	nm_001106422	(((((.(((((((((...((((&))))...)))))))))..))))).	1224	1248	1	-21.8	1	0.003412499	0.471	1.959834178	1.953552307	-6.071582288	18	24	9	cds	NA	0	0	0.733339242062541	1.47414531281656	9.38698678601975	0.00218531091622601	0.0793325370772049	13	-4.72407141919428	0.0748834767215519	9.17019815146014	0.00245987934095809	0.070491199832739	Down Regulated	mRNA up miRNA down
232	367	rno-mir-196c-5p	slc5a5	nm_052983	.(((((((((((.(((.(((((&))))).)))..))))))))))).	2399	2422	1	-22.4	1	0.004009022	0.456	0.063103818	0.051999475	-5.08245545	19	23	11	3utr	NA	0	0	-0.714595821022759	1.8595467328491	16.2032277510083	5.6897088641188e-05	0.00675178785208764	13	-4.72407141919428	0.0748834767215519	9.17019815146014	0.00245987934095809	0.070491199832739	Down Regulated	not reversely regulated
233	369	rno-mir-196c-5p	ndrg2	nm_001270863	..(((((....(((((((((((&)))))))))))....))))).	241	262	1	-19.3	1	0.05087495	0.544	-0.018538945	0.37915604	-12.39430625	16	21	11	cds	NA	0	0	0.310886000312742	5.84123662624993	8.85132356916707	0.00292876433988134	0.098242684665442	13	-4.72407141919428	0.0748834767215519	9.17019815146014	0.00245987934095809	0.070491199832739	Down Regulated	mRNA up miRNA down
234	370	rno-mir-196c-5p	tacc2	nm_001004418	.((((((....((((((((.((&)).))))))))..)))))).	1713	1733	1	-19.5	1	0.187513	0.441	1.181789587	1.648581726	-11.23063037	16	20	8	cds	NA	0	0	-0.682748419587235	5.43021202876156	33.4310034853571	7.38374667679264e-09	1.01858785406354e-05	13	-4.72407141919428	0.0748834767215519	9.17019815146014	0.00245987934095809	0.070491199832739	Down Regulated	not reversely regulated
235	371	rno-mir-196c-5p	pcdhb9	nm_001109390	..(((((((((((.((((((((&.))))))))))))))))))).	1068	1101	1	-21.7	1	0.4775474	0.662	0.252575364	0.144595336	-5.813840637	19	21	19	cds	NA	0	0	0.761230173334706	2.29576468941662	9.72632136412103	0.00181647681635887	0.0710873693097037	13	-4.72407141919428	0.0748834767215519	9.17019815146014	0.00245987934095809	0.070491199832739	Down Regulated	mRNA up miRNA down
236	373	rno-mir-196c-5p	cyp2u1	nm_001024779	((((((((((((((..(((((.&)))))..).))))).)))))))).	1037	1061	1	-22.2	1	0.001637435	0.471	2.03019125	1.346647286	-4.906073087	19	24	8	cds	NA	0	0	0.305641418634206	4.83845057874556	14.2929160608725	0.000156452550020795	0.0129820326468383	13	-4.72407141919428	0.0748834767215519	9.17019815146014	0.00245987934095809	0.070491199832739	Down Regulated	mRNA up miRNA down
237	375	rno-mir-196c-5p	cfap300	nm_001039174	((((..((((((((((((((((&.))))....)))))))).))))..)))).	735	782	1	-22.4	1	0.01223486	0.5	1.135125686	1.71967678	-9.957570382	20	29	8	cds	NA	0	0	0.645618044035886	2.20862003074905	10.0019671974636	0.00156373097232914	0.0641536617495331	13	-4.72407141919428	0.0748834767215519	9.17019815146014	0.00245987934095809	0.070491199832739	Down Regulated	mRNA up miRNA down
238	377	rno-mir-196c-5p	spry4	nm_001106150	..(.(((((((((((((((((.&.))))))))))))))))).).	84	122	1	-25.9	1	4.23e-08	0.309	0.759332635	1.434251066	-7.989022994	18	21	17	5utr	NA	0	0	0.487667144387482	3.39350295976665	10.1796510582257	0.00141999051517554	0.0596877057230093	13	-4.72407141919428	0.0748834767215519	9.17019815146014	0.00245987934095809	0.070491199832739	Down Regulated	mRNA up miRNA down
239	378	rno-mir-196c-5p	usp29	nm_001108465	(((((((((((.(((....(((&)))....))).))))))))))).	6086	6109	1	-21.4	1	0.000783305	0.5	-0.026817545	-0.12050392	-7.517426836	17	23	11	3utr	NA	0	0	0.595348527706012	2.95625324459016	14.8035890450522	0.000119308220873777	0.0107632658985569	13	-4.72407141919428	0.0748834767215519	9.17019815146014	0.00245987934095809	0.070491199832739	Down Regulated	mRNA up miRNA down
240	379	rno-mir-196c-5p	prkag2	xm_006235952	..(((((((((((((...((((&))))))))))))))...))).	351	372	1	-21.3	1	0.01105367	0.456	0	0	-5.1900498	17	21	14	5utr	NA	0	0	0.328275730157683	7.44101703726543	16.5633628279605	4.70512612389574e-05	0.0059006558981038	13	-4.72407141919428	0.0748834767215519	9.17019815146014	0.00245987934095809	0.070491199832739	Down Regulated	mRNA up miRNA down
241	380	rno-mir-196c-5p	tmem63a	xm_006250364	..((((((((((((((((((..&.)))))))))))))))))).	1974	2003	0.980769231	-25.4	1	1.28e-08	0.382	0	0	-4.957000719	18	20	18	cds	NA	0	0	-0.330723642074314	4.67822416141186	13.453337607845	0.000244570705521492	0.0174134342331302	13	-4.72407141919428	0.0748834767215519	9.17019815146014	0.00245987934095809	0.070491199832739	Down Regulated	not reversely regulated
242	381	rno-mir-196c-5p	maoa	nm_033653	..(((((((....((((.((((&)))).))))...))))))).	818	838	1	-18.5	1	0.01211933	0.559	1.241881743	1.829093178	-13.66021559	15	20	7	cds	NA	0	0	0.348388262698081	7.53010643596615	24.6097967148443	7.01939718670326e-07	0.000387330336762286	13	-4.72407141919428	0.0748834767215519	9.17019815146014	0.00245987934095809	0.070491199832739	Down Regulated	mRNA up miRNA down
243	382	rno-mir-196c-5p	elavl4	nm_001077651	.(((((((((((((((((((((&)))))))))).).))))))).))).	219	244	1	-23.3	1	0.01445955	0.441	1.514783583	1.153519405	-3.793324837	21	25	10	cds	NA	0	1	0.337969054932773	6.37668926980065	13.1853584086848	0.000282144848654	0.0195191617642099	13	-4.72407141919428	0.0748834767215519	9.17019815146014	0.00245987934095809	0.070491199832739	Down Regulated	mRNA up miRNA down
244	388	rno-mir-196c-5p	npy1r	nm_001113357	...(((((((((((((((((..&.))))))).)))))))))).	1188	1219	1	-22.1	1	0.01776053	0.471	0.038803017	0.585230071	-6.514540194	17	20	10	cds	NA	0	0	0.506777441299388	4.72769468482526	17.100933819547	3.54448728094927e-05	0.00501499508109694	13	-4.72407141919428	0.0748834767215519	9.17019815146014	0.00245987934095809	0.070491199832739	Down Regulated	mRNA up miRNA down
245	389	rno-mir-196c-5p	dgkz	nm_031143	.(((((((((((((((.(((((&))))).)))))))....)))))))).	1834	1860	1	-24.8	1	0.001121265	0.441	1.658466716	1.682413732	-3.793324837	20	26	8	cds	NA	0	0	0.298093773715616	6.2393884861786	23.3090194412005	1.37951579624119e-06	0.000555476465260917	13	-4.72407141919428	0.0748834767215519	9.17019815146014	0.00245987934095809	0.070491199832739	Down Regulated	mRNA up miRNA down
246	390	rno-mir-196c-5p	arvcf	nm_001131013	..((((((((..(((((((((.&))))))))))))))))).	1570	1588	1	-22.9	1	0.002764368	0.309	1.267534967	1.674531454	-11.1285785	17	18	17	cds	NA	0	0	0.303306448898671	6.53512600776907	15.4147261926558	8.63130337449542e-05	0.00858501301234819	13	-4.72407141919428	0.0748834767215519	9.17019815146014	0.00245987934095809	0.070491199832739	Down Regulated	mRNA up miRNA down
247	391	rno-mir-196c-5p	iffo2	nm_001134703	(((((.(((((((((((((((.&)))...))))))))))...))))))).	985	1012	1	-19.2	1	0.002140447	0.456	2.333120381	2.244579269	-5.838533207	20	27	10	cds	NA	0	0	0.372609354016527	5.21836015980405	17.1476398922034	3.45838857037477e-05	0.00495672418995533	13	-4.72407141919428	0.0748834767215519	9.17019815146014	0.00245987934095809	0.070491199832739	Down Regulated	mRNA up miRNA down
248	392	rno-mir-196c-5p	fam193b	nm_001170408	..((((((((.(((((((((((&.)))))))))))..)))))))).	1386	1431	1	-28	1	4.48e-07	0.353	2.291418364	1.951614495	-7.781775195	19	23	11	cds	NA	0	0	-0.381677103132413	4.97112749901964	13.5598852451318	0.000231071224098715	0.016776987033904	13	-4.72407141919428	0.0748834767215519	9.17019815146014	0.00245987934095809	0.070491199832739	Down Regulated	not reversely regulated
249	393	rno-mir-196c-5p	gprasp2	xm_017602357	.((((((((((((....(((((&)))))))))).))))))).	3111	3130	1	-19.2	1	0.00014252	0.529	0	0	-5.618663395	17	19	10	cds	NA	0	0	0.346196284471977	6.85951144892744	10.0911941588142	0.00148979530242538	0.0618097028479943	13	-4.72407141919428	0.0748834767215519	9.17019815146014	0.00245987934095809	0.070491199832739	Down Regulated	mRNA up miRNA down
250	394	rno-mir-196c-5p	apba1	nm_031779	..(((((((((((((((((((.&)))))))).)))...)))))))).	2807	2831	1	-20.1	1	0.000134991	0.456	2.51381443	1.951068733	-4.957000719	19	24	8	cds	NA	0	0	0.323654159419617	5.95977911981251	12.1117259803983	0.000501057354297784	0.0289914386998985	13	-4.72407141919428	0.0748834767215519	9.17019815146014	0.00245987934095809	0.070491199832739	Down Regulated	mRNA up miRNA down
251	395	rno-mir-196c-5p	sorcs1	nm_001191563	..(((((.(((((..((.((((&))))))))))).))))).	3289	3307	1	-18.6	1	0.00147034	0.426	1.949091148	2.045546837	-8.862925126	16	18	11	cds	NA	0	0	0.874231914405517	1.47701333279093	12.713770286895	0.000362972892097034	0.0234255487554553	13	-4.72407141919428	0.0748834767215519	9.17019815146014	0.00245987934095809	0.070491199832739	Down Regulated	mRNA up miRNA down
252	396	rno-mir-196c-5p	c2cd4a	xm_008766406	(((((.(((((((.((((((((&)))))))).))))).)).))))).	2222	2246	1	-22.6	1	0.007534152	0.559	0	0	-6.695373125	20	24	8	5utr	NA	0	0	-0.877754426580653	3.97518986962687	22.2465455486679	2.39789797525574e-06	0.000778329472203598	13	-4.72407141919428	0.0748834767215519	9.17019815146014	0.00245987934095809	0.070491199832739	Down Regulated	not reversely regulated
253	398	rno-mir-196c-5p	tubb3	nm_139254	((((((((((((((((.((((.&.)))).))))))).))))))))).	917	958	1	-26.6	1	0.01183021	0.382	2.665814353	1.959671514	-3.937574446	20	24	9	cds	NA	0	0	0.298326710133296	7.01685912730115	11.2996094216836	0.000775233974454363	0.0396087136207331	13	-4.72407141919428	0.0748834767215519	9.17019815146014	0.00245987934095809	0.070491199832739	Down Regulated	mRNA up miRNA down
254	399	rno-mir-196c-5p	slc30a1	nm_022853	(((((((((((((((...((((&.)))).))))))))))...................))))).	1070	1118	1	-21.1	1	1.59e-05	0.471	1.385729884	1.249456781	-4.170623527	19	41	10	cds	NA	0	0	0.436922476594953	4.95502131543245	21.6258539671649	3.31355107968762e-06	0.000988333776092771	13	-4.72407141919428	0.0748834767215519	9.17019815146014	0.00245987934095809	0.070491199832739	Down Regulated	mRNA up miRNA down
255	400	rno-mir-196c-5p	gpsm2	xm_008761409	.(((((((...(((((((((((&.)))))))))))..))))))).	1125	1169	1	-23.6	1	0.2913336	0.426	0	0	-8.916995439	18	22	11	cds	NA	0	0	-0.336544266600545	5.37991032661589	19.3408105812816	1.09344183781732e-05	0.00225101391926378	13	-4.72407141919428	0.0748834767215519	9.17019815146014	0.00245987934095809	0.070491199832739	Down Regulated	not reversely regulated
256	401	rno-mir-196c-5p	bak1	nm_053812	(((((((..((((((.((((((&.)))))).))))))))))))).	879	909	0.969230769	-22.8	1	0.00254462	0.412	-0.519234714	0.271916191	-7.540648114	19	22	13	3utr	NA	0	0	-0.321063794259228	5.69373025632523	11.2134433880765	0.000812068974053983	0.0402175042510113	13	-4.72407141919428	0.0748834767215519	9.17019815146014	0.00245987934095809	0.070491199832739	Down Regulated	not reversely regulated
257	403	rno-mir-196c-5p	dgat2	xm_008759689	..(((((((.(((((((.((((&.))))))))))).))))))).	1527	1574	1	-25.9	1	0.000450582	0.515	0	0	-6.199507188	18	21	11	3utr	NA	0	0	0.358315133765642	4.71441906016984	10.8734861617877	0.000975507327088169	0.045811484518064	13	-4.72407141919428	0.0748834767215519	9.17019815146014	0.00245987934095809	0.070491199832739	Down Regulated	mRNA up miRNA down
258	404	rno-mir-196c-5p	slc35g2	nm_001012126	.(((((((((((((((......&.))))))))))))))).	1082	1107	1	-18.8	1	0.0149581	0.588	2.01955414	1.495316758	-3.793324837	15	17	15	cds	NA	0	0	1.0386855860223	2.70676013903838	23.2567690351963	1.41750660047187e-06	0.000555476465260917	13	-4.72407141919428	0.0748834767215519	9.17019815146014	0.00245987934095809	0.070491199832739	Down Regulated	mRNA up miRNA down
259	405	rno-mir-196c-5p	acad11	nm_001108181	..((((.((((((((((((((.&))).......))))))))))).)))).	1478	1505	1	-19.8	1	0.01959422	0.441	2.404138986	1.837949849	-6.500687254	18	27	11	cds	NA	0	0	0.576444106671293	3.39180637885504	9.59994245866801	0.00194583466816861	0.074475459039425	13	-4.72407141919428	0.0748834767215519	9.17019815146014	0.00245987934095809	0.070491199832739	Down Regulated	mRNA up miRNA down
260	406	rno-mir-196c-5p	oas1a	nm_138913	..(((((.((((.((((((((.&))))))))..)))).))))).	851	872	1	-22	1	0.02647645	0.559	0.1120775	0.42720839	-8.559766261	17	21	8	cds	NA	0	0	0.843090582637569	2.56978080699908	16.8885742295257	3.96394739694286e-05	0.00527286255119802	13	-4.72407141919428	0.0748834767215519	9.17019815146014	0.00245987934095809	0.070491199832739	Down Regulated	mRNA up miRNA down
261	407	rno-mir-196c-5p	creg1	nm_001105966	((((((((((.((((((..(((&))).)))))))))))))))).	404	425	1	-19.1	1	0.00182381	0.5	1.2450321	1.316889897	-6.762348922	19	21	16	cds	NA	0	0	0.288529525362423	5.86316794221013	20.6089100501481	5.63333238825495e-06	0.00152519359793854	13	-4.72407141919428	0.0748834767215519	9.17019815146014	0.00245987934095809	0.070491199832739	Down Regulated	mRNA up miRNA down
262	408	rno-mir-196c-5p	map3k5	nm_001277694	.((((((((((.(..(((.(((&))).)))..).)))))))))).	2182	2204	1	-21.1	1	0.000433151	0.529	2.164387103	2.131599805	-8.732417625	17	22	10	cds	NA	0	0	-0.424906078570525	4.72519839370937	18.5940823709553	1.61721782980792e-05	0.0029746026616267	13	-4.72407141919428	0.0748834767215519	9.17019815146014	0.00245987934095809	0.070491199832739	Down Regulated	not reversely regulated
263	409	rno-mir-196c-5p	mmp15	nm_001106168	((((((((...(((((.(((((&))))).)))))....)))))))).	1778	1802	1	-20.2	1	0.04011331	0.471	1.6696695	1.87077775	-9.061245048	18	24	8	cds	NA	0	0	0.490921588485633	3.88669067282035	10.1945901150594	0.00140853265204235	0.0596877057230093	13	-4.72407141919428	0.0748834767215519	9.17019815146014	0.00245987934095809	0.070491199832739	Down Regulated	mRNA up miRNA down
264	410	rno-mir-196c-5p	plk2	nm_031821	..((..((.((.((((((((((&)))))))))))).))..)).	1789	1809	1	-20.3	1	0.008618793	0.515	1.8646739	2.034861942	-15.38018962	16	20	12	cds	NA	0	0	0.298397540254715	8.89492805983088	13.4540220705843	0.000244481496273709	0.0174134342331302	13	-4.72407141919428	0.0748834767215519	9.17019815146014	0.00245987934095809	0.070491199832739	Down Regulated	mRNA up miRNA down
265	412	rno-mir-196c-5p	pdzd2	nm_022940	.((((((((((((((((((...&))))))))))))).))))).	2835	2855	1	-21.9	1	4.13e-05	0.5	-0.297279787	0.544963006	-3.793324837	18	20	13	cds	NA	0	0	-0.603532140159109	3.10527875604628	11.3773541197948	0.000743449417260897	0.0387014517400531	13	-4.72407141919428	0.0748834767215519	9.17019815146014	0.00245987934095809	0.070491199832739	Down Regulated	not reversely regulated
266	414	rno-mir-196c-5p	penk	xm_006237835	((((.((((..(((((((((((&))))))))))).)))).)))).	297	319	1	-22.3	1	0.003410356	0.397	0	0	-12.12389256	19	22	11	cds	NA	0	0	1.15437349420033	1.4596100410814	12.1954514735968	0.000479061804242798	0.0282723319338156	13	-4.72407141919428	0.0748834767215519	9.17019815146014	0.00245987934095809	0.070491199832739	Down Regulated	mRNA up miRNA down
267	415	rno-mir-196c-5p	loc691083	nm_001144862	.(((((((((((((..(.((((&.)))))))))))))))))).	420	464	1	-22.5	1	0.000608672	0.529	0.465364308	0.355914027	-4.761823478	18	20	18	cds	NA	0	0	0.611148019913967	3.32857707621762	10.944053329617	0.000939045129591923	0.0448627794379933	13	-4.72407141919428	0.0748834767215519	9.17019815146014	0.00245987934095809	0.070491199832739	Down Regulated	mRNA up miRNA down
268	417	rno-mir-196c-5p	lyn	nm_030857	..(((.....((((((((((((&))))))))).)))..))).	569	588	1	-19.9	1	0.001829045	0.485	1.875339769	2.01826431	-13.01417707	15	19	9	cds	NA	0	0	0.328901750391156	4.70946519421531	13.5108588541815	0.000237186961839484	0.0171084660840559	13	-4.72407141919428	0.0748834767215519	9.17019815146014	0.00245987934095809	0.070491199832739	Down Regulated	mRNA up miRNA down
269	418	rno-mir-196c-5p	scn3b	nm_139097	..((((.((((((((((((((.&))))))))))..)))).)))).	1085	1107	1	-21.4	1	0.026169	0.5	0.571800413	0.289271964	-6.500687254	18	22	10	3utr	NA	0	0	0.264077892359816	11.4324577538785	18.7582941617433	1.48376627995563e-05	0.00282324908027419	13	-4.72407141919428	0.0748834767215519	9.17019815146014	0.00245987934095809	0.070491199832739	Down Regulated	mRNA up miRNA down
270	421	rno-mir-196c-5p	enox1	xm_017599960	..((((((((((((((.(((((&.))))))))))))))))))).	1466	1512	1	-24.5	1	9.44e-05	0.456	0	0	-4.957000719	19	21	19	cds	NA	0	0	0.344266277865615	4.02699840773754	9.83009734865553	0.00171679262474162	0.0688964487514492	13	-4.72407141919428	0.0748834767215519	9.17019815146014	0.00245987934095809	0.070491199832739	Down Regulated	mRNA up miRNA down
271	422	rno-mir-196c-5p	dapk1	nm_001107335	.((((.((((((((((((((((&)))))))).)))))))))))).	1396	1418	1	-27.2	1	0.00257346	0.471	0.971682541	1.55998236	-5.694283599	20	22	12	cds	NA	0	0	-0.393188358312338	4.75499364213295	9.07677443733082	0.0025887625878212	0.0901248704075544	13	-4.72407141919428	0.0748834767215519	9.17019815146014	0.00245987934095809	0.070491199832739	Down Regulated	not reversely regulated
272	423	rno-mir-196c-5p	mccc2	nm_001012177	..((((((((((((((..((((&))))))))))))))....)))).	1830	1853	1	-19.2	1	0.000548537	0.574	1.080236694	1.042191056	-4.957000719	18	23	14	cds	NA	0	0	0.357109491879101	5.76832498405178	20.3725851149137	6.37363707302822e-06	0.0015986240622259	13	-4.72407141919428	0.0748834767215519	9.17019815146014	0.00245987934095809	0.070491199832739	Down Regulated	mRNA up miRNA down
273	425	rno-mir-196c-5p	maged2	nm_080479	..(((.((((((.(((.(((((&))))).))).))))))))).	858	878	1	-22	1	0.1053838	0.397	2.209963333	1.31397132	-8.147090093	17	20	9	cds	NA	0	0	-0.266663082924734	7.78433561319924	12.3985599496559	0.000429665071590429	0.0257705637503912	13	-4.72407141919428	0.0748834767215519	9.17019815146014	0.00245987934095809	0.070491199832739	Down Regulated	not reversely regulated
274	427	rno-mir-196c-5p	mfap3l	nm_001012049	(((((.((((.((((((((((.&))))))))))...)))).)).))).	375	400	1	-18.9	1	0.01045827	0.5	0.9095801	1.595772184	-8.663307683	19	25	10	cds	NA	0	0	0.64134685462302	2.39443421815028	8.89322906965106	0.00286230082847094	0.0965589385239114	13	-4.72407141919428	0.0748834767215519	9.17019815146014	0.00245987934095809	0.070491199832739	Down Regulated	mRNA up miRNA down
275	431	rno-mir-196c-5p	slco2b1	xm_006229721	..((((((((((((((((....&)))).)))))))))).)).	4294	4313	1	-18.7	1	9.75e-05	0.515	0	0	-4.957000719	16	19	10	3utr	NA	0	0	0.582810069157185	3.32821768051079	15.339116688352	8.98369473102044e-05	0.00885214777245907	13	-4.72407141919428	0.0748834767215519	9.17019815146014	0.00245987934095809	0.070491199832739	Down Regulated	mRNA up miRNA down
276	432	rno-mir-196c-5p	stc1	nm_031123	(((((((...(((((((..(((&)))..)))))))))))))).	2374	2394	1	-18.3	1	0.004870062	0.485	1.167258843	0.935930204	-8.550105502	17	20	14	3utr	NA	0	0	0.309095779513452	6.26999824354129	9.88570148578544	0.00166568018910133	0.0675825241430968	13	-4.72407141919428	0.0748834767215519	9.17019815146014	0.00245987934095809	0.070491199832739	Down Regulated	mRNA up miRNA down
277	433	rno-mir-196c-5p	hipk2	nm_001108622	((((((((...(((((((..((&))..))))))))))))))).	3468	3488	1	-20.3	1	8.15e-05	0.353	1.552994125	1.944731313	-9.061245048	17	20	15	cds	NA	0	0	-0.408330249450222	5.8849208577182	35.3029660887259	2.8220194941617e-09	4.44911530536693e-06	13	-4.72407141919428	0.0748834767215519	9.17019815146014	0.00245987934095809	0.070491199832739	Down Regulated	not reversely regulated
278	434	rno-mir-196c-5p	heg1	xm_006248443	..((((((((.((((.((((((&))))))..)))).)))))))).	4268	4290	1	-22.4	1	0.000106322	0.441	0	0	-8.014824275	18	22	8	cds	NA	0	0	-0.493745166169796	3.25872536706796	13.8518285882147	0.000197804162367846	0.0152655016495912	13	-4.72407141919428	0.0748834767215519	9.17019815146014	0.00245987934095809	0.070491199832739	Down Regulated	not reversely regulated
279	435	rno-mir-196c-5p	ehd3	nm_138890	..((((((((((((((((((((&)))))))))).)..............))))))).)).	1824	1861	1	-20.6	1	0.001373428	0.471	2.297380361	2.228212906	-4.957000719	20	37	10	cds	NA	0	0	0.353692415304071	6.83348237078376	12.4522223137814	0.000417494784907911	0.0253539744476234	13	-4.72407141919428	0.0748834767215519	9.17019815146014	0.00245987934095809	0.070491199832739	Down Regulated	mRNA up miRNA down
280	436	rno-mir-196c-5p	cacna1a	nm_012918	..((((((((.(((((((((((&))))))))))).................)))))))).	3303	3340	1	-24.9	1	0.000512681	0.382	1.063726027	1.294028485	-7.781775195	19	37	11	cds	NA	0	0	1.2632584885982	4.26603603707607	93.4514079812765	4.16296417129264e-22	4.59424725943856e-18	13	-4.72407141919428	0.0748834767215519	9.17019815146014	0.00245987934095809	0.070491199832739	Down Regulated	mRNA up miRNA down
281	437	rno-mir-196c-5p	wwc1	xm_002727761	..((.((((((.((((((((((&)))))).)))))))))))).	2780	2800	1	-21.4	1	0.000330351	0.353	0	0	-12.4228412	18	20	12	cds	NA	0	0	0.77643721438034	2.13036829889407	13.4332070413205	0.000247209139350069	0.0174884619350472	13	-4.72407141919428	0.0748834767215519	9.17019815146014	0.00245987934095809	0.070491199832739	Down Regulated	mRNA up miRNA down
282	439	rno-mir-196c-5p	vcl	nm_001107248	.((((((((((((((....(((&))))))))))))))))).	394	412	1	-19.7	1	0.001379842	0.412	-0.015336829	0.957048784	-4.026373918	17	18	17	cds	NA	0	0	-0.286079817415661	7.47378798942643	9.54964624603332	0.00199987956031469	0.0750703089375269	13	-4.72407141919428	0.0748834767215519	9.17019815146014	0.00245987934095809	0.070491199832739	Down Regulated	not reversely regulated
283	440	rno-mir-196c-5p	dusp16	nm_001106624	..((((((((.(.(((((((((&.))))).)))).).)))))))).	1378	1408	0.974358974	-22	1	0.003998372	0.353	2.03526341	1.981900173	-9.070905807	18	23	8	cds	NA	0	0	-0.408111413907497	3.7499711892214	17.1892419488368	3.38347013796954e-05	0.00495672418995533	13	-4.72407141919428	0.0748834767215519	9.17019815146014	0.00245987934095809	0.070491199832739	Down Regulated	not reversely regulated
284	442	rno-mir-196c-5p	kcnq5	nm_001134643	.(((((((((((((((((((((&))))))).))))))))...................)))))).	2543	2585	1	-21	1	0.003125217	0.471	2.065800491	2.217287955	-3.793324837	21	42	8	cds	NA	0	0	0.424917505823286	5.53954336129106	15.5863715887163	7.88206606321735e-05	0.00820354112239097	13	-4.72407141919428	0.0748834767215519	9.17019815146014	0.00245987934095809	0.070491199832739	Down Regulated	mRNA up miRNA down
285	443	rno-mir-196c-5p	sqor	nm_001047913	((((((((((((((((((((((&))))))..))).))))...........))))))))).	474	511	1	-18.9	1	0.008557873	0.588	1.757703294	1.374230763	-3.937574446	22	37	9	cds	NA	0	0	0.890427657620867	3.04797023097809	17.1702364108456	3.41749143198774e-05	0.00495672418995533	13	-4.72407141919428	0.0748834767215519	9.17019815146014	0.00245987934095809	0.070491199832739	Down Regulated	mRNA up miRNA down
286	444	rno-mir-196c-5p	rell2	nm_001014149	((((((((..(.((...(((((&)))))...)).))))))))).	1200	1221	1	-19.1	1	6.96e-06	0.412	-0.042971538	0.535426482	-10.55177252	16	21	9	cds	NA	0	0	0.493503675251087	4.43310457301043	15.0666487047597	0.000103780802556055	0.00954437447507188	13	-4.72407141919428	0.0748834767215519	9.17019815146014	0.00245987934095809	0.070491199832739	Down Regulated	mRNA up miRNA down
287	445	rno-mir-196c-5p	rere	nm_053885	..(((.((((((((((((((..&.)))))))).)))))).))).	741	779	1	-22.2	1	0.08650127	0.412	2.196853333	1.867250548	-6.857959481	17	21	8	cds	NA	0	0	-0.341645304640141	4.91901503034284	10.9634255833577	0.000929278678929764	0.0445892152202995	13	-4.72407141919428	0.0748834767215519	9.17019815146014	0.00245987934095809	0.070491199832739	Down Regulated	not reversely regulated
288	446	rno-mir-196c-5p	hpcal1	nm_017356	(((((.((..(((((((..((.&))..))))))).)).))))).	646	667	1	-18.9	1	0.01575151	0.426	2.366031571	1.951266879	-8.137429334	16	21	7	cds	NA	0	0	0.777809784733215	3.31022889225348	26.7233094617642	2.34772254586432e-07	0.000161934162600992	13	-4.72407141919428	0.0748834767215519	9.17019815146014	0.00245987934095809	0.070491199832739	Down Regulated	mRNA up miRNA down
289	448	rno-mir-196c-5p	tram1l1	nm_001107724	......((((((((((((.(((&))).))))))))).))).	590	608	1	-17.8	0	0.05572045	0.618	0.749623077	1.097596161	-15.5665584	15	18	9	cds	NA	0	0	0.626956521724898	3.30659928117623	9.72950561851574	0.00181333255633101	0.0710873693097037	13	-4.72407141919428	0.0748834767215519	9.17019815146014	0.00245987934095809	0.070491199832739	Down Regulated	mRNA up miRNA down
290	452	rno-mir-196c-5p	rai2	nm_001109316	((((((((....((((((((((&))))))))))..)))))))).	531	552	1	-25.8	1	0.02142556	0.441	1.9110369	1.773849825	-12.40804836	18	21	10	cds	NA	0	0	0.34349546470808	3.6560693506414	17.0460655031533	3.64838892868373e-05	0.00509666078695615	13	-4.72407141919428	0.0748834767215519	9.17019815146014	0.00245987934095809	0.070491199832739	Down Regulated	mRNA up miRNA down
291	454	rno-mir-196c-5p	brinp1	xm_006238272	(((((((((..(((..((((((&))))))))).))))))))).	1542	1562	1	-21.9	1	0.05443463	0.456	0	0	-8.97335403	18	20	9	cds	NA	0	0	0.810134191386278	6.03891751868519	23.5972636500461	1.18756272734782e-06	0.00052769786899171	13	-4.72407141919428	0.0748834767215519	9.17019815146014	0.00245987934095809	0.070491199832739	Down Regulated	mRNA up miRNA down
292	457	rno-mir-200b-3p	nipsnap1	nm_001100730	...(((((((((((..((.....&.))..))))))))))).	357	386	1	-22.9	1	0.009367137	0.397	2.539294273	1.656182426	-7.483038834	13	17	11	cds	NA	0	0	0.29352279314457	6.56127864901907	22.6630287032117	1.93046763093302e-06	0.000676803270306824	10	1.50199394337388	2.67279709959821	9.62617579827672	0.00191823604378515	0.070491199832739	Up Regulated	not reversely regulated
293	460	rno-mir-200b-3p	fat4	xm_006232292	...((((((((((..((((.((.&)).)))))))))))))).	4179	4197	1	-20.4	1	6.99e-05	0.382	0	0	-8.106829671	16	18	14	cds	NA	0	0	-0.417376392120186	5.1602325749369	16.5842127473527	4.65367990107073e-05	0.0059006558981038	10	1.50199394337388	2.67279709959821	9.62617579827672	0.00191823604378515	0.070491199832739	Up Regulated	mRNA down miRNA up
294	461	rno-mir-200b-3p	l1cam	xm_008773635	...((((((((((...(((((..&))))).....)))))))))).	3862	3883	1	-19.6	1	0.004054877	0.471	0	0	-8.339878752	15	21	10	cds	NA	0	0	0.371444892279593	8.86268359524986	23.7567264658673	1.09312676442419e-06	0.00052769786899171	10	1.50199394337388	2.67279709959821	9.62617579827672	0.00191823604378515	0.070491199832739	Up Regulated	not reversely regulated
295	462	rno-mir-200b-3p	sorcs1	nm_001191563	.....(((.(((((((((((..(&)..)))))))))))))).	1614	1632	1	-19.5	1	0.003913765	0.529	2.306468727	1.78051932	-14.7219893	15	18	14	cds	NA	0	0	0.874231914405517	1.47701333279093	12.713770286895	0.000362972892097034	0.0234255487554553	10	1.50199394337388	2.67279709959821	9.62617579827672	0.00191823604378515	0.070491199832739	Up Regulated	not reversely regulated
296	463	rno-mir-200b-3p	tram1l1	nm_001107724	.....(((((((((.........&.))))))))).	453	495	1	-17.8	1	0.000792965	0.544	1.428257556	1.289375475	-14.63409828	9	11	9	cds	NA	0	1	0.626956521724898	3.30659928117623	9.72950561851574	0.00181333255633101	0.0710873693097037	10	1.50199394337388	2.67279709959821	9.62617579827672	0.00191823604378515	0.070491199832739	Up Regulated	not reversely regulated
297	464	rno-mir-200b-3p	slc5a5	nm_052983	.....((((((((((((((.((.&))))))).))))))))).	2273	2291	1	-19.7	1	0.01156066	0.471	0.072133867	0.007569	-13.66559964	16	18	9	3utr	NA	0	0	-0.714595821022759	1.8595467328491	16.2032277510083	5.6897088641188e-05	0.00675178785208764	10	1.50199394337388	2.67279709959821	9.62617579827672	0.00191823604378515	0.070491199832739	Up Regulated	mRNA down miRNA up
298	466	rno-mir-200b-3p	sema6d	nm_001107768	..(((((.((((((.........&)))))).))))).	2036	2049	1	-18.1	1	0.000661544	0.456	0.8187325	1.415392981	-8.239134289	11	13	6	cds	NA	0	1	0.679917714044383	5.11898165501888	11.2899385524595	0.00077928260645399	0.0396320868425172	10	1.50199394337388	2.67279709959821	9.62617579827672	0.00191823604378515	0.070491199832739	Up Regulated	not reversely regulated
299	467	rno-mir-200b-3p	cdon	xm_006242791	.....((((((((((..((((..&))))..)))))))))).	2561	2578	1	-20	1	3.68e-05	0.397	0	0	-13.89864872	14	17	10	cds	NA	0	0	-0.285879533434913	7.80636464072624	14.1940104156928	0.000164894557339586	0.0134798247022198	10	1.50199394337388	2.67279709959821	9.62617579827672	0.00191823604378515	0.070491199832739	Up Regulated	mRNA down miRNA up
300	468	rno-mir-200b-3p	ehd3	nm_138890	.....(((((((((.........&.))))))))).	1978	2018	1	-18.4	1	0.000758238	0.515	1.843402222	1.010181799	-14.63409828	9	11	9	cds	NA	0	0	0.353692415304071	6.83348237078376	12.4522223137814	0.000417494784907911	0.0253539744476234	10	1.50199394337388	2.67279709959821	9.62617579827672	0.00191823604378515	0.070491199832739	Up Regulated	not reversely regulated
301	469	rno-mir-200b-3p	smpd3	nm_053605	...(((((((((((.........&.))))))))))).	1294	1315	0.961538462	-21.1	1	0.003922564	0.456	-0.128178455	0.058306835	-7.483038834	11	13	11	cds	NA	0	0	0.342203074534587	7.46062441368082	18.3886293704756	1.80129695169324e-05	0.00314484618963014	10	1.50199394337388	2.67279709959821	9.62617579827672	0.00191823604378515	0.070491199832739	Up Regulated	not reversely regulated
302	470	rno-mir-200b-3p	tmem119	nm_001107155	...((((((((((((........&.)))))))))))).	657	699	1	-21.6	1	1.12e-06	0.382	1.712306525	0.729076301	-6.747589274	12	14	12	cds	NA	0	0	0.68153595978848	4.52133122288536	15.6862060630576	7.47674591673372e-05	0.0078613132324397	10	1.50199394337388	2.67279709959821	9.62617579827672	0.00191823604378515	0.070491199832739	Up Regulated	not reversely regulated
303	471	rno-mir-200b-3p	odc1	xm_006239908	.....(((((((((.........&))))))))).	1114	1124	1	-18.1	1	0.000188853	0.485	0	0	-14.63409828	9	10	9	cds	NA	0	0	-0.396392760684969	8.92495303703914	8.92950944901332	0.00280599699905534	0.0954819002614239	10	1.50199394337388	2.67279709959821	9.62617579827672	0.00191823604378515	0.070491199832739	Up Regulated	mRNA down miRNA up
304	473	rno-mir-200b-3p	gpr155	nm_001107811	..((((((.((.(((((((((((&)))))))))))..)).)))))).	3110	3133	1	-18.7	1	0.000175812	0.647	1.628542818	1.194305859	-9.360193687	19	23	11	3utr	NA	0	0	0.753960997801096	4.33256073978369	28.0539925497713	1.17977461911778e-07	9.29999478327414e-05	10	1.50199394337388	2.67279709959821	9.62617579827672	0.00191823604378515	0.070491199832739	Up Regulated	not reversely regulated
305	474	rno-mir-200b-3p	wdfy2	xm_006252177	....((((((((((..(((((((&.)))).))).)))))))))).	3958	3994	1	-22.4	1	0.000283975	0.544	0	0	-10.51506111	17	21	10	3utr	NA	0	0	-0.27963290895039	5.6935328528216	13.1776001827758	0.000283315341783922	0.0195191617642099	10	1.50199394337388	2.67279709959821	9.62617579827672	0.00191823604378515	0.070491199832739	Up Regulated	mRNA down miRNA up
306	476	rno-mir-200b-3p	msrb3	xm_001055430	...((((((((.....((((((.&)))))))))))))).	2010	2025	1	-17.1	1	0.04203779	0.603	0	0	-12.97581267	14	15	14	3utr	NA	0	0	0.343300399722788	5.67112218221432	22.6314481628997	1.96245964568851e-06	0.000676803270306824	10	1.50199394337388	2.67279709959821	9.62617579827672	0.00191823604378515	0.070491199832739	Up Regulated	not reversely regulated
307	478	rno-mir-200b-3p	syn2	nm_001034020	(((((..((((((((((((((((&)))))))))))))..........)))..))))).	2148	2182	1	-18.9	1	0.001382418	0.529	1.204046385	0.410883193	-7.382219742	21	34	13	3utr	NA	0	0	0.767872760892773	5.87661421953622	49.779072596941	1.72069531257045e-12	9.49479673476374e-09	10	1.50199394337388	2.67279709959821	9.62617579827672	0.00191823604378515	0.070491199832739	Up Regulated	not reversely regulated
308	479	rno-mir-200b-3p	plce1	nm_053758	...((((((((((((((((((((&)))))).)))))))))))))).	5510	5532	1	-31.4	1	0.000220554	0.515	2.001032733	1.986406305	-6.514540194	20	22	14	cds	NA	0	0	1.08668407221538	0.0025598259815166	13.1680848652116	0.000284757615443802	0.0195191617642099	10	1.50199394337388	2.67279709959821	9.62617579827672	0.00191823604378515	0.070491199832739	Up Regulated	not reversely regulated
309	481	rno-mir-200b-3p	hmx2	nm_001106303	....((((((((((.........&)))))))))).	1275	1286	1	-16.9	1	0.009472442	0.691	-0.10589766	0.237525846	-10.51506111	10	11	10	3utr	NA	0	0	-0.344825484993714	3.76808530287331	8.82415340686986	0.00297269274338592	0.0988151720361657	10	1.50199394337388	2.67279709959821	9.62617579827672	0.00191823604378515	0.070491199832739	Up Regulated	mRNA down miRNA up
310	482	rno-mir-200b-3p	slc18a1	nm_013152	.....(((((((((.........&))))))))).	103	113	1	-17.8	1	0.005853276	0.544	0.021298333	0.231145675	-14.63409828	9	10	9	5utr	NA	0	0	-0.320221746943672	9.56509533580279	9.86551598157516	0.00168405440497063	0.0679227558338372	10	1.50199394337388	2.67279709959821	9.62617579827672	0.00191823604378515	0.070491199832739	Up Regulated	mRNA down miRNA up
311	485	rno-mir-200b-3p	wwc1	xm_002727761	...((((((((((..........&)))))))))).	1693	1704	1	-16.4	1	7.07e-06	0.412	0	0	-8.339878752	10	11	10	cds	NA	0	0	0.77643721438034	2.13036829889407	13.4332070413205	0.000247209139350069	0.0174884619350472	10	1.50199394337388	2.67279709959821	9.62617579827672	0.00191823604378515	0.070491199832739	Up Regulated	not reversely regulated
312	487	rno-mir-200b-3p	fam193b	nm_001170408	.....(((((((((.........&))))))))).	2323	2333	1	-17.9	1	0.003897889	0.382	0.607132789	0.718275679	-14.63409828	9	10	9	cds	NA	0	0	-0.381677103132413	4.97112749901964	13.5598852451318	0.000231071224098715	0.016776987033904	10	1.50199394337388	2.67279709959821	9.62617579827672	0.00191823604378515	0.070491199832739	Up Regulated	mRNA down miRNA up
313	488	rno-mir-200b-3p	tmem63a	xm_006250364	...(((((((((.(..(((((..&.)))))..).))))))))).	493	556	0.991452991	-20.8	1	0.000155476	0.456	0	0	-8.772169447	15	20	9	cds	NA	0	0	-0.330723642074314	4.67822416141186	13.453337607845	0.000244570705521492	0.0174134342331302	10	1.50199394337388	2.67279709959821	9.62617579827672	0.00191823604378515	0.070491199832739	Up Regulated	mRNA down miRNA up
314	489	rno-mir-200b-3p	lpcat2	nm_001271344	.....((((((((..((((((..&)))))))))))))).	1292	1307	1	-18.7	1	0.000421784	0.515	1.078327675	1.895931416	-15.25788912	14	15	14	cds	NA	0	0	0.544984900618907	7.34956160081332	42.4535914154541	7.2379386616834e-11	1.99694727675845e-07	10	1.50199394337388	2.67279709959821	9.62617579827672	0.00191823604378515	0.070491199832739	Up Regulated	not reversely regulated
315	490	rno-mir-200b-3p	usp29	nm_001108465	(((((((((((((..........&.))))))))))))).	1151	1186	1	-21.1	1	0.00650935	0.588	0.333640077	0.11140905	-5.762913004	13	15	13	cds	NA	0	0	0.595348527706012	2.95625324459016	14.8035890450522	0.000119308220873777	0.0107632658985569	10	1.50199394337388	2.67279709959821	9.62617579827672	0.00191823604378515	0.070491199832739	Up Regulated	not reversely regulated
316	491	rno-mir-200b-3p	spry4	nm_001106150	..((((((((.((((((((((..&.))))).))))).)))))))).	1748	1784	1	-24.6	1	0.000923124	0.471	0.188379773	0.165015191	-7.781775195	18	22	8	3utr	NA	0	0	0.487667144387482	3.39350295976665	10.1796510582257	0.00141999051517554	0.0596877057230093	10	1.50199394337388	2.67279709959821	9.62617579827672	0.00191823604378515	0.070491199832739	Up Regulated	not reversely regulated
317	492	rno-mir-200b-3p	plxna4	xm_017592970	.....(((((((((.........&))))))))).	10	20	1	-18.1	1	2.73e-09	0.327	0	0	-14.63409828	9	10	9	5utr	NA	0	0	0.543538987712131	7.81645540787374	25.4179712832165	4.6159789682767e-07	0.000283010799410565	10	1.50199394337388	2.67279709959821	9.62617579827672	0.00191823604378515	0.070491199832739	Up Regulated	not reversely regulated
318	493	rno-mir-200b-3p	slc6a2	nm_031343	........((((((((((((((.&)))))))))))))).	346	361	1	-20	0	0.005504649	0.529	-0.147930471	0.90475802	-19.42387987	14	15	14	cds	NA	0	0	0.422417327419298	8.69365764429307	27.34506558531	1.70198200902497e-07	0.00012522048967733	10	1.50199394337388	2.67279709959821	9.62617579827672	0.00191823604378515	0.070491199832739	Up Regulated	not reversely regulated
319	494	rno-mir-200b-3p	proser3	nm_001127579	...(((((((((((...((....&.))...))))))))))).	1487	1523	1	-18.4	1	0.001492383	0.382	0.265484909	0.233074771	-7.483038834	13	18	11	cds	NA	0	0	-0.489884096271831	3.41653234233852	11.6884786756558	0.000628882977222296	0.0340213359638493	10	1.50199394337388	2.67279709959821	9.62617579827672	0.00191823604378515	0.070491199832739	Up Regulated	mRNA down miRNA up
320	495	rno-mir-200b-3p	cp	nm_001270961	....((((((((((((((.((..&)).)))))))))))..))).	2557	2577	1	-18.9	1	0.02058676	0.588	1.570945169	1.450065764	-9.546562469	16	20	11	cds	NA	0	0	0.468055860440181	6.98584461042373	12.9161114818735	0.000325765904960547	0.0217888031948157	10	1.50199394337388	2.67279709959821	9.62617579827672	0.00191823604378515	0.070491199832739	Up Regulated	not reversely regulated
321	496	rno-mir-200b-3p	ammecr1	xm_002730211	.....(((((((...((((((..&)))))).....))))))).	1230	1249	1	-17.6	1	0.000569894	0.618	0	0	-16.54701973	13	19	7	3utr	NA	0	0	0.514125926493234	3.5175616814683	15.5678618117084	7.95960887955653e-05	0.00820354112239097	10	1.50199394337388	2.67279709959821	9.62617579827672	0.00191823604378515	0.070491199832739	Up Regulated	not reversely regulated
322	498	rno-mir-200b-3p	dgkz	xm_006234596	...(((((((.(((..((((...&))))..)))))))))).	2523	2540	1	-17.1	1	0.004050597	0.412	0	0	-10.30781331	14	17	10	cds	NA	0	0	0.298093773715616	6.2393884861786	23.3090194412005	1.37951579624119e-06	0.000555476465260917	10	1.50199394337388	2.67279709959821	9.62617579827672	0.00191823604378515	0.070491199832739	Up Regulated	not reversely regulated
323	500	rno-mir-200b-3p	recql5	nm_001105853	.....(((((((((..(((....&.)))..))))))))).	783	811	1	-19.8	1	9.26e-05	0.5	-0.122980333	0.374382466	-14.63409828	12	16	9	cds	NA	0	0	-0.289192191694457	5.45235663934554	18.4009639548921	1.78967421182854e-05	0.00314484618963014	10	1.50199394337388	2.67279709959821	9.62617579827672	0.00191823604378515	0.070491199832739	Up Regulated	mRNA down miRNA up
324	501	rno-mir-200b-3p	sprr1a	nm_021864	.....(((.((((((.(((((..&)))))...))))))))).	472	490	1	-16.9	1	0.1177623	0.515	0.27121525	0.42915567	-14.95503838	14	18	9	cds	NA	0	0	-0.542874613309596	4.57030432725863	10.5203188023677	0.00118069114218064	0.0534020796930557	10	1.50199394337388	2.67279709959821	9.62617579827672	0.00191823604378515	0.070491199832739	Up Regulated	mRNA down miRNA up
325	504	rno-mir-212-5p	cdh2	nm_031333	..(((((.(((((((((((.....&))).))))))))))))).	1337	1355	1	-20.9	1	0.000312034	0.515	2.112	1.9634	-7.270635649	16	18	13	cds	NA	0	0	0.610313444957101	5.12347897616938	15.1546394082021	9.90546164083773e-05	0.00944539355186591	9	0.842458807083334	4.53259345329484	9.68790257571914	0.00185485146344841	0.070491199832739	Up Regulated	not reversely regulated
326	505	rno-mir-212-5p	pcdhb8	nm_001014779	..(((((((((.(.((((((....&.)))))))))))))))).	1717	1746	1	-24.2	1	7.05e-05	0.441	0.100989969	0.779667253	-9.160643946	16	18	16	cds	NA	0	0	0.568836091589821	2.95642072400119	10.0326853208299	0.00153786675585934	0.0633279758121777	9	0.842458807083334	4.53259345329484	9.68790257571914	0.00185485146344841	0.070491199832739	Up Regulated	not reversely regulated
327	506	rno-mir-212-5p	maged2	nm_001271110	(((..(((.(((((((((.(((((&.))))))))).))))).)))...))).	1904	1936	1	-25.9	1	8.21e-05	0.5	0.65764541	0.716937386	-12.14502355	20	27	9	cds	NA	0	0	-0.266663082924734	7.78433561319924	12.3985599496559	0.000429665071590429	0.0257705637503912	9	0.842458807083334	4.53259345329484	9.68790257571914	0.00185485146344841	0.070491199832739	Up Regulated	mRNA down miRNA up
328	507	rno-mir-212-5p	rnf157	xm_017597744	.(((((((((.((.((((((((((&))))))).)))))))))))))).	2359	2382	1	-27.7	1	1.1e-05	0.426	0	0	-7.47493923	21	23	14	3utr	NA	0	0	0.371193420595996	5.68878116156006	12.4494066659304	0.000418124623909701	0.0253539744476234	9	0.842458807083334	4.53259345329484	9.68790257571914	0.00185485146344841	0.070491199832739	Up Regulated	not reversely regulated
329	508	rno-mir-212-5p	dgkz	xm_006234596	.(((((((((.((((((((.....&.)))).)))).......))))))))).	985	1026	1	-23	1	0.000648505	0.412	0	0	-6.618099313	17	27	9	cds	NA	0	0	0.298093773715616	6.2393884861786	23.3090194412005	1.37951579624119e-06	0.000555476465260917	9	0.842458807083334	4.53259345329484	9.68790257571914	0.00185485146344841	0.070491199832739	Up Regulated	not reversely regulated
330	509	rno-mir-212-5p	n4bp1	nm_001305181	....(((((((.(.(((((((((.&)))).))))))))))))).	3209	3228	1	-22.1	1	3.59e-06	0.382	0.37033058	0.217297328	-13.7502057	17	19	13	3utr	NA	0	0	-0.303246263445875	5.72379014810021	11.8779238017418	0.000568032270400391	0.0311222504560658	9	0.842458807083334	4.53259345329484	9.68790257571914	0.00185485146344841	0.070491199832739	Up Regulated	mRNA down miRNA up
331	510	rno-mir-212-5p	ogt	nm_017107	..((((.(((((((((((......&)))).))))))).)))).	224	242	1	-21.3	1	0.001893522	0.515	2.6001718	2.251506001	-6.500687254	15	18	7	cds	NA	0	0	-0.302855851027313	8.13409119059439	20.5468876612962	5.81883212474543e-06	0.00152896741258787	9	0.842458807083334	4.53259345329484	9.68790257571914	0.00185485146344841	0.070491199832739	Up Regulated	mRNA down miRNA up
332	511	rno-mir-212-5p	itpr1	nm_001270597	.(((.(((((((((((((((.(((&)))))))))).)))))..........))).))).	442	476	1	-24.8	1	7.12e-05	0.426	2.501987031	2.15163011	-7.912362012	21	34	10	cds	NA	0	0	0.327945234803809	5.15605060901938	12.6824767271083	0.000369098341923522	0.02366148098011	9	0.842458807083334	4.53259345329484	9.68790257571914	0.00185485146344841	0.070491199832739	Up Regulated	not reversely regulated
333	512	rno-mir-212-5p	vcl	xm_006251639	.((((((((((((..(((((....&.)))))..)))))))))).)).	147	191	1	-24.7	1	7.71e-06	0.397	0	0	-5.385614315	17	22	10	cds	NA	0	0	-0.286079817415661	7.47378798942643	9.54964624603332	0.00199987956031469	0.0750703089375269	9	0.842458807083334	4.53259345329484	9.68790257571914	0.00185485146344841	0.070491199832739	Up Regulated	mRNA down miRNA up
334	513	rno-mir-212-5p	maoa	nm_033653	.(((((((.((((((.(((((.((&)).)))))))))))........))))))).	278	308	1	-21.2	1	0.000772598	0.559	0.352226143	0.317330623	-5.082763576	20	30	11	cds	NA	0	0	0.348388262698081	7.53010643596615	24.6097967148443	7.01939718670326e-07	0.000387330336762286	9	0.842458807083334	4.53259345329484	9.68790257571914	0.00185485146344841	0.070491199832739	Up Regulated	not reversely regulated
335	514	rno-mir-212-5p	heatr5a	xm_006240096	.((((.(((((((.(((.((((..&)))).)))))).)))).)))).	145	167	1	-21.5	1	0.001631957	0.5	0	0	-6.551123516	18	22	6	5utr	NA	0	0	-0.364808832037735	8.0970168458719	15.9060512912502	6.65655500539545e-05	0.00749644750412273	9	0.842458807083334	4.53259345329484	9.68790257571914	0.00185485146344841	0.070491199832739	Up Regulated	mRNA down miRNA up
336	516	rno-mir-212-5p	ctsd	nm_134334	.(((.((.(((((((.((((((((&)))))))).).)))))).)).))).	1229	1254	0.980769231	-24.7	1	4.49e-05	0.412	0.697285112	1.280081991	-10.45904602	20	25	8	cds	NA	0	0	0.30616417250572	9.09927990860842	18.4414123623128	1.75208607838247e-05	0.00314484618963014	9	0.842458807083334	4.53259345329484	9.68790257571914	0.00185485146344841	0.070491199832739	Up Regulated	not reversely regulated
337	517	rno-mir-212-5p	ska3	xm_006252074	((((((((((((((((((((....&)))))).....................))))))))..............)))))).	1584	1640	1	-20.6	1	7.28e-06	0.529	0	0	-3.937574446	20	56	8	3utr	NA	0	0	-0.296025371203106	5.50955617041199	11.969079532063	0.000540906546850611	0.0301487103588048	9	0.842458807083334	4.53259345329484	9.68790257571914	0.00185485146344841	0.070491199832739	Up Regulated	mRNA down miRNA up
338	518	rno-mir-212-5p	c2cd4a	xm_008766406	..((((((((.(((((.((..((.&))...)).))))))))))))).	5098	5120	1	-21.3	1	6.95e-05	0.603	0	0	-7.781775195	17	22	13	5utr	NA	0	0	-0.877754426580653	3.97518986962687	22.2465455486679	2.39789797525574e-06	0.000778329472203598	9	0.842458807083334	4.53259345329484	9.68790257571914	0.00185485146344841	0.070491199832739	Up Regulated	mRNA down miRNA up
339	519	rno-mir-212-5p	tubb3	nm_139254	.(((((((((((.(((.(...(((&.)))..).))).)))))))))).).	1397	1435	1	-24	1	0.000146959	0.412	0.089825942	1.007220249	-5.08245545	18	25	10	cds	NA	0	0	0.298326710133296	7.01685912730115	11.2996094216836	0.000775233974454363	0.0396087136207331	9	0.842458807083334	4.53259345329484	9.68790257571914	0.00185485146344841	0.070491199832739	Up Regulated	not reversely regulated
340	520	rno-mir-212-5p	slc18a1	nm_013152	..(((((.(((((...(((((((.&)))))))....)))))))))).	88	110	1	-20.9	1	0.004855973	0.559	0.822449429	0.252760116	-9.095974207	17	22	10	5utr	NA	0	0	-0.320221746943672	9.56509533580279	9.86551598157516	0.00168405440497063	0.0679227558338372	9	0.842458807083334	4.53259345329484	9.68790257571914	0.00185485146344841	0.070491199832739	Up Regulated	mRNA down miRNA up
341	521	rno-mir-212-5p	pros1	nm_031086	....((((((((((((((.(((((&))))))))).))...)))).)))).	1750	1775	1	-19.8	1	0.04997407	0.544	0.169933371	0.579813151	-9.546562469	19	25	9	cds	NA	0	0	0.504305042965956	4.7976588616763	12.0153677755862	0.000527636754116195	0.0298615344534683	9	0.842458807083334	4.53259345329484	9.68790257571914	0.00185485146344841	0.070491199832739	Up Regulated	not reversely regulated
342	522	rno-mir-212-5p	rere	nm_053885	.((((((((((.(..(((((((((&)))))))))..).)))))...))))).	5996	6023	1	-23.1	1	0.00086215	0.471	1.019879346	0.566470505	-8.732417625	20	27	9	3utr	NA	0	0	-0.341645304640141	4.91901503034284	10.9634255833577	0.000929278678929764	0.0445892152202995	9	0.842458807083334	4.53259345329484	9.68790257571914	0.00185485146344841	0.070491199832739	Up Regulated	mRNA down miRNA up
343	523	rno-mir-212-5p	rgd1306556	xm_017598548	..((((((((((((...((((((.&))))))..)))))))))))).	8228	8249	1	-26.2	1	5.46e-06	0.412	0	0	-5.92549936	18	21	12	3utr	NA	0	0	-0.366387186459515	4.04787237192416	11.3972494033065	0.000735529315337351	0.0384706233367915	9	0.842458807083334	4.53259345329484	9.68790257571914	0.00185485146344841	0.070491199832739	Up Regulated	mRNA down miRNA up
344	524	rno-mir-212-5p	sema6d	xm_008762172	.((((..(((((..((((((((..&))))))))..)).)))..)))).	1337	1360	1	-23.5	1	0.01650137	0.485	0	0	-9.383940664	17	23	8	5utr	NA	0	0	0.679917714044383	5.11898165501888	11.2899385524595	0.00077928260645399	0.0396320868425172	9	0.842458807083334	4.53259345329484	9.68790257571914	0.00185485146344841	0.070491199832739	Up Regulated	not reversely regulated
345	525	rno-mir-212-5p	pcdhb14	xm_001055753	(((((.(((((((.((((...(((&))).....)))))))))))..))).)).	791	819	1	-20.5	1	0.000100261	0.574	0	0	-6.695373125	19	28	11	cds	NA	0	0	0.268807164303048	5.00467070840104	12.3154143998478	0.000449232964194584	0.0267985675289266	9	0.842458807083334	4.53259345329484	9.68790257571914	0.00185485146344841	0.070491199832739	Up Regulated	not reversely regulated
346	526	rno-mir-212-5p	fbln1	nm_001127547	..(((((((((((.((((((....&))))))..)).......))))))))).	2564	2591	1	-20.8	1	0.005123651	0.485	0.249941889	0.248727428	-5.813840637	17	27	9	3utr	NA	0	0	-0.332924431393564	8.0592384145081	14.5678444312365	0.000135202122447248	0.0115670208126721	9	0.842458807083334	4.53259345329484	9.68790257571914	0.00185485146344841	0.070491199832739	Up Regulated	mRNA down miRNA up
347	527	rno-mir-212-5p	syt3	nm_019122	.(((.(((((((((((.((((((.&)))))))))))))....)))).))).	1864	1890	1	-24.5	1	6.46e-06	0.412	0.8711362	0.790320035	-7.912362012	20	26	13	cds	NA	0	0	0.394632236215177	4.84770019450218	9.63969152438792	0.00190417212915821	0.0737348898855789	9	0.842458807083334	4.53259345329484	9.68790257571914	0.00185485146344841	0.070491199832739	Up Regulated	not reversely regulated
348	528	rno-mir-212-5p	scrn3	nm_001013162	.((((((((((.(.(((((((...&.)))))))))))).....)))))).	554	589	1	-20.6	1	0.008096272	0.574	2.043404013	1.907294562	-7.996968064	18	25	12	cds	NA	0	0	0.263633702460089	4.87588222833361	10.7503741794261	0.00104258237251024	0.0483442817774075	9	0.842458807083334	4.53259345329484	9.68790257571914	0.00185485146344841	0.070491199832739	Up Regulated	not reversely regulated
349	529	rno-mir-212-5p	aldoc	nm_012497	.((((((((...(((((.......&)))))..)))))))).	1254	1270	1	-18.3	1	0.00120184	0.529	0.976752875	0.279698655	-11.20740909	13	16	8	3utr	NA	0	0	0.463953571145116	4.56782908693495	15.5060093693586	8.22433773988087e-05	0.00832695333002984	9	0.842458807083334	4.53259345329484	9.68790257571914	0.00185485146344841	0.070491199832739	Up Regulated	not reversely regulated
350	530	rno-mir-212-5p	cd59	nm_012925	.((((((((...(((.((((((..&.)))))).))))))))))).	928	961	1	-23.4	1	6.92e-05	0.559	0.55298088	-0.115875631	-11.44045817	17	20	11	3utr	NA	0	0	0.509986757541306	4.74411565258337	15.9137464628077	6.62954626550016e-05	0.00749644750412273	9	0.842458807083334	4.53259345329484	9.68790257571914	0.00185485146344841	0.070491199832739	Up Regulated	not reversely regulated
351	531	rno-mir-212-5p	ptger3	nm_012704	.(((((((((.((.((((......&)))))))))))..)))).	32	50	1	-20.4	1	3.18e-08	0.221	0.175299442	0.108455569	-7.47493923	15	18	11	5utr	NA	0	0	1.48903587141072	2.15235569649559	18.965269730953	1.3311960347498e-05	0.00262340704276764	9	0.842458807083334	4.53259345329484	9.68790257571914	0.00185485146344841	0.070491199832739	Up Regulated	not reversely regulated
352	533	rno-mir-212-5p	il17re	xm_017592700	(((((.(((((((((((((..(((&)))))))).))))))))))))).	501	524	1	-22.6	1	0.006155877	0.382	0	0	-5.838533207	21	23	13	5utr	NA	0	0	0.884257742079206	4.64671089129769	18.365015469089	1.82376002298232e-05	0.00314484618963014	9	0.842458807083334	4.53259345329484	9.68790257571914	0.00185485146344841	0.070491199832739	Up Regulated	not reversely regulated
353	535	rno-mir-212-5p	aig1	nm_001134425	(((((((((((((.((.(((....&))).)).)))))))))........)))).	1144	1173	1	-19.1	1	0.009010786	0.5	2.208717862	1.875282299	-4.794414364	18	29	9	3utr	NA	0	0	0.384040110906113	4.31139068410215	17.8158981855404	2.43341482337954e-05	0.0037298841653912	9	0.842458807083334	4.53259345329484	9.68790257571914	0.00185485146344841	0.070491199832739	Up Regulated	not reversely regulated
354	536	rno-mir-212-5p	nod1	nm_001109236	.(((((((.((((.(((((.....&))))))))).))).)))).	2041	2060	1	-22.5	1	0.000112706	0.426	0.4581963	1.007995305	-5.706554413	16	19	9	cds	NA	0	0	-0.673092455663914	1.68120835886485	11.2296594459659	0.000805004149184006	0.0402175042510113	9	0.842458807083334	4.53259345329484	9.68790257571914	0.00185485146344841	0.070491199832739	Up Regulated	mRNA down miRNA up
355	537	rno-mir-212-5p	oas1a	nm_138913	(((((((....(((((.(((((((&))))))))))))))))))).	208	228	1	-23.2	1	0.001711928	0.412	0.280412143	0.62561789	-11.37487998	19	20	19	cds	NA	0	0	0.843090582637569	2.56978080699908	16.8885742295257	3.96394739694286e-05	0.00527286255119802	9	0.842458807083334	4.53259345329484	9.68790257571914	0.00185485146344841	0.070491199832739	Up Regulated	not reversely regulated
356	538	rno-mir-212-5p	usp29	nm_001108465	.(((.((((((.((.(((((.(((&))))))))...)).)))))).))).	4936	4961	1	-22.6	1	4.72e-05	0.574	0.863981833	0.752106114	-11.99461488	19	25	8	3utr	NA	0	0	0.595348527706012	2.95625324459016	14.8035890450522	0.000119308220873777	0.0107632658985569	9	0.842458807083334	4.53259345329484	9.68790257571914	0.00185485146344841	0.070491199832739	Up Regulated	not reversely regulated
357	540	rno-mir-212-5p	pcdhb9	nm_001109390	..(((((((((.(.(((((..(((&)))))))))))))))))).	1936	1955	1	-23.3	1	1.73e-07	0.353	0.439199333	1.019908166	-9.160643946	18	19	18	cds	NA	0	0	0.761230173334706	2.29576468941662	9.72632136412103	0.00181647681635887	0.0710873693097037	9	0.842458807083334	4.53259345329484	9.68790257571914	0.00185485146344841	0.070491199832739	Up Regulated	not reversely regulated
358	541	rno-mir-212-5p	chrna7	xm_008759498	..((((((((((.((((((.....&))).))).)))))))))).	1254	1273	1	-21.5	1	0.000159184	0.324	0	0	-6.246131332	16	19	10	cds	NA	0	0	0.345172985749103	5.66433733439458	13.7982949772124	0.000203520845044244	0.0153839455199197	9	0.842458807083334	4.53259345329484	9.68790257571914	0.00185485146344841	0.070491199832739	Up Regulated	not reversely regulated
359	542	rno-mir-212-5p	taf1b	nm_001191107	((((((((((((...(((..((((&.))))..)))....))))......)))))))).	345	402	1	-21.9	1	0.02654267	0.544	0.836501517	0.828696794	-6.818994537	19	33	8	cds	NA	0	0	0.322061410052397	3.58696773732517	9.68673589271943	0.0018560295752142	0.0721237408171264	9	0.842458807083334	4.53259345329484	9.68790257571914	0.00185485146344841	0.070491199832739	Up Regulated	not reversely regulated
360	543	rno-mir-212-5p	l1cam	xm_008773635	.((((((((((...((((...(((&.)))....)))).)))))))))).	4063	4109	1	-25.9	1	4.67e-05	0.353	0	0	-9.286098677	17	24	10	3utr	NA	0	0	0.371444892279593	8.86268359524986	23.7567264658673	1.09312676442419e-06	0.00052769786899171	9	0.842458807083334	4.53259345329484	9.68790257571914	0.00185485146344841	0.070491199832739	Up Regulated	not reversely regulated
361	544	rno-mir-212-5p	ephx1	nm_012844	(((((((((((..((((((.....&.)).)))).))))))))))).	257	285	1	-20.4	1	3.69e-06	0.471	1.008823273	1.184453032	-8.573508368	17	21	11	cds	NA	0	0	0.650210901949924	6.73305332662838	18.3015144198647	1.8855721308913e-05	0.00315290515704794	9	0.842458807083334	4.53259345329484	9.68790257571914	0.00185485146344841	0.070491199832739	Up Regulated	not reversely regulated
362	545	rno-mir-212-5p	proser3	nm_001127579	(((((((((((((.((((((.((.&)))))).))..)))))))))..)))).	123	150	1	-23.2	1	1e-05	0.485	0	-0.010417263	-4.794414364	21	27	9	cds	NA	0	0	-0.489884096271831	3.41653234233852	11.6884786756558	0.000628882977222296	0.0340213359638493	9	0.842458807083334	4.53259345329484	9.68790257571914	0.00185485146344841	0.070491199832739	Up Regulated	mRNA down miRNA up
363	548	rno-mir-212-5p	dapk1	xm_006253522	.((((((((((((..(((((((((&)))))))))..))...............)))))))))).	4317	4356	1	-23.6	1	8.82e-05	0.426	0	0	-5.385614315	21	39	10	cds	NA	0	0	-0.393188358312338	4.75499364213295	9.07677443733082	0.0025887625878212	0.0901248704075544	9	0.842458807083334	4.53259345329484	9.68790257571914	0.00185485146344841	0.070491199832739	Up Regulated	mRNA down miRNA up
364	549	rno-mir-212-5p	lzts1	nm_153470	.((.(((((((((.(.((((.(((&))))))).)))))))))).)).	1753	1775	1	-22.6	1	1.42e-06	0.382	1.141563222	0.830753331	-7.91523611	19	22	10	cds	NA	0	0	0.840406100457078	3.50087343367484	14.4433279949755	0.000144440631516184	0.0120761121925198	9	0.842458807083334	4.53259345329484	9.68790257571914	0.00185485146344841	0.070491199832739	Up Regulated	not reversely regulated
365	550	rno-mir-212-5p	heg1	xm_006248443	..((((((((((..(((((((((.&))))))))).....)))))))))).	6342	6367	1	-28.8	1	0.000937496	0.456	0	0	-7.10297125	19	25	10	3utr	NA	0	0	-0.493745166169796	3.25872536706796	13.8518285882147	0.000197804162367846	0.0152655016495912	9	0.842458807083334	4.53259345329484	9.68790257571914	0.00185485146344841	0.070491199832739	Up Regulated	mRNA down miRNA up
366	551	rno-mir-212-5p	acad11	nm_001108181	(((.(((((..(((((((((((..&))))))))))).)))))))).	1388	1409	1	-28.5	1	9.93e-08	0.456	1.485787673	2.000191534	-11.03687766	19	21	11	cds	NA	0	0	0.576444106671293	3.39180637885504	9.59994245866801	0.00194583466816861	0.074475459039425	9	0.842458807083334	4.53259345329484	9.68790257571914	0.00185485146344841	0.070491199832739	Up Regulated	not reversely regulated
367	552	rno-mir-212-5p	plk2	nm_031821	..((((((((((.((((((((...&.)))))).......)).)))))))))).	2349	2386	1	-23.4	1	0.008303593	0.574	0.52444925	0.630005642	-6.246131332	18	28	10	3utr	NA	0	0	0.298397540254715	8.89492805983088	13.4540220705843	0.000244481496273709	0.0174134342331302	9	0.842458807083334	4.53259345329484	9.68790257571914	0.00185485146344841	0.070491199832739	Up Regulated	not reversely regulated
368	554	rno-mir-212-5p	ehd3	xm_006239774	..(((((((((..(((.((((((.&))))).).)))...))))))))).	2236	2260	1	-22.3	1	0.003979312	0.5	0	0	-9.592934642	18	24	9	cds	NA	0	0	0.353692415304071	6.83348237078376	12.4522223137814	0.000417494784907911	0.0253539744476234	9	0.842458807083334	4.53259345329484	9.68790257571914	0.00185485146344841	0.070491199832739	Up Regulated	not reversely regulated
369	555	rno-mir-212-5p	helz	nm_001105848	(((((((((((((.(((((((((.&.))))))))....).)))...)))))))))).	4679	4725	1	-27.6	1	3.05e-06	0.426	1.518364888	1.226042229	-4.794414364	22	32	10	cds	NA	0	0	-0.294622238478161	5.75368089273592	13.8994064632363	0.000192859362024208	0.0150950065198522	9	0.842458807083334	4.53259345329484	9.68790257571914	0.00185485146344841	0.070491199832739	Up Regulated	mRNA down miRNA up
370	556	rno-mir-212-5p	fat4	xm_006232292	....((((((((.(((((((....&))))))).)))))))).	12199	12216	1	-23.3	1	0.000214478	0.5	0	0	-10.83569308	15	17	8	cds	NA	0	0	-0.417376392120186	5.1602325749369	16.5842127473527	4.65367990107073e-05	0.0059006558981038	9	0.842458807083334	4.53259345329484	9.68790257571914	0.00185485146344841	0.070491199832739	Up Regulated	mRNA down miRNA up
371	560	rno-mir-212-5p	tmem98	nm_001007672	..((((((((((((..(((((.((&.)).))))))))))))))))).	441	483	1	-23.4	1	1.2e-05	0.5	2.499993167	2.001123338	-5.92549936	19	22	17	cds	NA	0	0	0.551242744204331	3.24588351958087	13.5621810110422	0.00023078876837504	0.016776987033904	9	0.842458807083334	4.53259345329484	9.68790257571914	0.00185485146344841	0.070491199832739	Up Regulated	not reversely regulated
372	562	rno-mir-212-5p	ccdc15	xm_006242814	.((((((((.(((.(((((.....&))))).))))))))))).	399	417	1	-20.3	1	4.86e-05	0.574	0	0	-5.892671223	16	18	11	cds	NA	0	0	-0.439247840118576	3.43262365340245	8.8451803173944	0.00293863864083055	0.0982752001218363	9	0.842458807083334	4.53259345329484	9.68790257571914	0.00185485146344841	0.070491199832739	Up Regulated	mRNA down miRNA up
373	564	rno-mir-212-5p	tyw5	nm_001170473	(((((.((((((((((.(((....&.))))))))))))).))))).	983	1012	1	-23.4	1	0.001982368	0.544	1.8464968	1.506913726	-5.838533207	18	21	13	cds	NA	0	0	0.325487215404364	5.06166013207743	16.8650344397814	4.01341477256826e-05	0.00527286255119802	9	0.842458807083334	4.53259345329484	9.68790257571914	0.00185485146344841	0.070491199832739	Up Regulated	not reversely regulated
374	566	rno-mir-212-5p	rgs9	nm_019224	.(((((((.((..((((((..((.&.))..))))))..))))))))).	119	163	1	-23.7	1	0.01682531	0.485	-0.321851334	-0.015479345	-9.485648418	17	23	9	5utr	NA	0	0	0.408265438742656	5.97590565505239	20.2890151164404	6.65817555147201e-06	0.00163288056413434	9	0.842458807083334	4.53259345329484	9.68790257571914	0.00185485146344841	0.070491199832739	Up Regulated	not reversely regulated
375	568	rno-mir-212-5p	srfbp1	nm_001005536	.((((.(((((...((((((((((&)))))))))).))))))))).	587	608	1	-25.4	1	0.009870017	0.426	0.35086448	0.170806562	-11.18705744	19	21	10	cds	NA	0	0	0.314422579199059	6.13494357402347	20.7618784168498	5.20079830450553e-06	0.00147169256637238	9	0.842458807083334	4.53259345329484	9.68790257571914	0.00185485146344841	0.070491199832739	Up Regulated	not reversely regulated
376	573	rno-mir-212-5p	fam126a	xm_017592774	...((((((((.((((((((....&.))))))))...)))))))).	1517	1562	1	-24.4	1	3.67e-07	0.426	0	0	-9.861343503	16	21	8	cds	NA	0	0	-0.300276648748622	4.1341919021569	9.39590321472953	0.00217470840170901	0.0792081911592762	9	0.842458807083334	4.53259345329484	9.68790257571914	0.00185485146344841	0.070491199832739	Up Regulated	mRNA down miRNA up
377	574	rno-mir-212-5p	prkag2	xm_006235952	(((((((((((..((((.......&)))).))))))))))).	2218	2235	1	-21.8	1	0.000484039	0.485	0	0	-8.573508368	15	17	11	cds	NA	0	0	0.328275730157683	7.44101703726543	16.5633628279605	4.70512612389574e-05	0.0059006558981038	9	0.842458807083334	4.53259345329484	9.68790257571914	0.00185485146344841	0.070491199832739	Up Regulated	not reversely regulated
378	575	rno-mir-212-5p	dgat2	nm_001012345	...(((((((..(((.(((((((.&))))))))))))))))).	216	234	1	-22.1	1	1.73e-05	0.338	0.1261951	0.127685652	-12.91916706	17	18	17	cds	NA	0	0	0.358315133765642	4.71441906016984	10.8734861617877	0.000975507327088169	0.045811484518064	9	0.842458807083334	4.53259345329484	9.68790257571914	0.00185485146344841	0.070491199832739	Up Regulated	not reversely regulated
379	576	rno-mir-212-5p	slc46a1	nm_001013969	(((((.(((((.((((((((((((&)))))))).)))))))))))))).	1182	1206	1	-27.8	1	8.78e-07	0.426	0.816699708	1.308768006	-9.185336517	22	24	14	cds	NA	0	0	0.323140754785846	4.56748216697052	9.59574230211747	0.00195029065443945	0.074475459039425	9	0.842458807083334	4.53259345329484	9.68790257571914	0.00185485146344841	0.070491199832739	Up Regulated	not reversely regulated
380	577	rno-mir-212-5p	gpr155	nm_001107811	((((((((((.((((.........&))))..)))))))))).	3322	3339	1	-20.4	1	0.000259927	0.559	1.38448656	1.884605157	-6.995398002	14	17	10	3utr	NA	0	0	0.753960997801096	4.33256073978369	28.0539925497713	1.17977461911778e-07	9.29999478327414e-05	9	0.842458807083334	4.53259345329484	9.68790257571914	0.00185485146344841	0.070491199832739	Up Regulated	not reversely regulated
381	578	rno-mir-212-5p	alad	xm_006238234	.((((((((((((((.((......&)).)))..))))))))))).	689	709	1	-22	1	2.89e-05	0.5	0	0	-4.026373918	16	20	11	5utr	NA	0	0	0.341763931096979	4.46930750567341	9.27810841352622	0.00231908795671226	0.0833663019227248	9	0.842458807083334	4.53259345329484	9.68790257571914	0.00185485146344841	0.070491199832739	Up Regulated	not reversely regulated
382	581	rno-mir-212-5p	cdon	xm_006242791	..((((((((((((((.(..(((.&)))..).)))))))))))))).	2473	2495	1	-26.6	1	0.000377251	0.574	0	0	-4.957000719	18	22	14	cds	NA	0	0	-0.285879533434913	7.80636464072624	14.1940104156928	0.000164894557339586	0.0134798247022198	9	0.842458807083334	4.53259345329484	9.68790257571914	0.00185485146344841	0.070491199832739	Up Regulated	mRNA down miRNA up
383	584	rno-mir-212-5p	tnik	nm_001106422	.((((((((((((.((.(((((((&))))))).)).)))...))))))))).	1947	1974	1	-24.7	1	1e-04	0.412	2.335162733	1.832773018	-4.650164755	21	27	9	cds	NA	0	0	0.733339242062541	1.47414531281656	9.38698678601975	0.00218531091622601	0.0793325370772049	9	0.842458807083334	4.53259345329484	9.68790257571914	0.00185485146344841	0.070491199832739	Up Regulated	not reversely regulated
384	585	rno-mir-212-5p	plcd4	nm_080688	.((((.((.((.((((((((....&)))))))).)).)).)))).	1	21	1	-21.9	1	0.00303726	0.54	0	0	-10.09747657	16	20	8	5utr	NA	0	0	0.963086750459168	0.696162004154922	9.41281644853756	0.00215474001758978	0.0790023615751521	9	0.842458807083334	4.53259345329484	9.68790257571914	0.00185485146344841	0.070491199832739	Up Regulated	not reversely regulated
385	586	rno-mir-212-5p	fez1	nm_031066	.((((..(((((((((((((....&.))))))))...)))))..)))).	1030	1079	1	-23.8	1	0.02400179	0.456	1.425371256	1.643439814	-7.237970133	17	24	8	cds	NA	0	0	0.349665609490426	6.81097452805215	20.4988271313395	5.96678022383374e-06	0.00153138108256347	9	0.842458807083334	4.53259345329484	9.68790257571914	0.00185485146344841	0.070491199832739	Up Regulated	not reversely regulated
386	587	rno-mir-212-5p	anxa5	nm_013132	.(((((((.(((((((.((.....&.)))))).))).))))))).	842	891	1	-18.4	1	0.001872142	0.529	0.77742575	1.670736162	-4.849714496	16	20	7	cds	NA	0	0	-0.311972422066469	6.34440146539186	12.9648039918441	0.000317401687991713	0.021404282204481	9	0.842458807083334	4.53259345329484	9.68790257571914	0.00185485146344841	0.070491199832739	Up Regulated	mRNA down miRNA up
387	589	rno-mir-212-5p	pkp4	xm_003749475	..(((((((((.(.((((((....&)))))))))))))))).	471	488	1	-22.9	1	0.002381831	0.368	0	0	-9.160643946	16	17	16	5utr	NA	0	0	-0.2887644192523	7.91169228651968	16.8180903860468	4.1139253835815e-05	0.00534132712155358	9	0.842458807083334	4.53259345329484	9.68790257571914	0.00185485146344841	0.070491199832739	Up Regulated	mRNA down miRNA up
388	590	rno-mir-212-5p	zfp169	xm_225207	.((((.((.(((.(((.(((((..&))))).))).))))))))).	1008	1028	1	-20.7	1	6.18e-05	0.426	0	0	-8.039803869	17	20	9	cds	NA	0	0	-0.385468400892721	3.85658317124994	10.0932829950332	0.00148810751027385	0.0618097028479943	9	0.842458807083334	4.53259345329484	9.68790257571914	0.00185485146344841	0.070491199832739	Up Regulated	mRNA down miRNA up
389	591	rno-mir-212-5p	psd	nm_134370	.(((((((((..((((.(......&.).)))).....))))))))).	1494	1539	1	-22.6	1	1.42e-05	0.426	0.952528433	1.21852442	-9.964902622	14	22	9	cds	NA	0	0	0.316094008539726	5.77362569129203	15.9303639674895	6.57159707501826e-05	0.00749644750412273	9	0.842458807083334	4.53259345329484	9.68790257571914	0.00185485146344841	0.070491199832739	Up Regulated	not reversely regulated
390	594	rno-mir-212-5p	scn3b	nm_139097	(((((((((((((..(((((....&.)))))))))))))))))).	3152	3183	1	-22.9	1	0.000209043	0.471	-0.121722508	0.090742029	-5.529863924	18	20	18	3utr	NA	0	0	0.264077892359816	11.4324577538785	18.7582941617433	1.48376627995563e-05	0.00282324908027419	9	0.842458807083334	4.53259345329484	9.68790257571914	0.00185485146344841	0.070491199832739	Up Regulated	not reversely regulated
391	595	rno-mir-212-5p	loc691083	nm_001144862	.((((((((((.(((((((.....&.))).))))))..)))))))).	91	132	1	-21.6	1	0.001558954	0.441	0.069553667	0.191075393	-7.140128147	17	22	8	cds	NA	0	0	0.611148019913967	3.32857707621762	10.944053329617	0.000939045129591923	0.0448627794379933	9	0.842458807083334	4.53259345329484	9.68790257571914	0.00185485146344841	0.070491199832739	Up Regulated	not reversely regulated
392	597	rno-mir-212-5p	plxna4	xm_017592970	.((((((((((((.((((.(((((&)))))))))..))............)))))))))).	7031	7067	1	-23.7	1	0.01702921	0.471	0	0	-4.650164755	21	36	10	3utr	NA	0	0	0.543538987712131	7.81645540787374	25.4179712832165	4.6159789682767e-07	0.000283010799410565	9	0.842458807083334	4.53259345329484	9.68790257571914	0.00185485146344841	0.070491199832739	Up Regulated	not reversely regulated
393	599	rno-mir-212-5p	cgref1	nm_139087	((((((((((((((((...(((((&.)))))))))))))))))..........)))).	1017	1080	1	-26.7	1	1.83e-05	0.441	-0.281961843	0.008481485	-3.937574446	21	33	17	3utr	NA	0	0	0.281887931987516	5.33894246474773	10.4278493191574	0.00124129205120446	0.0550156589441461	9	0.842458807083334	4.53259345329484	9.68790257571914	0.00185485146344841	0.070491199832739	Up Regulated	not reversely regulated
394	600	rno-mir-212-5p	tacc2	xm_006230398	.((.(((((((((.((.(((.(((&)))))).)))))))).))).)).	2073	2096	1	-23.1	1	4.23e-08	0.412	0	0	-7.68218703	19	23	8	cds	NA	0	0	-0.682748419587235	5.43021202876156	33.4310034853571	7.38374667679264e-09	1.01858785406354e-05	9	0.842458807083334	4.53259345329484	9.68790257571914	0.00185485146344841	0.070491199832739	Up Regulated	mRNA down miRNA up
395	601	rno-mir-212-5p	ppp1r3b	xm_006253215	.((((((((((...((.((((((.&)))))).))...)).)))))))).	3453	3477	1	-23.1	1	0.000804362	0.515	0	0	-9.286098677	18	24	8	3utr	NA	0	0	0.703596578016036	3.55578860454991	16.9512566104175	3.83519255579392e-05	0.00527286255119802	9	0.842458807083334	4.53259345329484	9.68790257571914	0.00185485146344841	0.070491199832739	Up Regulated	not reversely regulated
396	604	rno-mir-320-5p	wdfy2	xm_006252177	((((((((((((...(((((((&.))))))).............)))))))))))).	3155	3206	0.961538462	-26.6	1	0.009669738	0.471	0	0	-6.818994537	19	34	12	3utr	NA	0	0	-0.27963290895039	5.6935328528216	13.1776001827758	0.000283315341783922	0.0195191617642099	1	-2.16950659650157	2.42853692800468	14.9948829007028	0.000107803102494082	0.0425822254851624	Down Regulated	not reversely regulated
397	605	rno-mir-320-5p	bak1	nm_053812	.((((((((((((((..(.((.&)).)..)))))))))))))).	1082	1103	1	-24.6	1	2.49e-08	0.279	0.63612445	0.817175284	-4.026373918	17	21	14	3utr	NA	0	0	-0.321063794259228	5.69373025632523	11.2134433880765	0.000812068974053983	0.0402175042510113	1	-2.16950659650157	2.42853692800468	14.9948829007028	0.000107803102494082	0.0425822254851624	Down Regulated	not reversely regulated
398	606	rno-mir-320-5p	apip	xm_006234638	...((((((((((.((((((..&)))))).)))))))))).	1079	1097	0.974358974	-20.4	1	0.001039773	0.647	0	0	-7.371380111	16	18	10	3utr	NA	0	0	0.396882819539346	4.02817660339407	14.6840013489816	0.00012712075335281	0.0111465064442766	1	-2.16950659650157	2.42853692800468	14.9948829007028	0.000107803102494082	0.0425822254851624	Down Regulated	mRNA up miRNA down
399	608	rno-mir-320-5p	nipsnap1	nm_001100730	.(((((((((((((((((((..&))))))))))))............))))))).	1392	1424	1	-24.5	1	0.06767285	0.5	0.1845573	0.127223938	-3.793324837	19	32	12	3utr	NA	0	0	0.29352279314457	6.56127864901907	22.6630287032117	1.93046763093302e-06	0.000676803270306824	1	-2.16950659650157	2.42853692800468	14.9948829007028	0.000107803102494082	0.0425822254851624	Down Regulated	mRNA up miRNA down
400	609	rno-mir-320-5p	cdon	xm_006242791	.((((((((((((((((.....&.)))))))))))))))).	5023	5048	1	-25.4	1	0.002770352	0.426	0	0	-3.793324837	16	18	16	3utr	NA	0	0	-0.285879533434913	7.80636464072624	14.1940104156928	0.000164894557339586	0.0134798247022198	1	-2.16950659650157	2.42853692800468	14.9948829007028	0.000107803102494082	0.0425822254851624	Down Regulated	not reversely regulated
401	610	rno-mir-320-5p	rere	nm_053885	...(((((((((((((((((((&)))..))))))))))...)))))).	624	649	1	-25.5	1	0.02008261	0.441	2.030183208	2.053930591	-6.514540194	19	25	10	cds	NA	0	0	-0.341645304640141	4.91901503034284	10.9634255833577	0.000929278678929764	0.0445892152202995	1	-2.16950659650157	2.42853692800468	14.9948829007028	0.000107803102494082	0.0425822254851624	Down Regulated	not reversely regulated
402	612	rno-mir-320-5p	tacc2	xm_006230398	((((((((((((((((((((..&.))))))).)).))))))))...))).	695	732	1	-24.1	1	0.00055649	0.426	0	0	-3.937574446	20	27	8	cds	NA	0	0	-0.682748419587235	5.43021202876156	33.4310034853571	7.38374667679264e-09	1.01858785406354e-05	1	-2.16950659650157	2.42853692800468	14.9948829007028	0.000107803102494082	0.0425822254851624	Down Regulated	not reversely regulated
403	613	rno-mir-320-5p	pdlim7	nm_173125	((((((((((((.((.((((((&)))))).)).))))))))).))).	1006	1030	1	-28.8	1	4.91e-07	0.441	2.373536892	1.629189901	-5.459754139	20	24	9	cds	NA	0	0	-0.366443422192948	4.63207204844354	12.0605573232989	0.00051499893379357	0.029598675853574	1	-2.16950659650157	2.42853692800468	14.9948829007028	0.000107803102494082	0.0425822254851624	Down Regulated	not reversely regulated
404	615	rno-mir-320-5p	l1cam	xm_008773635	((((((((((((((((((((((&)))))))))))).............))))..........................)))))).	499	561	1	-24.4	1	0.000601163	0.441	0	0	-3.937574446	22	62	12	cds	NA	0	0	0.371444892279593	8.86268359524986	23.7567264658673	1.09312676442419e-06	0.00052769786899171	1	-2.16950659650157	2.42853692800468	14.9948829007028	0.000107803102494082	0.0425822254851624	Down Regulated	mRNA up miRNA down
405	616	rno-mir-320-5p	ska3	xm_006252074	(((.(((((..((((((((((.&.))))))))))))))).))).	1973	2004	1	-25.7	1	0.000282764	0.5	0	0	-11.03687766	18	21	15	3utr	NA	0	0	-0.296025371203106	5.50955617041199	11.969079532063	0.000540906546850611	0.0301487103588048	1	-2.16950659650157	2.42853692800468	14.9948829007028	0.000107803102494082	0.0425822254851624	Down Regulated	not reversely regulated
406	617	rno-mir-320-5p	pcdhb11	xm_017601096	..(((((.((((((((((((((&))))))))))))))))))).	607	627	1	-28.7	1	0.0196262	0.603	0	0	-7.270635649	19	20	19	5utr	NA	0	0	0.997039321268396	1.63869387249073	12.8764530601482	0.000332742274233758	0.0221213478219504	1	-2.16950659650157	2.42853692800468	14.9948829007028	0.000107803102494082	0.0425822254851624	Down Regulated	mRNA up miRNA down
407	618	rno-mir-320-5p	atp7a	xm_006256995	(((((((((((((((.((((((&))))))...))))))))).)).................)))).	4632	4675	1	-27.4	1	0.006785653	0.471	0	0	-4.170623527	21	43	9	cds	NA	0	1	0.271909087772266	7.84625269236978	12.8274387644141	0.000341573003071013	0.0224762849346617	1	-2.16950659650157	2.42853692800468	14.9948829007028	0.000107803102494082	0.0425822254851624	Down Regulated	mRNA up miRNA down
408	620	rno-mir-320-5p	rgs9	nm_019224	(((((((((((((.((.((((.&)))).)).))))...............))))))))).	1127	1164	1	-26.7	1	0.006477189	0.471	1.839336161	2.09962417	-4.794414364	19	37	9	cds	NA	0	0	0.408265438742656	5.97590565505239	20.2890151164404	6.65817555147201e-06	0.00163288056413434	1	-2.16950659650157	2.42853692800468	14.9948829007028	0.000107803102494082	0.0425822254851624	Down Regulated	mRNA up miRNA down
409	622	rno-mir-320-5p	slco2b1	nm_080786	(((((((.((((((((((((((&)))))....))))))))).))))))).	2803	2830	1	-27.4	1	4.67e-05	0.544	0.404976361	0.754086057	-6.251209375	21	27	9	3utr	NA	0	1	0.582810069157185	3.32821768051079	15.339116688352	8.98369473102044e-05	0.00885214777245907	1	-2.16950659650157	2.42853692800468	14.9948829007028	0.000107803102494082	0.0425822254851624	Down Regulated	mRNA up miRNA down
410	623	rno-mir-320-5p	vcl	nm_001107248	((((((((((.((((((.....&)))))).)))))))))).	2891	2909	1	-24.1	1	0.000407207	0.426	2.03634303	2.082904939	-6.762348922	16	18	10	cds	NA	0	0	-0.286079817415661	7.47378798942643	9.54964624603332	0.00199987956031469	0.0750703089375269	1	-2.16950659650157	2.42853692800468	14.9948829007028	0.000107803102494082	0.0425822254851624	Down Regulated	not reversely regulated
411	624	rno-mir-320-5p	glb1l	nm_001127529	(((((((((((((((((.....&))))))))....)))))..)))).	1665	1689	1	-21.2	1	0.000330666	0.544	1.869892961	1.354227198	-3.937574446	17	24	8	cds	NA	0	0	0.312696643465643	4.53138680864313	9.21957404446123	0.00239441247894951	0.0850180291271293	1	-2.16950659650157	2.42853692800468	14.9948829007028	0.000107803102494082	0.0425822254851624	Down Regulated	mRNA up miRNA down
412	625	rno-mir-320-5p	maoa	nm_033653	(((((((((((((((((((((.&))))))))))...))))))..........))))).	1181	1216	1	-25.9	1	1.44e-05	0.441	1.708424588	1.80740827	-3.937574446	21	35	10	cds	NA	0	0	0.348388262698081	7.53010643596615	24.6097967148443	7.01939718670326e-07	0.000387330336762286	1	-2.16950659650157	2.42853692800468	14.9948829007028	0.000107803102494082	0.0425822254851624	Down Regulated	mRNA up miRNA down
413	627	rno-mir-320-5p	aldoc	nm_012497	((((((((.(((.((.(((((.&)))))))...))).)))))))).	1350	1373	1	-23	1	0.000152524	0.412	0.453299262	0.165069004	-6.516143797	18	23	8	3utr	NA	0	0	0.463953571145116	4.56782908693495	15.5060093693586	8.22433773988087e-05	0.00832695333002984	1	-2.16950659650157	2.42853692800468	14.9948829007028	0.000107803102494082	0.0425822254851624	Down Regulated	mRNA up miRNA down
414	628	rno-mir-320-5p	slc35g2	nm_001012126	(((((((.((.((((((((((.&)))))))))))).))))))).	99	120	1	-23.6	1	0.005224322	0.544	0.77731634	0.64014128	-9.075983851	19	21	12	5utr	NA	0	0	1.0386855860223	2.70676013903838	23.2567690351963	1.41750660047187e-06	0.000555476465260917	1	-2.16950659650157	2.42853692800468	14.9948829007028	0.000107803102494082	0.0425822254851624	Down Regulated	mRNA up miRNA down
415	629	rno-mir-320-5p	lef1	xm_006233303	(((.((((((((((.((((((.&)))))).))))))))))))).	298	319	1	-32.7	1	1.76e-05	0.382	0	0	-7.705046281	19	21	13	5utr	NA	0	0	-0.28242403147528	6.09118412950692	11.0608670940743	0.000881689007164685	0.0428648452998655	1	-2.16950659650157	2.42853692800468	14.9948829007028	0.000107803102494082	0.0425822254851624	Down Regulated	not reversely regulated
416	630	rno-mir-320-5p	slc18a1	nm_013152	(((((((.((((((((((((((&)))))))))..))))).......))))))).	898	929	1	-27	1	0.000255574	0.412	1.760350101	1.815927035	-6.251209375	21	31	9	cds	NA	0	0	-0.320221746943672	9.56509533580279	9.86551598157516	0.00168405440497063	0.0679227558338372	1	-2.16950659650157	2.42853692800468	14.9948829007028	0.000107803102494082	0.0425822254851624	Down Regulated	not reversely regulated
417	631	rno-mir-320-5p	kcnq5	nm_001134643	((((...(((((.(((((((((&))))))))).))))).....)))).	917	942	1	-27.8	1	6.91e-06	0.441	0.853499467	1.017228431	-12.79038753	18	25	9	cds	NA	0	0	0.424917505823286	5.53954336129106	15.5863715887163	7.88206606321735e-05	0.00820354112239097	1	-2.16950659650157	2.42853692800468	14.9948829007028	0.000107803102494082	0.0425822254851624	Down Regulated	mRNA up miRNA down
418	632	rno-mir-320-5p	plcd4	nm_080688	.((((((((((((((((((((.&)))))))))).))).)).))))).	1489	1513	1	-26	1	0.02046066	0.441	0.142050543	0.404105474	-3.793324837	20	24	10	cds	NA	0	0	0.963086750459168	0.696162004154922	9.41281644853756	0.00215474001758978	0.0790023615751521	1	-2.16950659650157	2.42853692800468	14.9948829007028	0.000107803102494082	0.0425822254851624	Down Regulated	mRNA up miRNA down
419	633	rno-mir-320-5p	brinp1	xm_006238272	.(((((((((.(((((((((..&)))))))))))).)))))).	125	145	1	-25.1	1	0.000252785	0.368	0	0	-6.618099313	18	20	12	5utr	NA	0	0	0.810134191386278	6.03891751868519	23.5972636500461	1.18756272734782e-06	0.00052769786899171	1	-2.16950659650157	2.42853692800468	14.9948829007028	0.000107803102494082	0.0425822254851624	Down Regulated	mRNA up miRNA down
420	634	rno-mir-320-5p	dusp15	nm_001108598	((((((((((((((((((((((&)))))))))))).)))).)))..))).	1194	1221	1	-26.8	1	1.62e-05	0.426	0.185281085	0.112963558	-3.937574446	22	27	12	3utr	NA	0	0	0.916152689838292	2.7123198862908	18.2507336104426	1.93651351942442e-05	0.00318975570154744	1	-2.16950659650157	2.42853692800468	14.9948829007028	0.000107803102494082	0.0425822254851624	Down Regulated	mRNA up miRNA down
421	635	rno-mir-320-5p	hipk2	nm_001108622	(((((((((((((.(((((...&))))).))))))))).......)))).	3779	3806	1	-23.3	1	0.005081759	0.471	2.1059	2.0466125	-4.794414364	18	27	9	3utr	NA	0	0	-0.408330249450222	5.8849208577182	35.3029660887259	2.8220194941617e-09	4.44911530536693e-06	1	-2.16950659650157	2.42853692800468	14.9948829007028	0.000107803102494082	0.0425822254851624	Down Regulated	not reversely regulated
422	636	rno-mir-320-5p	ndrg2	nm_133583	((((((((((((..(((((...&))))))))))))))))).	341	359	1	-24.7	1	1.13e-08	0.382	0.459164917	0.240643264	-6.083544976	17	18	17	cds	NA	0	0	0.310886000312742	5.84123662624993	8.85132356916707	0.00292876433988134	0.098242684665442	1	-2.16950659650157	2.42853692800468	14.9948829007028	0.000107803102494082	0.0425822254851624	Down Regulated	mRNA up miRNA down
423	637	rno-mir-320-5p	taf1b	nm_001191107	.(((((((((.((.(((((...&))))))).))))))))).	590	608	1	-21.1	1	0.03397633	0.441	1.199004322	0.857649309	-7.47493923	16	18	9	cds	NA	0	0	0.322061410052397	3.58696773732517	9.68673589271943	0.0018560295752142	0.0721237408171264	1	-2.16950659650157	2.42853692800468	14.9948829007028	0.000107803102494082	0.0425822254851624	Down Regulated	mRNA up miRNA down
424	638	rno-mir-320-5p	tasp1	nm_001044243	.((((((((((((..((((((.&)))))).))))........)))))))).	72	100	1	-22.9	1	0.001374278	0.5	1.047669125	1.181556737	-5.385614315	18	28	8	cds	NA	0	0	0.440486796788465	3.58730030047652	15.1156074426319	0.000101123781315495	0.00945764449659152	1	-2.16950659650157	2.42853692800468	14.9948829007028	0.000107803102494082	0.0425822254851624	Down Regulated	mRNA up miRNA down
425	640	rno-mir-320-5p	st6galnac3	nm_019123	((..(((((((((.((((((((&))))))))))))).))))..)).	709	732	1	-24	1	0.000350249	0.456	0.0684725	0.42182537	-9.383976113	19	23	13	cds	NA	0	0	0.562393742880728	3.2434908398404	9.74619430004907	0.00179694346555104	0.0710790970817965	1	-2.16950659650157	2.42853692800468	14.9948829007028	0.000107803102494082	0.0425822254851624	Down Regulated	mRNA up miRNA down
426	641	rno-mir-320-5p	hmox1	nm_012580	(((((((((.(((((((((((.&)))))))).......)))..........))))))))).	217	255	1	-23.6	1	0.005910586	0.485	2.003966111	1.536909187	-5.180080915	20	38	9	cds	NA	0	0	-0.630074930614193	7.90535500883529	19.450143313332	1.03260091235907e-05	0.0022286727119077	1	-2.16950659650157	2.42853692800468	14.9948829007028	0.000107803102494082	0.0425822254851624	Down Regulated	not reversely regulated
427	643	rno-mir-320-5p	scrn3	xm_006234358	(((.((((...((((((((((.&)))))))))).)))).))).	710	730	1	-24.4	1	0.000181694	0.485	0	0	-12.09326732	17	20	10	cds	NA	0	0	0.263633702460089	4.87588222833361	10.7503741794261	0.00104258237251024	0.0483442817774075	1	-2.16950659650157	2.42853692800468	14.9948829007028	0.000107803102494082	0.0425822254851624	Down Regulated	mRNA up miRNA down
428	645	rno-mir-320-5p	kif1c	nm_145877	(((((((((((((((((((((.&))))))))))..)))).)).))))).	2133	2159	1	-26.7	1	0.00060853	0.485	1.596101416	1.947970574	-3.937574446	21	26	10	cds	NA	0	0	-0.289902187171264	6.35219290741023	9.73769712368741	0.00180526925869851	0.0710873693097037	1	-2.16950659650157	2.42853692800468	14.9948829007028	0.000107803102494082	0.0425822254851624	Down Regulated	not reversely regulated
429	646	rno-mir-320-5p	cp	nm_001270961	(((((((((((((.((((((..&.)))))).)).))))))))).)).	2379	2415	1	-26.7	1	0.06147006	0.471	0.603969673	1.434466321	-4.794414364	19	24	9	cds	NA	0	0	0.468055860440181	6.98584461042373	12.9161114818735	0.000325765904960547	0.0217888031948157	1	-2.16950659650157	2.42853692800468	14.9948829007028	0.000107803102494082	0.0425822254851624	Down Regulated	mRNA up miRNA down
430	647	rno-mir-320-5p	ptger3	xm_006233535	(((((((((((((...((((..&.))))))))))))))))).	2034	2088	1	-26.4	1	0.08987007	0.544	0	0	-5.762913004	17	19	17	3utr	NA	0	0	1.48903587141072	2.15235569649559	18.965269730953	1.3311960347498e-05	0.00262340704276764	1	-2.16950659650157	2.42853692800468	14.9948829007028	0.000107803102494082	0.0425822254851624	Down Regulated	mRNA up miRNA down
431	649	rno-mir-320-5p	cenpa	xm_006239798	..(((((((((((((.((((((&)))))).))).))....)))))))).	584	610	1	-23.9	1	0.000513866	0.368	0	0	-5.1900498	19	26	8	cds	NA	0	0	-0.505872330003344	2.85781338014687	10.6958315016043	0.0010737720159206	0.0491707384551858	1	-2.16950659650157	2.42853692800468	14.9948829007028	0.000107803102494082	0.0425822254851624	Down Regulated	not reversely regulated
432	650	rno-mir-320-5p	shkbp1	nm_001271080	(((((((((((((((((((...&))))))..))))))))))))).	2165	2187	1	-29.3	1	6.12e-05	0.382	2.093648233	1.771571208	-3.937574446	19	22	13	3utr	NA	0	0	0.374550268516274	4.63763046737008	11.9980199423222	0.000532571045118462	0.0299514871816105	1	-2.16950659650157	2.42853692800468	14.9948829007028	0.000107803102494082	0.0425822254851624	Down Regulated	mRNA up miRNA down
433	652	rno-mir-320-5p	pcdhb14	xm_001055753	((((.((.((((((((((....&.)))))))))).)).)))).	1140	1193	1	-26.9	1	0.0142978	0.485	0	0	-10.37024655	16	20	10	cds	NA	0	0	0.268807164303048	5.00467070840104	12.3154143998478	0.000449232964194584	0.0267985675289266	1	-2.16950659650157	2.42853692800468	14.9948829007028	0.000107803102494082	0.0425822254851624	Down Regulated	mRNA up miRNA down
434	653	rno-mir-320-5p	c2cd4a	xm_008766406	.((((((((((((.((((((..&)))))).))))).))))))).	740	761	1	-24.6	1	3.94e-05	0.5	0	0	-4.650164755	18	21	7	5utr	NA	0	0	-0.877754426580653	3.97518986962687	22.2465455486679	2.39789797525574e-06	0.000778329472203598	1	-2.16950659650157	2.42853692800468	14.9948829007028	0.000107803102494082	0.0425822254851624	Down Regulated	not reversely regulated
435	654	rno-mir-320-5p	ppp1r3b	xm_006253215	((((((((((((.((.((....&.)).)).)))))))))))).	4059	4105	1	-27.6	1	0.000542515	0.529	0	0	-5.459754139	16	20	12	3utr	NA	0	0	0.703596578016036	3.55578860454991	16.9512566104175	3.83519255579392e-05	0.00527286255119802	1	-2.16950659650157	2.42853692800468	14.9948829007028	0.000107803102494082	0.0425822254851624	Down Regulated	mRNA up miRNA down
436	657	rno-mir-320-5p	adh5	nm_001126120	(((((((((((((((.((((((&))))))))))................)))))))...)))).	55	96	1	-23.8	1	1.78e-05	0.441	1.700332885	1.625359409	-4.170623527	21	41	10	cds	NA	0	0	0.309497610841022	4.97747769346635	10.7234114786965	0.00105788448819181	0.0488485908438696	1	-2.16950659650157	2.42853692800468	14.9948829007028	0.000107803102494082	0.0425822254851624	Down Regulated	mRNA up miRNA down
437	658	rno-mir-320-5p	fez1	nm_031066	.(((((((((.(((((.(((((&.))))).)))))))))))))).	702	732	0.961538462	-28.5	1	0.01403654	0.471	0.579217378	1.457621144	-6.618099313	19	22	14	cds	NA	0	0	0.349665609490426	6.81097452805215	20.4988271313395	5.96678022383374e-06	0.00153138108256347	1	-2.16950659650157	2.42853692800468	14.9948829007028	0.000107803102494082	0.0425822254851624	Down Regulated	mRNA up miRNA down
438	661	rno-mir-320-5p	sorcs1	nm_001191563	....((((((((((((((((((&))))))))).)).))))))).	1907	1928	1	-26	1	0.001304972	0.515	1.541377393	1.998097864	-9.546562469	18	21	9	cds	NA	0	0	0.874231914405517	1.47701333279093	12.713770286895	0.000362972892097034	0.0234255487554553	1	-2.16950659650157	2.42853692800468	14.9948829007028	0.000107803102494082	0.0425822254851624	Down Regulated	mRNA up miRNA down
439	663	rno-mir-320-5p	pdk3	nm_001106581	((((((((((...((((((((.&))))))))...))).))))))).	1824	1847	1	-21.4	1	0.004680209	0.515	1.575465545	1.404747078	-11.39828284	18	23	8	3utr	NA	0	0	0.356040864376251	7.64306250094794	24.1469889203711	8.92556144383989e-07	0.000469059505210557	1	-2.16950659650157	2.42853692800468	14.9948829007028	0.000107803102494082	0.0425822254851624	Down Regulated	mRNA up miRNA down
440	665	rno-mir-320-5p	dusp16	nm_001106624	((..(((((((((((((((.((&)).))))))))...))))))))).	1816	1840	1	-22.4	1	0.000423833	0.441	2.281117778	1.960212671	-8.527136195	19	24	9	cds	NA	0	0	-0.408111413907497	3.7499711892214	17.1892419488368	3.38347013796954e-05	0.00495672418995533	1	-2.16950659650157	2.42853692800468	14.9948829007028	0.000107803102494082	0.0425822254851624	Down Regulated	not reversely regulated
441	666	rno-mir-320-5p	fam193b	nm_001170408	((((..(((((((((.(((((.&)))))))))))))))))).	233	252	1	-26	1	1.76e-05	0.397	1.614255444	1.501112773	-10.19061946	18	19	18	5utr	NA	0	0	-0.381677103132413	4.97112749901964	13.5598852451318	0.000231071224098715	0.016776987033904	1	-2.16950659650157	2.42853692800468	14.9948829007028	0.000107803102494082	0.0425822254851624	Down Regulated	not reversely regulated
442	669	rno-mir-320-5p	recql5	nm_001105853	((((((...(((((.(.(((((&))))).).))).)).)))))).	2015	2037	1	-22.6	1	0.0109209	0.471	0.068614033	0.943110047	-9.586735129	17	22	6	cds	NA	0	0	-0.289192191694457	5.45235663934554	18.4009639548921	1.78967421182854e-05	0.00314484618963014	1	-2.16950659650157	2.42853692800468	14.9948829007028	0.000107803102494082	0.0425822254851624	Down Regulated	not reversely regulated
443	670	rno-mir-320-5p	alg8	nm_001034127	((.(((..((((((((((..((&)).))))))))))..)))..)).	1860	1883	1	-20.2	1	0.01556958	0.5	-0.20133598	0.394519645	-9.352435385	17	23	10	3utr	NA	0	0	-0.295460832941411	3.93252952143516	9.57220299654202	0.00197545587975712	0.0749179762508578	1	-2.16950659650157	2.42853692800468	14.9948829007028	0.000107803102494082	0.0425822254851624	Down Regulated	not reversely regulated
444	672	rno-mir-320-5p	ehd3	xm_006239774	((((((((((((.((((((...&))))))....)))))))))))).	3219	3242	1	-24.2	1	0.002606423	0.544	0	0	-5.226705059	18	23	12	3utr	NA	0	0	0.353692415304071	6.83348237078376	12.4522223137814	0.000417494784907911	0.0253539744476234	1	-2.16950659650157	2.42853692800468	14.9948829007028	0.000107803102494082	0.0425822254851624	Down Regulated	mRNA up miRNA down
445	673	rno-mir-320-5p	ccdc15	xm_006242814	((((((((....(((((((((.&))))))))).......))))))).).	3583	3609	1	-21.3	1	0.01601835	0.529	0	0	-12.40804836	17	26	9	3utr	NA	0	0	-0.439247840118576	3.43262365340245	8.8451803173944	0.00293863864083055	0.0982752001218363	1	-2.16950659650157	2.42853692800468	14.9948829007028	0.000107803102494082	0.0425822254851624	Down Regulated	not reversely regulated
446	674	rno-mir-320-5p	srfbp1	nm_001005536	(((((((((((((((.......&)))))))).....))))))).	1307	1328	1	-22.9	1	0.007934849	0.426	1.8714945	1.04793756	-4.170623527	15	21	8	cds	NA	0	0	0.314422579199059	6.13494357402347	20.7618784168498	5.20079830450553e-06	0.00147169256637238	1	-2.16950659650157	2.42853692800468	14.9948829007028	0.000107803102494082	0.0425822254851624	Down Regulated	mRNA up miRNA down
447	677	rno-mir-320-5p	elavl2	nm_001302217	((((((((((((((((((....&.))))))))).))))))))).	2863	2907	0.961538462	-28.9	1	0.002145482	0.588	2.044007	1.759797744	-3.937574446	18	21	9	3utr	NA	0	0	0.492617725522867	5.28820292538192	22.9338643810765	1.67671745529475e-06	0.000616808461221096	1	-2.16950659650157	2.42853692800468	14.9948829007028	0.000107803102494082	0.0425822254851624	Down Regulated	mRNA up miRNA down
448	680	rno-mir-320-5p	ppl	nm_001106976	((((((((((.(((((((....&.))))))).)))))))))).	1603	1643	1	-30.4	1	0.000407764	0.368	1.2488848	1.197850242	-6.762348922	17	20	10	cds	NA	0	0	-0.323536736499901	4.23417429756779	10.9192889812495	0.000951681280747319	0.0449931107548784	1	-2.16950659650157	2.42853692800468	14.9948829007028	0.000107803102494082	0.0425822254851624	Down Regulated	not reversely regulated
449	681	rno-mir-320-5p	gprasp2	xm_017602357	.(((((((.(((((((((....&.))))).))))..))))))).	2381	2407	1	-24.7	1	0.000107761	0.426	0	0	-4.849714496	16	21	7	cds	NA	0	0	0.346196284471977	6.85951144892744	10.0911941588142	0.00148979530242538	0.0618097028479943	1	-2.16950659650157	2.42853692800468	14.9948829007028	0.000107803102494082	0.0425822254851624	Down Regulated	mRNA up miRNA down
450	682	rno-mir-320-5p	elmod1	nm_001191579	...(((((((((((((((((((&))))))....))))))))).)))).	2205	2230	1	-24.9	1	0.000380579	0.618	1.877103858	1.611659685	-6.514540194	19	25	9	3utr	NA	0	0	0.571180607793535	5.42770578856138	19.5815848322438	9.63938432391353e-06	0.0021710254163002	1	-2.16950659650157	2.42853692800468	14.9948829007028	0.000107803102494082	0.0425822254851624	Down Regulated	mRNA up miRNA down
451	683	rno-mir-320-5p	acad11	nm_001108181	..((((((((((((((((((((&))).....)))))))))))...........................)))))).	1680	1733	1	-21.6	1	4.15e-06	0.5	1.717692398	1.362467463	-4.957000719	20	53	11	cds	NA	0	0	0.576444106671293	3.39180637885504	9.59994245866801	0.00194583466816861	0.074475459039425	1	-2.16950659650157	2.42853692800468	14.9948829007028	0.000107803102494082	0.0425822254851624	Down Regulated	mRNA up miRNA down
452	685	rno-mir-320-5p	stk32a	nm_001191894	((((((((((((((((((....&)))))...))))))..........))))))).	322	354	1	-22.2	1	0.000268954	0.544	2.394676422	1.912609894	-3.937574446	18	32	7	cds	NA	0	0	1.14929137546138	3.91651169999814	23.5846047833395	1.19540111678079e-06	0.00052769786899171	1	-2.16950659650157	2.42853692800468	14.9948829007028	0.000107803102494082	0.0425822254851624	Down Regulated	mRNA up miRNA down
453	690	rno-mir-320-5p	il17re	xm_017592700	((..(((((((((((....(((&)))...))))))))))).)).	2073	2094	1	-23	1	0.000191587	0.368	0	0	-8.760185276	16	21	11	cds	NA	0	0	0.884257742079206	4.64671089129769	18.365015469089	1.82376002298232e-05	0.00314484618963014	1	-2.16950659650157	2.42853692800468	14.9948829007028	0.000107803102494082	0.0425822254851624	Down Regulated	mRNA up miRNA down
454	692	rno-mir-320-5p	rnf128	xm_008773419	((.((((((((..(((((((((&)))))))))....)))))))).)).	144	169	1	-23.2	1	0.005416997	0.544	0	0	-10.13104784	19	25	9	5utr	NA	0	0	-0.399276571230823	4.65891235457143	9.41548413873009	0.00215160746643172	0.0790023615751521	1	-2.16950659650157	2.42853692800468	14.9948829007028	0.000107803102494082	0.0425822254851624	Down Regulated	not reversely regulated
455	695	rno-mir-320-5p	dapk1	nm_001107335	(((((((((((((.((((((..&)))))))).))))))))))).	4609	4630	1	-25.5	1	0.000582132	0.368	1.886965429	2.143637383	-4.794414364	19	21	11	3utr	NA	0	0	-0.393188358312338	4.75499364213295	9.07677443733082	0.0025887625878212	0.0901248704075544	1	-2.16950659650157	2.42853692800468	14.9948829007028	0.000107803102494082	0.0425822254851624	Down Regulated	not reversely regulated
456	697	rno-mir-320-5p	heatr5a	xm_006240096	(((((((((((((((((.((((&)))).)))))..)))........))))))))).	5886	5919	1	-23.1	1	0.004124353	0.426	0	0	-3.937574446	21	33	9	cds	NA	0	0	-0.364808832037735	8.0970168458719	15.9060512912502	6.65655500539545e-05	0.00749644750412273	1	-2.16950659650157	2.42853692800468	14.9948829007028	0.000107803102494082	0.0425822254851624	Down Regulated	not reversely regulated
457	698	rno-mir-320-5p	plce1	nm_053758	(((((...((((((((((((((&))))))))))))))...))))).	8003	8026	1	-30.7	1	0.000348365	0.471	0.7095834	0.168181876	-9.695854671	19	23	14	3utr	NA	0	0	1.08668407221538	0.0025598259815166	13.1680848652116	0.000284757615443802	0.0195191617642099	1	-2.16950659650157	2.42853692800468	14.9948829007028	0.000107803102494082	0.0425822254851624	Down Regulated	mRNA up miRNA down
458	699	rno-mir-320-5p	pcdhb9	nm_001109390	(((..((((((((((((.....&.))))))))))))......))).	449	498	1	-25.6	1	8.56e-05	0.471	0.375046117	0.228129982	-11.0886339	15	23	12	cds	NA	0	0	0.761230173334706	2.29576468941662	9.72632136412103	0.00181647681635887	0.0710873693097037	1	-2.16950659650157	2.42853692800468	14.9948829007028	0.000107803102494082	0.0425822254851624	Down Regulated	mRNA up miRNA down
459	700	rno-mir-320-5p	lexm	nm_001109262	(((((((((((((((((((((.&.))))))...))))))....))))))))).	1317	1366	1	-29.5	1	0.01439709	0.397	0.881102742	0.243768	-3.937574446	21	30	9	3utr	NA	0	0	-0.994705674945529	-0.0512392048926672	13.7318426210599	0.000210849221001499	0.0157225135335983	1	-2.16950659650157	2.42853692800468	14.9948829007028	0.000107803102494082	0.0425822254851624	Down Regulated	not reversely regulated
460	701	rno-mir-320-5p	wwc1	xm_002727761	((((((...(((.(((((((((&))))))))).)))...)))))).	2166	2189	1	-29.1	1	0.008012206	0.353	0	0	-10.14041618	18	23	9	cds	NA	0	0	0.77643721438034	2.13036829889407	13.4332070413205	0.000247209139350069	0.0174884619350472	1	-2.16950659650157	2.42853692800468	14.9948829007028	0.000107803102494082	0.0425822254851624	Down Regulated	mRNA up miRNA down
461	703	rno-mir-320-5p	ypel2	nm_001108286	((((((((((((((((((((((&.)))..)))))))))))))).......................))).)).	1518	1576	1	-27.8	1	0.000184594	0.471	2.383714683	2.204860744	-3.937574446	22	50	14	3utr	NA	0	0	-0.378518207582735	5.05979050164091	16.3148461061043	5.36420421331286e-05	0.00643471279327399	1	-2.16950659650157	2.42853692800468	14.9948829007028	0.000107803102494082	0.0425822254851624	Down Regulated	not reversely regulated
462	704	rno-mir-320-5p	usp29	nm_001108465	((((((((.(((.(((((((..&))))))).))))))))))).	3404	3424	1	-23.7	1	0.01616099	0.603	0.124031375	0.026049108	-6.283094717	18	20	11	3utr	NA	0	0	0.595348527706012	2.95625324459016	14.8035890450522	0.000119308220873777	0.0107632658985569	1	-2.16950659650157	2.42853692800468	14.9948829007028	0.000107803102494082	0.0425822254851624	Down Regulated	mRNA up miRNA down
463	706	rno-mir-320-5p	gpr155	nm_001107811	(((.(((((((((((.(((((.&)))))..))))).))))))....))).	108	135	1	-25.5	1	5.04e-06	0.382	0.293152083	0.60670715	-7.202645801	19	27	6	5utr	NA	0	0	0.753960997801096	4.33256073978369	28.0539925497713	1.17977461911778e-07	9.29999478327414e-05	1	-2.16950659650157	2.42853692800468	14.9948829007028	0.000107803102494082	0.0425822254851624	Down Regulated	mRNA up miRNA down
464	707	rno-mir-320-5p	cdh2	nm_031333	.(((((((((((((.(((((((&.)))...)))).))))))))))))).	196	236	1	-28.6	1	0.2565291	0.265	1.236297	0.506159036	-4.528774398	20	26	13	5utr	NA	0	0	0.610313444957101	5.12347897616938	15.1546394082021	9.90546164083773e-05	0.00944539355186591	1	-2.16950659650157	2.42853692800468	14.9948829007028	0.000107803102494082	0.0425822254851624	Down Regulated	mRNA up miRNA down
465	709	rno-mir-320-5p	elavl4	nm_001077651	(((((((.(((((.((((((..&.)))))).)))))))))))).	1881	1923	1	-24.3	1	0.006376052	0.603	3.123231429	2.5933636	-7.108049293	18	21	12	3utr	NA	0	0	0.337969054932773	6.37668926980065	13.1853584086848	0.000282144848654	0.0195191617642099	1	-2.16950659650157	2.42853692800468	14.9948829007028	0.000107803102494082	0.0425822254851624	Down Regulated	mRNA up miRNA down
466	715	rno-mir-320-5p	pnpla3	nm_001282324	((((((((((((.((..((...&.))..)).))))))))).))).	774	806	0.953846154	-24.6	1	0.001920632	0.397	0.894173854	0.579646866	-5.459754139	16	22	9	cds	NA	0	0	0.451467233527924	3.20089984338989	8.94193378474887	0.00278697518136085	0.0954819002614239	1	-2.16950659650157	2.42853692800468	14.9948829007028	0.000107803102494082	0.0425822254851624	Down Regulated	mRNA up miRNA down
467	717	rno-mir-320-5p	oas1a	xm_006249382	(((((((.(((((((.......&.))))))).))))))).	624	652	1	-23.5	1	7.03e-06	0.426	0	0	-6.484258456	14	17	7	cds	NA	0	0	0.843090582637569	2.56978080699908	16.8885742295257	3.96394739694286e-05	0.00527286255119802	1	-2.16950659650157	2.42853692800468	14.9948829007028	0.000107803102494082	0.0425822254851624	Down Regulated	mRNA up miRNA down
468	719	rno-mir-320-5p	fat4	xm_006232292	..(((((((..((((((((((.&))))))))))..))))))).	6659	6679	1	-25.3	1	0.001250257	0.5	0	0	-9.024281663	17	20	10	cds	NA	0	0	-0.417376392120186	5.1602325749369	16.5842127473527	4.65367990107073e-05	0.0059006558981038	1	-2.16950659650157	2.42853692800468	14.9948829007028	0.000107803102494082	0.0425822254851624	Down Regulated	not reversely regulated
469	720	rno-mir-320-5p	atp6v1b2	nm_057213	((((((((.((((.........&)))).)))))))).	2604	2618	1	-21.9	1	0.005645034	0.559	0.355125625	0.996754622	-6.819302663	12	14	8	3utr	NA	0	0	0.269248808149937	10.7615128930081	11.990744949916	0.000534654129646364	0.0299514871816105	1	-2.16950659650157	2.42853692800468	14.9948829007028	0.000107803102494082	0.0425822254851624	Down Regulated	mRNA up miRNA down
470	722	rno-mir-320-5p	proser3	nm_001127579	(((...((((((((((((....&)))))))))))).))).	2125	2142	1	-23	1	6.61e-06	0.529	-0.019798333	0.254461322	-12.98959266	15	17	12	3utr	NA	0	0	-0.489884096271831	3.41653234233852	11.6884786756558	0.000628882977222296	0.0340213359638493	1	-2.16950659650157	2.42853692800468	14.9948829007028	0.000107803102494082	0.0425822254851624	Down Regulated	not reversely regulated
471	724	rno-mir-320-5p	lyn	nm_030857	.((.((.(((((((((((((((&)))))))).))))))).)).)).	508	531	1	-28.6	1	0.000371644	0.559	1.994264075	1.830806084	-8.369033647	19	23	8	cds	NA	0	0	0.328901750391156	4.70946519421531	13.5108588541815	0.000237186961839484	0.0171084660840559	1	-2.16950659650157	2.42853692800468	14.9948829007028	0.000107803102494082	0.0425822254851624	Down Regulated	mRNA up miRNA down
472	725	rno-mir-320-5p	dgat2	xm_008759689	(((((((((((((.........&)))))))...)))))).	1594	1611	1	-20.5	1	0.000200939	0.456	0	0	-5.762913004	13	17	7	3utr	NA	0	0	0.358315133765642	4.71441906016984	10.8734861617877	0.000975507327088169	0.045811484518064	1	-2.16950659650157	2.42853692800468	14.9948829007028	0.000107803102494082	0.0425822254851624	Down Regulated	mRNA up miRNA down
473	727	rno-mir-320-5p	c1qtnf1	nm_001007675	.(((((((((((((.((((...&)))).))))))))))...))).	368	390	1	-23.9	1	0.03100148	0.485	0.423490694	0.263721312	-4.528774398	17	22	10	cds	NA	0	0	0.410523811595002	8.30345290404383	33.0853239771672	8.82019656194359e-09	1.08155210286233e-05	1	-2.16950659650157	2.42853692800468	14.9948829007028	0.000107803102494082	0.0425822254851624	Down Regulated	mRNA up miRNA down
474	728	rno-mir-320-5p	tmem119	nm_001107155	((((((((((((...(((((((&))))))).....)))))))))))).	735	760	1	-28.2	1	0.09610808	0.338	0.488477925	0.271127604	-6.818994537	19	25	12	cds	NA	0	0	0.68153595978848	4.52133122288536	15.6862060630576	7.47674591673372e-05	0.0078613132324397	1	-2.16950659650157	2.42853692800468	14.9948829007028	0.000107803102494082	0.0425822254851624	Down Regulated	mRNA up miRNA down
475	730	rno-mir-320-5p	rangrf	nm_001105790	(((((((....((((((((...&.))))))))))))))).	9	36	1	-20.9	1	1.99e-07	0.446	0	0	-11.37487998	15	17	15	5utr	NA	0	0	0.367795474945797	4.6504802774683	9.55156175766867	0.00199779366670668	0.0750703089375269	1	-2.16950659650157	2.42853692800468	14.9948829007028	0.000107803102494082	0.0425822254851624	Down Regulated	mRNA up miRNA down
476	731	rno-mir-320-5p	dgkh	xm_008770918	(((((((((.(((..(((((..&)))))..))).))))))))).	14902	14923	1	-24.9	1	1.99e-05	0.471	0	0	-6.772370392	17	21	9	3utr	NA	0	0	-0.416891225703902	6.7368218062614	14.0899640738671	0.000174271144226265	0.0139715460906015	1	-2.16950659650157	2.42853692800468	14.9948829007028	0.000107803102494082	0.0425822254851624	Down Regulated	not reversely regulated
477	733	rno-mir-320-5p	slc30a1	nm_022853	((((..((((((..(((((((.&)))))))..)))))))))).	2330	2350	0.980769231	-25.2	1	0.06658339	0.618	0.647151057	0.382146559	-12.10354091	17	20	10	3utr	NA	0	0	0.436922476594953	4.95502131543245	21.6258539671649	3.31355107968762e-06	0.000988333776092771	1	-2.16950659650157	2.42853692800468	14.9948829007028	0.000107803102494082	0.0425822254851624	Down Regulated	mRNA up miRNA down
478	736	rno-mir-320-5p	helz	nm_001105848	((((((((((((((((((((..&)))))))).............)))))))))..))).	1052	1088	1	-22.8	1	0.001676056	0.574	1.9537784	1.845508458	-3.937574446	20	36	9	cds	NA	0	0	-0.294622238478161	5.75368089273592	13.8994064632363	0.000192859362024208	0.0150950065198522	1	-2.16950659650157	2.42853692800468	14.9948829007028	0.000107803102494082	0.0425822254851624	Down Regulated	not reversely regulated
479	738	rno-mir-320-5p	arvcf	nm_001131013	.((((((((((((....((((.&))))...)))))))))))).	25	45	1	-25.5	1	1.55e-07	0.353	1.008266333	0.71805909	-5.618663395	16	20	12	5utr	NA	0	0	0.303306448898671	6.53512600776907	15.4147261926558	8.63130337449542e-05	0.00858501301234819	1	-2.16950659650157	2.42853692800468	14.9948829007028	0.000107803102494082	0.0425822254851624	Down Regulated	mRNA up miRNA down
480	739	rno-mir-320-5p	gdpd5	xm_017590191	..(((((((((..((((((.((&)).))))))..))))))))).	2645	2666	1	-21.6	1	0.02387246	0.5	0	0	-9.592934642	17	21	9	3utr	NA	0	0	0.418136767445701	5.96253154552744	19.4180158757489	1.05011762431316e-05	0.0022286727119077	1	-2.16950659650157	2.42853692800468	14.9948829007028	0.000107803102494082	0.0425822254851624	Down Regulated	mRNA up miRNA down
481	741	rno-mir-320-5p	cacna1a	nm_012918	((((((((((((...((((((.&.))))))...)))))))))))).	3449	3477	1	-30.4	1	0.01460537	0.426	1.552990583	1.450874286	-6.818994537	18	23	12	cds	NA	0	0	1.2632584885982	4.26603603707607	93.4514079812765	4.16296417129264e-22	4.59424725943856e-18	1	-2.16950659650157	2.42853692800468	14.9948829007028	0.000107803102494082	0.0425822254851624	Down Regulated	mRNA up miRNA down
482	742	rno-mir-320-5p	p2rx2	xm_006249515	((((((((.(((.((((.....&)))).)))...)))))))).	1655	1675	1	-21.9	1	8.01e-05	0.456	0	0	-6.283094717	15	20	8	3utr	NA	0	0	0.409648300015252	8.19161041633951	47.1933664175235	6.43177509765791e-12	2.36603566592509e-08	1	-2.16950659650157	2.42853692800468	14.9948829007028	0.000107803102494082	0.0425822254851624	Down Regulated	mRNA up miRNA down
483	743	rno-mir-320-5p	nrsn1	nm_001106109	.(((((..((((((((((....&))))))))))..))))).	107	128	1	-19.7	1	0.000568462	0.485	1.2710923	0.936550601	-7.650646301	15	18	10	5utr	NA	0	0	0.269451966621806	5.95993425286563	10.6995681710375	0.00107160544148756	0.0491707384551858	1	-2.16950659650157	2.42853692800468	14.9948829007028	0.000107803102494082	0.0425822254851624	Down Regulated	mRNA up miRNA down
484	747	rno-mir-320-5p	card10	nm_001130554	((((...(((((((((((((((&))))))))))))))).)))).	623	644	1	-31.8	1	4.7e-05	0.309	0.738506227	0.417421267	-11.50125692	19	21	15	cds	NA	0	0	-0.336460917664591	4.38934646593325	14.8280129902262	0.00011777305219814	0.0107416810252783	1	-2.16950659650157	2.42853692800468	14.9948829007028	0.000107803102494082	0.0425822254851624	Down Regulated	not reversely regulated
485	748	rno-mir-320-5p	slc2a1	nm_138827	.((((((((((((.((.((((.&)))).)).)))))))))))).	2281	2302	1	-28.8	1	0.02561088	0.382	1.036335383	0.789857608	-4.650164755	18	21	12	3utr	NA	0	1	-0.436660997789375	5.23543483851105	12.6025170318711	0.000385227640973365	0.0242935556901832	1	-2.16950659650157	2.42853692800468	14.9948829007028	0.000107803102494082	0.0425822254851624	Down Regulated	not reversely regulated
486	749	rno-mir-320-5p	tnik	xm_017590730	((((((((((((((((.(.((.&)).).))))))).....))))))))).	1703	1730	1	-29.2	1	0.01685716	0.382	0	0	-3.937574446	19	27	9	cds	NA	0	0	0.733339242062541	1.47414531281656	9.38698678601975	0.00218531091622601	0.0793325370772049	1	-2.16950659650157	2.42853692800468	14.9948829007028	0.000107803102494082	0.0425822254851624	Down Regulated	mRNA up miRNA down
487	758	rno-mir-320-5p	ephx1	nm_012844	.((((((..((((((.......&))))))..)))))).	231	246	1	-20.7	1	0.000490229	0.485	0.724816333	0.530288823	-7.396398505	12	15	6	cds	NA	0	0	0.650210901949924	6.73305332662838	18.3015144198647	1.8855721308913e-05	0.00315290515704794	1	-2.16950659650157	2.42853692800468	14.9948829007028	0.000107803102494082	0.0425822254851624	Down Regulated	mRNA up miRNA down
488	759	rno-mir-320-5p	chrna7	xm_008759498	.(((((((((((((.((.((((&)))))).)))))....)))))))).	3774	3799	1	-23	1	0.2743779	0.5	0	0	-4.528774398	19	25	8	3utr	NA	0	0	0.345172985749103	5.66433733439458	13.7982949772124	0.000203520845044244	0.0153839455199197	1	-2.16950659650157	2.42853692800468	14.9948829007028	0.000107803102494082	0.0425822254851624	Down Regulated	mRNA up miRNA down
489	764	rno-mir-320-5p	tubb4a	nm_080882	.....((((((((((.((((..&)))).)))))))))).	572	588	1	-22.7	1	2.02e-05	0.456	2.4687783	1.90211572	-13.89864872	14	16	10	cds	NA	0	0	0.35102016993536	4.97463272086375	14.220883866407	0.00016255641306695	0.0133878550343796	1	-2.16950659650157	2.42853692800468	14.9948829007028	0.000107803102494082	0.0425822254851624	Down Regulated	mRNA up miRNA down
490	766	rno-mir-320-5p	mfap3l	nm_001012049	.(((((.((((((.((((.(((&))).))).).)))))).))))).	8	31	1	-24.5	1	0.316261	0.483	1.425958667	0.344902191	-6.19385129	18	23	6	5utr	NA	0	0	0.64134685462302	2.39443421815028	8.89322906965106	0.00286230082847094	0.0965589385239114	1	-2.16950659650157	2.42853692800468	14.9948829007028	0.000107803102494082	0.0425822254851624	Down Regulated	mRNA up miRNA down
491	769	rno-mir-320-5p	syn2	nm_001034020	...(((((((((((((((((..&.)))).))))))))))))).	812	860	1	-23	1	5.86e-05	0.5	1.505111667	1.972091836	-6.514540194	17	20	13	cds	NA	0	0	0.767872760892773	5.87661421953622	49.779072596941	1.72069531257045e-12	9.49479673476374e-09	1	-2.16950659650157	2.42853692800468	14.9948829007028	0.000107803102494082	0.0425822254851624	Down Regulated	mRNA up miRNA down
492	771	rno-mir-320-5p	plxna4	xm_017592970	(((((((((((((((((((...&.))))))))))..))))))))).	800	837	1	-30.3	1	4.44e-06	0.338	0	0	-3.937574446	19	23	10	5utr	NA	0	0	0.543538987712131	7.81645540787374	25.4179712832165	4.6159789682767e-07	0.000283010799410565	1	-2.16950659650157	2.42853692800468	14.9948829007028	0.000107803102494082	0.0425822254851624	Down Regulated	mRNA up miRNA down
493	774	rno-mir-320-5p	gpsm2	xm_008761409	((.(((((((((((((((.(((&.)))..))))))).)))))))).)).	1465	1499	1	-24.9	1	0.003685756	0.471	0	0	-5.495113921	20	26	8	cds	NA	0	0	-0.336544266600545	5.37991032661589	19.3408105812816	1.09344183781732e-05	0.00225101391926378	1	-2.16950659650157	2.42853692800468	14.9948829007028	0.000107803102494082	0.0425822254851624	Down Regulated	not reversely regulated
494	782	rno-mir-320-5p	rgd1306556	xm_017598548	(.(((((((((((.((((((((&))).)))))..))))))))))).).	2019	2044	1	-28	1	0.000468341	0.368	0	0	-5.958090246	20	25	11	cds	NA	0	0	-0.366387186459515	4.04787237192416	11.3972494033065	0.000735529315337351	0.0384706233367915	1	-2.16950659650157	2.42853692800468	14.9948829007028	0.000107803102494082	0.0425822254851624	Down Regulated	not reversely regulated
495	785	rno-mir-320-5p	tp53inp1	nm_181084	.(((((((((((((((......&))))).............)))))))))).	239	268	1	-18.7	1	0.08396319	0.515	0.579091554	1.209698988	-3.793324837	15	29	10	cds	NA	0	0	0.460161028209826	4.64735670863394	13.0569979106646	0.00030215335191324	0.0205837308130526	1	-2.16950659650157	2.42853692800468	14.9948829007028	0.000107803102494082	0.0425822254851624	Down Regulated	mRNA up miRNA down
496	787	rno-mir-429	cnot6l	nm_001108355	((((((((((((((((((....&.)))))))))))...))))))).	1348	1394	1	-19.8	1	0.000269963	0.574	2.559063952	1.93352949	-3.937574446	18	23	11	cds	NA	0	1	-0.263672229398704	5.72684953415097	10.4395023058414	0.00123348502782259	0.0550156589441461	12	1.74533544731582	2.13050109639979	9.205575866756	0.00241279084628602	0.070491199832739	Up Regulated	mRNA down miRNA up
497	788	rno-mir-429	smpd3	nm_053605	...(((((((((((..(.((((&.)))))..))))))))))).	1270	1315	1	-23.3	1	0.003922564	0.456	-0.094615545	0.092919433	-7.483038834	16	20	11	cds	NA	0	0	0.342203074534587	7.46062441368082	18.3886293704756	1.80129695169324e-05	0.00314484618963014	12	1.74533544731582	2.13050109639979	9.205575866756	0.00241279084628602	0.070491199832739	Up Regulated	not reversely regulated
498	789	rno-mir-429	jam3	nm_001004269	...((((((((((....(((..&)))..)))))))))).	1311	1327	1	-17.2	1	9.59e-06	0.368	0.8132994	1.2295402	-8.339878752	13	16	10	3utr	NA	0	0	0.391250873966631	4.68079523699274	18.3257491391944	1.86173745890893e-05	0.00315290515704794	12	1.74533544731582	2.13050109639979	9.205575866756	0.00241279084628602	0.070491199832739	Up Regulated	not reversely regulated
499	791	rno-mir-429	itpr1	nm_001007235	.....(((((.(((((((((.(&).))))))))).))))).	1167	1185	1	-21.4	1	9.89e-05	0.471	2.239355811	2.023664886	-16.49037412	15	18	9	cds	NA	0	0	0.327945234803809	5.15605060901938	12.6824767271083	0.000369098341923522	0.02366148098011	12	1.74533544731582	2.13050109639979	9.205575866756	0.00241279084628602	0.070491199832739	Up Regulated	not reversely regulated
500	792	rno-mir-429	ngfr	nm_012610	(((((((((((((((.......&)))).))))))))))).	314	331	1	-18.3	1	0.000376193	0.426	-0.273529852	0.287131949	-4.170623527	15	17	11	cds	NA	0	0	0.324532736569097	9.52443517204643	13.3194148326128	0.000262672138013597	0.0184640109243188	12	1.74533544731582	2.13050109639979	9.205575866756	0.00241279084628602	0.070491199832739	Up Regulated	not reversely regulated
501	793	rno-mir-429	ptger3	nm_012704	.(((((((((((((....(((.&.)))....)))).))))))))).	393	436	1	-21.3	1	0.0002694	0.368	1.853822429	1.094518671	-4.761823478	16	23	9	cds	NA	0	0	1.48903587141072	2.15235569649559	18.965269730953	1.3311960347498e-05	0.00262340704276764	12	1.74533544731582	2.13050109639979	9.205575866756	0.00241279084628602	0.070491199832739	Up Regulated	not reversely regulated
502	794	rno-mir-429	plce1	nm_053758	...(((((((((((((((....&.))))))))))))))).	5493	5532	1	-21.4	1	0.000220554	0.515	2.09029774	2.034649762	-6.514540194	15	17	15	cds	NA	0	0	1.08668407221538	0.0025598259815166	13.1680848652116	0.000284757615443802	0.0195191617642099	12	1.74533544731582	2.13050109639979	9.205575866756	0.00241279084628602	0.070491199832739	Up Regulated	not reversely regulated
503	795	rno-mir-429	n4bp1	nm_001305181	......(.(((((((((((((.&)).))))))))))).).	667	684	1	-18.3	0	0.02412664	0.515	0.726090124	0.769913322	-17.88019333	14	17	11	cds	NA	0	0	-0.303246263445875	5.72379014810021	11.8779238017418	0.000568032270400391	0.0311222504560658	12	1.74533544731582	2.13050109639979	9.205575866756	0.00241279084628602	0.070491199832739	Up Regulated	mRNA down miRNA up
504	796	rno-mir-429	actg1	xm_017597166	.....(((((.(((((((((..&.)))))))))))))).	934	961	1	-21.7	1	0.00013677	0.441	0	0	-16.49037412	14	16	14	cds	NA	0	0	-0.318206139437944	7.49213283122091	9.62127775981715	0.00192335869787887	0.0742174356286407	12	1.74533544731582	2.13050109639979	9.205575866756	0.00241279084628602	0.070491199832739	Up Regulated	mRNA down miRNA up
505	798	rno-mir-429	lrrc1	nm_001014268	.....((((((((.((((....&)))))))))))).	1289	1302	1	-16	1	0.009092703	0.441	1.851248788	2.207371088	-14.52243956	12	13	12	cds	NA	0	0	-0.331286327047015	5.04557088125625	10.2736875479575	0.00134940829425411	0.0579457974139624	12	1.74533544731582	2.13050109639979	9.205575866756	0.00241279084628602	0.070491199832739	Up Regulated	mRNA down miRNA up
506	799	rno-mir-429	atp6v1b2	nm_057213	.....(((((((((((((.((.&)).))))))))))))).	233	250	1	-18.7	1	0.03748633	0.588	0.109317646	0.410914629	-13.66559964	15	17	13	cds	NA	0	0	0.269248808149937	10.7615128930081	11.990744949916	0.000534654129646364	0.0299514871816105	12	1.74533544731582	2.13050109639979	9.205575866756	0.00241279084628602	0.070491199832739	Up Regulated	not reversely regulated
507	801	rno-mir-429	acad11	nm_001108181	...(((((((((((.((((...&)))).))))))))))).	2017	2034	1	-18.9	1	0.001035439	0.441	0.846643545	1.399813946	-7.249989754	15	17	11	cds	NA	0	0	0.576444106671293	3.39180637885504	9.59994245866801	0.00194583466816861	0.074475459039425	12	1.74533544731582	2.13050109639979	9.205575866756	0.00241279084628602	0.070491199832739	Up Regulated	not reversely regulated
508	802	rno-mir-429	rgs9	nm_019224	.....(((.((((((((((...&))))))))))))).	803	817	1	-18.6	1	0.001976203	0.544	0.50303181	0.725508627	-14.7219893	13	14	13	cds	NA	0	0	0.408265438742656	5.97590565505239	20.2890151164404	6.65817555147201e-06	0.00163288056413434	12	1.74533544731582	2.13050109639979	9.205575866756	0.00241279084628602	0.070491199832739	Up Regulated	not reversely regulated
509	803	rno-mir-429	wdfy2	nm_001107269	....(((((((((...((((..&))))....))))))))).	5161	5179	0.974358974	-22.5	1	8.83e-05	0.485	0.236415	-0.029887188	-11.37190103	13	18	9	3utr	NA	0	0	-0.27963290895039	5.6935328528216	13.1776001827758	0.000283315341783922	0.0195191617642099	12	1.74533544731582	2.13050109639979	9.205575866756	0.00241279084628602	0.070491199832739	Up Regulated	mRNA down miRNA up
510	806	rno-mir-429	ogt	xm_006257057	.....((((((((((.(.(((.&.))).).)))))))))).	247	272	1	-20	1	0.02122719	0.471	0	0	-13.89864872	14	18	10	cds	NA	0	0	-0.302855851027313	8.13409119059439	20.5468876612962	5.81883212474543e-06	0.00152896741258787	12	1.74533544731582	2.13050109639979	9.205575866756	0.00241279084628602	0.070491199832739	Up Regulated	mRNA down miRNA up
511	808	rno-mir-429	lyn	nm_030857	....(((((.(((((((((...&)))))))))...))))).	856	874	1	-18.3	1	0.02174507	0.574	2.377634989	1.59570196	-10.78906894	14	18	9	cds	NA	0	0	0.328901750391156	4.70946519421531	13.5108588541815	0.000237186961839484	0.0171084660840559	12	1.74533544731582	2.13050109639979	9.205575866756	0.00241279084628602	0.070491199832739	Up Regulated	not reversely regulated
512	809	rno-mir-429	sema6d	xm_008762172	..(((((.((((((...((((.&))))...)))))).))))).	5460	5480	1	-19.9	1	0.000434402	0.456	0	0	-8.239134289	15	20	6	cds	NA	0	1	0.679917714044383	5.11898165501888	11.2899385524595	0.00077928260645399	0.0396320868425172	12	1.74533544731582	2.13050109639979	9.205575866756	0.00241279084628602	0.070491199832739	Up Regulated	not reversely regulated
513	814	rno-mir-429	loc100361457	xm_002729196	.....(((((.(((((((((..&.)))))))))))))).	984	1011	1	-21.7	1	0.00013677	0.441	0	0	-16.49037412	14	16	14	cds	NA	0	0	-0.317060911872086	10.4888659505519	12.0252959701982	0.000524833640209175	0.029856000274992	12	1.74533544731582	2.13050109639979	9.205575866756	0.00241279084628602	0.070491199832739	Up Regulated	mRNA down miRNA up
514	815	rno-mir-429	psd	nm_134370	...(((((((((((..((((.(&).))))..)))...)))))))).	1822	1845	1	-19.2	1	0.000811029	0.309	0.917240379	1.388183452	-7.483038834	16	23	8	cds	NA	0	0	0.316094008539726	5.77362569129203	15.9303639674895	6.57159707501826e-05	0.00749644750412273	12	1.74533544731582	2.13050109639979	9.205575866756	0.00241279084628602	0.070491199832739	Up Regulated	not reversely regulated
515	816	rno-mir-429	cyp2u1	xm_006233310	.....(((((((((...(((..&)))..))))))))).	3344	3359	1	-21.2	1	0.0003883	0.485	0	0	-14.63409828	12	15	9	3utr	NA	0	0	0.305641418634206	4.83845057874556	14.2929160608725	0.000156452550020795	0.0129820326468383	12	1.74533544731582	2.13050109639979	9.205575866756	0.00241279084628602	0.070491199832739	Up Regulated	not reversely regulated
516	817	rno-mir-429	nol4	nm_001107401	...(((((((((((..((((..&))))..)))).))))))).	1669	1688	1	-21.6	1	0.007671447	0.471	0.732020667	1.259690969	-7.483038834	15	19	7	cds	NA	0	0	1.31105600062497	2.1365529378345	19.7268716412901	8.9336312725889e-06	0.00205399072342273	12	1.74533544731582	2.13050109639979	9.205575866756	0.00241279084628602	0.070491199832739	Up Regulated	not reversely regulated
517	818	rno-mir-429	card10	nm_001130554	..((((((((((((........&)))))))))))).	858	871	1	-19.4	1	0.000203248	0.426	1.344677967	0.972591541	-5.92549936	12	13	12	cds	NA	0	0	-0.336460917664591	4.38934646593325	14.8280129902262	0.00011777305219814	0.0107416810252783	12	1.74533544731582	2.13050109639979	9.205575866756	0.00241279084628602	0.070491199832739	Up Regulated	mRNA down miRNA up
518	819	rno-mir-429	p2rx2	xm_008769305	.....((((((((((((((.((&)).)))))))))))))).	564	582	1	-22.8	1	3.4e-05	0.456	0	0	-13.66559964	16	18	14	cds	NA	0	0	0.409648300015252	8.19161041633951	47.1933664175235	6.43177509765791e-12	2.36603566592509e-08	12	1.74533544731582	2.13050109639979	9.205575866756	0.00241279084628602	0.070491199832739	Up Regulated	not reversely regulated
519	820	rno-mir-429	mgmt	nm_012861	((((((((((((((((((....&.)))).))))))))).))))).	346	383	1	-19.6	1	3.5e-05	0.544	0.78907473	0.862753499	-3.937574446	18	22	9	cds	NA	0	0	0.602947943255281	3.80918807151441	15.5516601480132	8.02811200813904e-05	0.00820354112239097	12	1.74533544731582	2.13050109639979	9.205575866756	0.00241279084628602	0.070491199832739	Up Regulated	not reversely regulated
520	821	rno-mir-429	tubb3	nm_139254	.....(((((((((..((((((&))))))))))))))).	83	99	1	-23.5	1	0.001936776	0.368	2.732221111	1.915608609	-14.63409828	15	16	15	cds	NA	0	1	0.298326710133296	7.01685912730115	11.2996094216836	0.000775233974454363	0.0396087136207331	12	1.74533544731582	2.13050109639979	9.205575866756	0.00241279084628602	0.070491199832739	Up Regulated	not reversely regulated
521	823	rno-mir-429	dgkh	xm_008770918	(((((((((((((((((((...&.))))))..))).)))))))))).	9417	9446	1	-21.4	1	0.02382089	0.588	0	0	-3.937574446	19	24	10	3utr	NA	0	0	-0.416891225703902	6.7368218062614	14.0899640738671	0.000174271144226265	0.0139715460906015	12	1.74533544731582	2.13050109639979	9.205575866756	0.00241279084628602	0.070491199832739	Up Regulated	mRNA down miRNA up
522	824	rno-mir-429	usp29	nm_001108465	(((((((((((((.........&))))))))))))).	1172	1186	1	-18.3	1	0.00650935	0.588	0.000605615	0.149742612	-5.762913004	13	14	13	cds	NA	0	0	0.595348527706012	2.95625324459016	14.8035890450522	0.000119308220873777	0.0107632658985569	12	1.74533544731582	2.13050109639979	9.205575866756	0.00241279084628602	0.070491199832739	Up Regulated	not reversely regulated
523	825	rno-mir-429	cdon	xm_006242791	...(((((((((.....((((.&))))...))))))))).	2729	2746	1	-19.1	1	0.07039707	0.588	0	0	-9.629009364	13	17	9	cds	NA	0	0	-0.285879533434913	7.80636464072624	14.1940104156928	0.000164894557339586	0.0134798247022198	12	1.74533544731582	2.13050109639979	9.205575866756	0.00241279084628602	0.070491199832739	Up Regulated	mRNA down miRNA up
524	827	rno-mir-429	npy1r	nm_001113357	..(((((((((...((((((((&))))))))...))))).)))).	736	758	1	-20.6	1	0.009568794	0.588	0.07038	0.167587785	-10.44977456	17	22	8	cds	NA	0	0	0.506777441299388	4.72769468482526	17.100933819547	3.54448728094927e-05	0.00501499508109694	12	1.74533544731582	2.13050109639979	9.205575866756	0.00241279084628602	0.070491199832739	Up Regulated	not reversely regulated
525	828	rno-mir-429	slc30a1	nm_022853	.....(((((((((..((((..&.)))).))))))))).	771	792	1	-21.8	1	0.000550461	0.441	0.038760625	0.764749972	-14.63409828	13	16	9	cds	NA	0	0	0.436922476594953	4.95502131543245	21.6258539671649	3.31355107968762e-06	0.000988333776092771	12	1.74533544731582	2.13050109639979	9.205575866756	0.00241279084628602	0.070491199832739	Up Regulated	not reversely regulated
526	832	rno-mir-6328	jam3	nm_001004269	.((..(((((((.(.((((((&)))))).).))))))).)).	1007	1027	1	-26.7	1	0.004606764	0.368	2.08317	1.166970216	-12.96896446	16	20	7	3utr	NA	0	0	0.391250873966631	4.68079523699274	18.3257491391944	1.86173745890893e-05	0.00315290515704794	11	5.30369268472866	0.829796464423692	9.50876663183966	0.00204492563954455	0.070491199832739	Up Regulated	not reversely regulated
527	833	rno-mir-6328	ephx1	nm_001034090	.(((.(((((((.((((((((&))))))))))))).))..))).	241	263	1	-30.6	1	0.001057328	0.412	1.333623013	0.643075844	-9.201492625	18	22	13	cds	NA	0	0	0.650210901949924	6.73305332662838	18.3015144198647	1.8855721308913e-05	0.00315290515704794	11	5.30369268472866	0.829796464423692	9.50876663183966	0.00204492563954455	0.070491199832739	Up Regulated	not reversely regulated
528	835	rno-mir-6328	l1cam	nm_017345	.((((((((((((((((....&.)))).)))))).....)))))).	1533	1565	1	-27.8	1	2.61e-05	0.456	0.847040077	0.933158935	-3.793324837	16	24	6	cds	NA	0	0	0.371444892279593	8.86268359524986	23.7567264658673	1.09312676442419e-06	0.00052769786899171	11	5.30369268472866	0.829796464423692	9.50876663183966	0.00204492563954455	0.070491199832739	Up Regulated	not reversely regulated
529	838	rno-mir-6328	atp7a	xm_006256995	..(((((((((..(((((((.&))).))))...))))))))).	3203	3224	1	-26.2	1	1.38e-06	0.471	0	0	-9.592934642	16	21	9	cds	NA	0	0	0.271909087772266	7.84625269236978	12.8274387644141	0.000341573003071013	0.0224762849346617	11	5.30369268472866	0.829796464423692	9.50876663183966	0.00204492563954455	0.070491199832739	Up Regulated	not reversely regulated
530	839	rno-mir-6328	vcl	xm_006251639	.(((((((((.((..((.((.&)).))..)).))))))))).	3383	3403	1	-27.2	1	0.00024381	0.441	0	0	-8.210388791	15	20	9	cds	NA	0	0	-0.286079817415661	7.47378798942643	9.54964624603332	0.00199987956031469	0.0750703089375269	11	5.30369268472866	0.829796464423692	9.50876663183966	0.00204492563954455	0.070491199832739	Up Regulated	mRNA down miRNA up
531	840	rno-mir-6328	heatr5a	xm_006240096	.(((((((((((.((((((((&))))))......................)).))))))....))))).	592	639	1	-25.5	1	0.000966891	0.529	0	0	-5.08245545	19	47	6	cds	NA	0	0	-0.364808832037735	8.0970168458719	15.9060512912502	6.65655500539545e-05	0.00749644750412273	11	5.30369268472866	0.829796464423692	9.50876663183966	0.00204492563954455	0.070491199832739	Up Regulated	mRNA down miRNA up
532	841	rno-mir-6328	cxcr4	nm_022205	..((.((((((.(((((....&)))))..)))))).)).	53	70	1	-21.2	1	3.89e-05	0.485	0.190018948	0.791044518	-12.4228412	13	17	6	5utr	NA	0	0	0.752363885531239	3.78940169947488	16.3775438906913	5.18964493473003e-05	0.00629372763732754	11	5.30369268472866	0.829796464423692	9.50876663183966	0.00204492563954455	0.070491199832739	Up Regulated	not reversely regulated
533	842	rno-mir-6328	il17re	xm_017592700	((.((((((((((.(((((((&)).))).)).)).)))))))).)).	500	525	1	-25.6	1	0.006554893	0.382	0	0	-6.351953838	19	25	8	5utr	NA	0	0	0.884257742079206	4.64671089129769	18.365015469089	1.82376002298232e-05	0.00314484618963014	11	5.30369268472866	0.829796464423692	9.50876663183966	0.00204492563954455	0.070491199832739	Up Regulated	not reversely regulated
534	843	rno-mir-6328	mmp15	nm_001106168	.((((((((((((((((((((&))))......))))))..........)))))))))).	1019	1056	1	-31.1	1	5.49e-05	0.397	-0.096567533	0.003743542	-3.793324837	20	37	10	cds	NA	0	0	0.490921588485633	3.88669067282035	10.1945901150594	0.00140853265204235	0.0596877057230093	11	5.30369268472866	0.829796464423692	9.50876663183966	0.00204492563954455	0.070491199832739	Up Regulated	not reversely regulated
535	844	rno-mir-6328	fbln1	nm_001127547	((((((((..((((((((((.&))))............))).)))))))).))).	1287	1320	1	-22.5	1	9.61e-05	0.471	1.091479252	1.389352741	-6.236470573	18	33	8	cds	NA	0	0	-0.332924431393564	8.0592384145081	14.5678444312365	0.000135202122447248	0.0115670208126721	11	5.30369268472866	0.829796464423692	9.50876663183966	0.00204492563954455	0.070491199832739	Up Regulated	mRNA down miRNA up
536	845	rno-mir-6328	maoa	nm_033653	(.((((((.(((((((((((.&))))))).....))).).))).))).).	898	926	1	-22.8	1	0.01576081	0.529	2.373411824	1.953265268	-6.157639986	18	28	7	cds	NA	0	0	0.348388262698081	7.53010643596615	24.6097967148443	7.01939718670326e-07	0.000387330336762286	11	5.30369268472866	0.829796464423692	9.50876663183966	0.00204492563954455	0.070491199832739	Up Regulated	not reversely regulated
537	846	rno-mir-6328	ppp1r3b	nm_138912	.((.(((((((((.((((((.&)))....)).).))))))))))).	2811	2835	1	-23.5	1	0.000476988	0.632	-0.1658098	-0.32772238	-7.68218703	17	24	11	3utr	NA	0	0	0.703596578016036	3.55578860454991	16.9512566104175	3.83519255579392e-05	0.00527286255119802	11	5.30369268472866	0.829796464423692	9.50876663183966	0.00204492563954455	0.070491199832739	Up Regulated	not reversely regulated
538	847	rno-mir-6328	msrb3	xm_001055430	.(((((((((((.(((..((.&.))..)))..))))))))))).	2339	2383	1	-29.9	1	3.11e-05	0.5	0	0	-5.08245545	16	22	11	3utr	NA	0	0	0.343300399722788	5.67112218221432	22.6314481628997	1.96245964568851e-06	0.000676803270306824	11	5.30369268472866	0.829796464423692	9.50876663183966	0.00204492563954455	0.070491199832739	Up Regulated	not reversely regulated
539	848	rno-mir-6328	cfap300	nm_001039174	((((((((.(((((((.....&))))))))))...))))).	141	160	1	-21.7	1	2.14e-05	0.441	-0.725685455	-0.158072987	-4.993964104	15	19	10	cds	NA	0	0	0.645618044035886	2.20862003074905	10.0019671974636	0.00156373097232914	0.0641536617495331	11	5.30369268472866	0.829796464423692	9.50876663183966	0.00204492563954455	0.070491199832739	Up Regulated	not reversely regulated
540	849	rno-mir-6328	tmem63a	xm_006250364	.(((((((((((.((((.((.&)).))))..)))...)))))))).	3258	3282	1	-24	1	5.76e-06	0.412	0	0	-5.08245545	17	24	8	3utr	NA	0	0	-0.330723642074314	4.67822416141186	13.453337607845	0.000244570705521492	0.0174134342331302	11	5.30369268472866	0.829796464423692	9.50876663183966	0.00204492563954455	0.070491199832739	Up Regulated	mRNA down miRNA up
541	850	rno-mir-6328	aldoc	nm_012497	.(((((.(((((..((((((.&)))).)).)))))))))).	1363	1382	1	-24.1	1	4.07e-06	0.456	0.860323443	0.145853605	-7.482981902	16	19	10	3utr	NA	0	0	0.463953571145116	4.56782908693495	15.5060093693586	8.22433773988087e-05	0.00832695333002984	11	5.30369268472866	0.829796464423692	9.50876663183966	0.00204492563954455	0.070491199832739	Up Regulated	not reversely regulated
542	851	rno-mir-6328	gpr155	nm_001107811	.(((((((((.(.(..(((((&)))))..)).))))))))).	2904	2924	1	-24.6	1	0.000167804	0.544	0.785643626	0.784565883	-8.875728566	16	20	9	3utr	NA	0	0	0.753960997801096	4.33256073978369	28.0539925497713	1.17977461911778e-07	9.29999478327414e-05	11	5.30369268472866	0.829796464423692	9.50876663183966	0.00204492563954455	0.070491199832739	Up Regulated	not reversely regulated
543	852	rno-mir-6328	pdk3	xm_006257020	..(((.(((((((((.(((((&)))))....))))))))).))).	526	549	1	-24.6	1	0.001549612	0.559	0	0	-7.091008561	17	23	9	cds	NA	0	0	0.356040864376251	7.64306250094794	24.1469889203711	8.92556144383989e-07	0.000469059505210557	11	5.30369268472866	0.829796464423692	9.50876663183966	0.00204492563954455	0.070491199832739	Up Regulated	not reversely regulated
544	853	rno-mir-6328	dcbld2	nm_130419	.(((((((.((((.(((....&))).))))))))))).	1704	1720	1	-23.9	1	2.46e-05	0.426	2.037278857	1.566508144	-5.706554413	14	16	11	cds	NA	0	0	0.313108657226163	5.19921650827247	14.6822213110632	0.000127240850634145	0.0111465064442766	11	5.30369268472866	0.829796464423692	9.50876663183966	0.00204492563954455	0.070491199832739	Up Regulated	not reversely regulated
545	854	rno-mir-6328	rnf157	xm_017597744	.(((((((((((((((.(((.&))).))....))))))))))))).	603	627	1	-27.4	1	4.33e-05	0.382	0	0	-3.793324837	18	24	13	cds	NA	0	0	0.371193420595996	5.68878116156006	12.4494066659304	0.000418124623909701	0.0253539744476234	11	5.30369268472866	0.829796464423692	9.50876663183966	0.00204492563954455	0.070491199832739	Up Regulated	not reversely regulated
546	855	rno-mir-6328	gprasp2	xm_017602357	((((((((((((((((((((.&.)))))))).....))))).......))))))).	2443	2484	1	-32.3	1	0.000199724	0.456	0	0	-3.937574446	20	34	8	cds	NA	0	0	0.346196284471977	6.85951144892744	10.0911941588142	0.00148979530242538	0.0618097028479943	11	5.30369268472866	0.829796464423692	9.50876663183966	0.00204492563954455	0.070491199832739	Up Regulated	not reversely regulated
547	856	rno-mir-6328	npy1r	nm_001113357	((((((((.((.(((((((..&)))...)).)).)))))))))).	1405	1428	1	-20.6	1	0.00024953	0.5	1.001340938	1.691962471	-8.340767414	17	23	10	3utr	NA	0	0	0.506777441299388	4.72769468482526	17.100933819547	3.54448728094927e-05	0.00501499508109694	11	5.30369268472866	0.829796464423692	9.50876663183966	0.00204492563954455	0.070491199832739	Up Regulated	not reversely regulated
548	858	rno-mir-6328	hipk2	nm_001108622	....(((((((((((((((((&))))).)).)))))))))).	3828	3848	1	-28.2	1	0.09119827	0.603	2.223736842	2.12375	-9.546562469	17	20	10	3utr	NA	0	0	-0.408330249450222	5.8849208577182	35.3029660887259	2.8220194941617e-09	4.44911530536693e-06	11	5.30369268472866	0.829796464423692	9.50876663183966	0.00204492563954455	0.070491199832739	Up Regulated	mRNA down miRNA up
549	859	rno-mir-6328	lyn	nm_030857	.((.((((((((((((((((.&)))..))))....)))).))))))).	1740	1766	1	-24.4	1	0.005109664	0.412	2.236883857	0.812311517	-6.825347112	18	26	7	cds	NA	0	0	0.328901750391156	4.70946519421531	13.5108588541815	0.000237186961839484	0.0171084660840559	11	5.30369268472866	0.829796464423692	9.50876663183966	0.00204492563954455	0.070491199832739	Up Regulated	not reversely regulated
550	860	rno-mir-6328	slc6a2	nm_031343	(((((.((((((((((((...&.)))))))..........)))))))))).	1777	1811	1	-28.4	1	4.91e-05	0.397	1.424673773	1.947436545	-5.838533207	17	29	10	cds	NA	0	0	0.422417327419298	8.69365764429307	27.34506558531	1.70198200902497e-07	0.00012522048967733	11	5.30369268472866	0.829796464423692	9.50876663183966	0.00204492563954455	0.070491199832739	Up Regulated	not reversely regulated
551	862	rno-mir-6328	fam193b	nm_001170408	.((((((((..((((((.(((&)))...))))).)..)))))))).	1416	1440	1	-28.5	1	1.46e-07	0.412	2.398857125	1.869521559	-7.860605781	17	24	8	cds	NA	0	0	-0.381677103132413	4.97112749901964	13.5598852451318	0.000231071224098715	0.016776987033904	11	5.30369268472866	0.829796464423692	9.50876663183966	0.00204492563954455	0.070491199832739	Up Regulated	mRNA down miRNA up
552	864	rno-mir-6328	maged2	nm_001271110	((((((.(.(((.(((((.((&)).)))))))).).)))))).	1815	1836	1	-28.4	1	3.89e-08	0.397	-0.032162733	0.639625111	-7.826781252	17	21	8	cds	NA	0	0	-0.266663082924734	7.78433561319924	12.3985599496559	0.000429665071590429	0.0257705637503912	11	5.30369268472866	0.829796464423692	9.50876663183966	0.00204492563954455	0.070491199832739	Up Regulated	mRNA down miRNA up
553	865	rno-mir-6328	mmp13	nm_133530	.((((.((.(((((((.....&))))))).))...)))).	1154	1172	1	-19.8	1	0.002875436	0.485	1.055273	1.324456338	-6.750673257	13	18	7	cds	NA	0	0	-1.91210039777235	6.14790730556736	15.9059625489584	6.65686712036995e-05	0.00749644750412273	11	5.30369268472866	0.829796464423692	9.50876663183966	0.00204492563954455	0.070491199832739	Up Regulated	mRNA down miRNA up
554	866	rno-mir-6328	ifrd2	nm_001047871	..((((((((((((((.....&))).))))))))))).	1887	1903	1	-23.4	1	1.35e-05	0.426	0.158611567	0.228140669	-4.957000719	14	16	11	3utr	NA	0	0	-0.285192199661236	4.20546444913385	10.8392452756919	0.000993712272532374	0.0462726102939547	11	5.30369268472866	0.829796464423692	9.50876663183966	0.00204492563954455	0.070491199832739	Up Regulated	mRNA down miRNA up
555	867	rno-mir-6328	arhgef39	nm_001106676	.((((((((((.(((((....&)))))))))))).))).	1162	1179	1	-27.3	1	4.55e-05	0.485	0.608142818	1.075570595	-7.140128147	15	17	12	3utr	NA	0	0	-0.461032113618314	3.36007479438198	14.6614393828987	0.000128651465721855	0.0111795084701291	11	5.30369268472866	0.829796464423692	9.50876663183966	0.00204492563954455	0.070491199832739	Up Regulated	mRNA down miRNA up
556	869	rno-mir-6328	apip	xm_006234638	.((((.(((((((((...((.&.)).))))))))))))).	108	146	0.974358974	-21.5	1	3.11e-07	0.456	0	0	-5.927332679	15	18	13	5utr	NA	0	0	0.396882819539346	4.02817660339407	14.6840013489816	0.00012712075335281	0.0111465064442766	11	5.30369268472866	0.829796464423692	9.50876663183966	0.00204492563954455	0.070491199832739	Up Regulated	not reversely regulated
557	870	rno-mir-6328	ndrg2	nm_001270863	.((((((((...((((.((((&)))).))))..)))))))).	34	54	1	-31.2	1	3.04e-06	0.338	1.129921875	0.624534343	-11.20740909	16	20	8	5utr	NA	0	0	0.310886000312742	5.84123662624993	8.85132356916707	0.00292876433988134	0.098242684665442	11	5.30369268472866	0.829796464423692	9.50876663183966	0.00204492563954455	0.070491199832739	Up Regulated	not reversely regulated
558	871	rno-mir-6328	cyp2u1	xm_006233310	.(((((((((((((((((((.&.)))..))))))))................)))))))).	346	396	1	-29.2	1	0.004303352	0.294	0	0	-3.793324837	19	39	8	cds	NA	0	0	0.305641418634206	4.83845057874556	14.2929160608725	0.000156452550020795	0.0129820326468383	11	5.30369268472866	0.829796464423692	9.50876663183966	0.00204492563954455	0.070491199832739	Up Regulated	not reversely regulated
559	873	rno-mir-6328	recql5	nm_001105853	((((((..(((((((((....&)))))))))..)))))).	3114	3132	1	-27.8	1	2.65e-06	0.412	1.839930333	1.51809054	-7.79489591	15	18	9	cds	NA	0	0	-0.289192191694457	5.45235663934554	18.4009639548921	1.78967421182854e-05	0.00314484618963014	11	5.30369268472866	0.829796464423692	9.50876663183966	0.00204492563954455	0.070491199832739	Up Regulated	mRNA down miRNA up
560	874	rno-mir-6328	arvcf	nm_001131013	..((((((((((((((.((((&)))).))).))))))))))).	3304	3325	1	-31.1	1	7.11e-05	0.456	1.86566174	1.153765564	-4.957000719	18	21	11	3utr	NA	0	0	0.303306448898671	6.53512600776907	15.4147261926558	8.63130337449542e-05	0.00858501301234819	11	5.30369268472866	0.829796464423692	9.50876663183966	0.00204492563954455	0.070491199832739	Up Regulated	not reversely regulated
561	875	rno-mir-6328	slc18a3	nm_031663	.(((((((((((.((((.(((&)))...))))...))).)))))))).	2154	2180	1	-28.4	1	9.51e-06	0.397	0.158861033	0.263618174	-5.08245545	18	26	8	cds	NA	0	0	0.71135372663581	3.91276546232381	23.2004115431331	1.45966088189259e-06	0.000555476465260917	11	5.30369268472866	0.829796464423692	9.50876663183966	0.00204492563954455	0.070491199832739	Up Regulated	not reversely regulated
562	876	rno-mir-6328	itpr1	nm_001270597	...((((((((..((((((((&)))))))))))))))).	7748	7765	1	-29.9	1	8.72e-05	0.397	2.521959125	2.212051035	-11.15047412	16	17	16	cds	NA	0	0	0.327945234803809	5.15605060901938	12.6824767271083	0.000369098341923522	0.02366148098011	11	5.30369268472866	0.829796464423692	9.50876663183966	0.00204492563954455	0.070491199832739	Up Regulated	not reversely regulated
563	877	rno-mir-6328	alad	xm_006238234	(.((((((.(((.(((((((.&))))...))))))))).))).).	926	949	1	-22.1	1	6.44e-06	0.397	0	0	-7.446770599	17	23	9	cds	NA	0	0	0.341763931096979	4.46930750567341	9.27810841352622	0.00231908795671226	0.0833663019227248	11	5.30369268472866	0.829796464423692	9.50876663183966	0.00204492563954455	0.070491199832739	Up Regulated	not reversely regulated
564	878	rno-mir-6328	gdpd5	xm_017590191	(((((((((((((((((.(((&.)))....))))))))...))))..))))).	3310	3348	1	-29.1	1	7.18e-06	0.441	0	0	-3.937574446	20	31	8	3utr	NA	0	0	0.418136767445701	5.96253154552744	19.4180158757489	1.05011762431316e-05	0.0022286727119077	11	5.30369268472866	0.829796464423692	9.50876663183966	0.00204492563954455	0.070491199832739	Up Regulated	not reversely regulated
565	881	rno-mir-6328	kif1c	nm_145877	.(((((((....(((((((((&))))))).))..))))))).	3122	3142	1	-30.2	1	2.38e-07	0.279	2.1566	1.1825	-12.26379875	16	20	7	cds	NA	0	0	-0.289902187171264	6.35219290741023	9.73769712368741	0.00180526925869851	0.0710873693097037	11	5.30369268472866	0.829796464423692	9.50876663183966	0.00204492563954455	0.070491199832739	Up Regulated	mRNA down miRNA up
566	882	rno-mir-6328	rnf128	xm_008773419	((((..(((..((((((((..&))))).)))..))))))).	2505	2524	1	-20.1	1	0.000717656	0.559	0	0	-14.02485133	15	19	7	3utr	NA	0	0	-0.399276571230823	4.65891235457143	9.41548413873009	0.00215160746643172	0.0790023615751521	11	5.30369268472866	0.829796464423692	9.50876663183966	0.00204492563954455	0.070491199832739	Up Regulated	mRNA down miRNA up
567	883	rno-mir-6328	card10	nm_001130554	.((((((.((((((((((.((&)).)))))))))).))..)))).	2936	2959	1	-29.8	1	4.52e-06	0.338	1.221236283	1.502938437	-6.106959767	18	23	10	cds	NA	0	0	-0.336460917664591	4.38934646593325	14.8280129902262	0.00011777305219814	0.0107416810252783	11	5.30369268472866	0.829796464423692	9.50876663183966	0.00204492563954455	0.070491199832739	Up Regulated	mRNA down miRNA up
568	885	rno-mir-6328	chtf18	xm_006245936	(((((((.((.((((((((..&.)))))).))..)).))))))).	1511	1539	1	-31	1	0.000169232	0.397	0	0	-9.075983851	17	23	7	cds	NA	0	0	-0.273702744985919	5.10841912947156	12.1258132083926	0.000497286410774434	0.0289914386998985	11	5.30369268472866	0.829796464423692	9.50876663183966	0.00204492563954455	0.070491199832739	Up Regulated	mRNA down miRNA up
569	886	rno-mir-6328	mfap3l	nm_001012049	...(((.((((.(.((((((.&))))))..).)))).))).	16	35	1	-23.1	1	0.09322214	0.469	0.95810002	0.469014646	-12.26186996	14	19	6	5utr	NA	0	0	0.64134685462302	2.39443421815028	8.89322906965106	0.00286230082847094	0.0965589385239114	11	5.30369268472866	0.829796464423692	9.50876663183966	0.00204492563954455	0.070491199832739	Up Regulated	not reversely regulated
570	889	rno-mir-6328	creg1	nm_001105966	.(((.(((.(((((((((((.&))))....)))))))))).))).	309	332	1	-27.9	1	5e-07	0.412	0.68220506	1.261320818	-8.96875167	17	23	10	cds	NA	0	0	0.288529525362423	5.86316794221013	20.6089100501481	5.63333238825495e-06	0.00152519359793854	11	5.30369268472866	0.829796464423692	9.50876663183966	0.00204492563954455	0.070491199832739	Up Regulated	not reversely regulated
571	890	rno-mir-6328	pcdhb14	xm_001055753	((((((((((((((((((((.&)))).........).)))))))))....................)))))).	2104	2155	1	-26.7	1	0.000308238	0.397	0	0	-3.937574446	20	51	9	cds	NA	0	0	0.268807164303048	5.00467070840104	12.3154143998478	0.000449232964194584	0.0267985675289266	11	5.30369268472866	0.829796464423692	9.50876663183966	0.00204492563954455	0.070491199832739	Up Regulated	not reversely regulated
572	891	rno-mir-6328	tyw5	nm_001170473	((((((((((((((((((((.&.))))).).)))...))))))).............................)))).	285	362	1	-25.2	1	0.000213988	0.515	1.83712117	1.188172285	-3.937574446	20	56	7	cds	NA	0	0	0.325487215404364	5.06166013207743	16.8650344397814	4.01341477256826e-05	0.00527286255119802	11	5.30369268472866	0.829796464423692	9.50876663183966	0.00204492563954455	0.070491199832739	Up Regulated	not reversely regulated
573	892	rno-mir-6328	cnot6l	nm_001108355	(((((((((.(((((.((((.&))).)...)).)))))))))))).	1291	1315	1	-21.1	1	0.000276921	0.515	1.605227889	2.160252696	-5.413129995	18	24	12	cds	NA	0	0	-0.263672229398704	5.72684953415097	10.4395023058414	0.00123348502782259	0.0550156589441461	11	5.30369268472866	0.829796464423692	9.50876663183966	0.00204492563954455	0.070491199832739	Up Regulated	mRNA down miRNA up
574	893	rno-mir-6328	ypel2	nm_001108286	(((((((((((.((((((((.&)))))))).)))))..........)))))).	1358	1389	1	-28.6	1	0.000101443	0.471	1.642077524	1.155029219	-7.284377756	19	31	8	3utr	NA	0	0	-0.378518207582735	5.05979050164091	16.3148461061043	5.36420421331286e-05	0.00643471279327399	11	5.30369268472866	0.829796464423692	9.50876663183966	0.00204492563954455	0.070491199832739	Up Regulated	mRNA down miRNA up
575	895	rno-mir-6328	nol4	nm_001107401	...((((((((.((((((...&)))))))))))))).	2487	2502	0.961538462	-28.1	1	4.67e-06	0.426	1.297038375	1.560361291	-9.861343503	14	15	14	cds	NA	0	0	1.31105600062497	2.1365529378345	19.7268716412901	8.9336312725889e-06	0.00205399072342273	11	5.30369268472866	0.829796464423692	9.50876663183966	0.00204492563954455	0.070491199832739	Up Regulated	not reversely regulated
576	899	rno-mir-6328	helz	nm_001105848	..(((((((((.((..(((((&)))))..)).)).))))))).	4481	4502	1	-24.7	1	0.000104446	0.324	1.5799035	0.981350688	-9.27230267	16	21	7	cds	NA	0	0	-0.294622238478161	5.75368089273592	13.8994064632363	0.000192859362024208	0.0150950065198522	11	5.30369268472866	0.829796464423692	9.50876663183966	0.00204492563954455	0.070491199832739	Up Regulated	mRNA down miRNA up
577	900	rno-mir-6328	rell2	nm_001014149	.((((.((((((((((((...&.))))))))))))..).....))).	533	566	1	-29	1	7.83e-05	0.382	1.066624	1.441508681	-5.694283599	16	25	12	cds	NA	0	0	0.493503675251087	4.43310457301043	15.0666487047597	0.000103780802556055	0.00954437447507188	11	5.30369268472866	0.829796464423692	9.50876663183966	0.00204492563954455	0.070491199832739	Up Regulated	not reversely regulated
578	901	rno-mir-6328	pros1	nm_031086	((((((.(((((.((((((..&)).))..))))))))))))).	278	299	1	-21.3	1	0.0037364	0.603	2.336424489	1.898716042	-6.770391594	17	21	13	cds	NA	0	0	0.504305042965956	4.7976588616763	12.0153677755862	0.000527636754116195	0.0298615344534683	11	5.30369268472866	0.829796464423692	9.50876663183966	0.00204492563954455	0.070491199832739	Up Regulated	not reversely regulated
579	902	rno-mir-6328	sorcs1	nm_001191563	.((((((((((.(((((((((&))))))....))))))))).............................)))).	3473	3526	1	-24.7	1	0.02147222	0.559	0.870103413	0.958439781	-7.140128147	19	53	9	cds	NA	0	0	0.874231914405517	1.47701333279093	12.713770286895	0.000362972892097034	0.0234255487554553	11	5.30369268472866	0.829796464423692	9.50876663183966	0.00204492563954455	0.070491199832739	Up Regulated	not reversely regulated
580	903	rno-mir-6328	pnpla3	nm_001282324	.(((((.(((((((((.((((&.))))..)))))..))))))))).	1353	1390	1	-25.1	1	0.000216145	0.412	-0.307073	0.138197695	-5.337011372	18	24	9	3utr	NA	0	0	0.451467233527924	3.20089984338989	8.94193378474887	0.00278697518136085	0.0954819002614239	11	5.30369268472866	0.829796464423692	9.50876663183966	0.00204492563954455	0.070491199832739	Up Regulated	not reversely regulated
581	904	rno-mir-6328	sema6d	xm_008762172	.(((((.((((..(((((...&))))).)))).))))).	8150	8167	1	-27.1	1	0.000177673	0.5	0	0	-9.972945294	14	17	5	3utr	NA	0	0	0.679917714044383	5.11898165501888	11.2899385524595	0.00077928260645399	0.0396320868425172	11	5.30369268472866	0.829796464423692	9.50876663183966	0.00204492563954455	0.070491199832739	Up Regulated	not reversely regulated
582	905	rno-mir-6328	odc1	xm_006239908	((((..((((((((((((.((&)).)))))))))))))))).	586	606	1	-28.5	1	2.87e-06	0.515	0	0	-9.957570382	18	20	16	cds	NA	0	0	-0.396392760684969	8.92495303703914	8.92950944901332	0.00280599699905534	0.0954819002614239	11	5.30369268472866	0.829796464423692	9.50876663183966	0.00204492563954455	0.070491199832739	Up Regulated	mRNA down miRNA up
583	906	rno-mir-6328	rere	nm_053885	.(((((((((..(((((..((&))...)))))..).)))))))).	6452	6475	1	-25.7	1	0.000102496	0.441	-0.01118123	-0.092080574	-9.964902622	16	23	8	3utr	NA	0	0	-0.341645304640141	4.91901503034284	10.9634255833577	0.000929278678929764	0.0445892152202995	11	5.30369268472866	0.829796464423692	9.50876663183966	0.00204492563954455	0.070491199832739	Up Regulated	mRNA down miRNA up
584	909	rno-mir-6328	nrsn1	nm_001106109	(((((((((.((.(((((((.&))))))).....)).)))))...)))).	583	611	1	-25.2	1	1.62e-05	0.471	1.767755234	1.503558154	-6.469211527	18	28	7	cds	NA	0	0	0.269451966621806	5.95993425286563	10.6995681710375	0.00107160544148756	0.0491707384551858	11	5.30369268472866	0.829796464423692	9.50876663183966	0.00204492563954455	0.070491199832739	Up Regulated	not reversely regulated
585	912	rno-mir-6328	acad11	nm_001108181	.(((.((((((((((((((((&)))))))))...))))...................))).))).	2261	2304	1	-24.4	1	0.000265214	0.441	1.460659495	1.334290618	-7.912362012	19	43	9	cds	NA	0	0	0.576444106671293	3.39180637885504	9.59994245866801	0.00194583466816861	0.074475459039425	11	5.30369268472866	0.829796464423692	9.50876663183966	0.00204492563954455	0.070491199832739	Up Regulated	not reversely regulated
586	913	rno-mir-6328	c1qtnf1	nm_001007675	.(((.(((((((((((((...&.))).)))).))))))..))).	1423	1453	1	-23.6	1	0.000371662	0.456	0.224220693	0.007727414	-7.912362012	16	22	6	3utr	NA	0	0	0.410523811595002	8.30345290404383	33.0853239771672	8.82019656194359e-09	1.08155210286233e-05	11	5.30369268472866	0.829796464423692	9.50876663183966	0.00204492563954455	0.070491199832739	Up Regulated	not reversely regulated
587	915	rno-mir-6328	taf1b	nm_001191107	.(((((((((((((((.....&.)))))))...............)))))))).	1341	1408	1	-24.5	1	0.000503648	0.441	1.0197327	0.623288502	-3.793324837	15	32	8	cds	NA	0	0	0.322061410052397	3.58696773732517	9.68673589271943	0.0018560295752142	0.0721237408171264	11	5.30369268472866	0.829796464423692	9.50876663183966	0.00204492563954455	0.070491199832739	Up Regulated	not reversely regulated
588	923	rno-mir-6328	hmox1	nm_012580	.(((((((((((.((.(((((&)))).)...)))))))))).))).	31	55	1	-26.5	1	2.4e-06	0.309	-0.013249558	-0.113285693	-5.31550453	18	24	10	5utr	NA	0	0	-0.630074930614193	7.90535500883529	19.450143313332	1.03260091235907e-05	0.0022286727119077	11	5.30369268472866	0.829796464423692	9.50876663183966	0.00204492563954455	0.070491199832739	Up Regulated	mRNA down miRNA up
589	924	rno-mir-6328	plcd4	nm_080688	((((((((((((.(((((((.&)))).............))))))))))...................))))).	1070	1122	1	-24.7	1	0.000290948	0.397	1.899447477	1.973008349	-5.226705059	19	52	10	cds	NA	0	0	0.963086750459168	0.696162004154922	9.41281644853756	0.00215474001758978	0.0790023615751521	11	5.30369268472866	0.829796464423692	9.50876663183966	0.00204492563954455	0.070491199832739	Up Regulated	not reversely regulated
590	925	rno-mir-6328	heg1	xm_006248443	.....((((((((((((((((&)).)))))))))).)))).	5705	5724	1	-29.7	1	4.86e-05	0.471	0	0	-13.66559964	16	19	10	3utr	NA	0	0	-0.493745166169796	3.25872536706796	13.8518285882147	0.000197804162367846	0.0152655016495912	11	5.30369268472866	0.829796464423692	9.50876663183966	0.00204492563954455	0.070491199832739	Up Regulated	mRNA down miRNA up
591	932	rno-mir-6328	tmem98	nm_001007672	.((((.(.((((.(((((((.&))))))).))))).)).)).	667	687	1	-22.5	1	6.55e-05	0.353	1.536566714	1.648830035	-9.29704914	16	20	7	cds	NA	0	0	0.551242744204331	3.24588351958087	13.5621810110422	0.00023078876837504	0.016776987033904	11	5.30369268472866	0.829796464423692	9.50876663183966	0.00204492563954455	0.070491199832739	Up Regulated	not reversely regulated
592	933	rno-mir-6328	penk	nm_017139	..((((((((((((((((((.&))))))))).......)))).))))).	962	989	1	-28.8	1	0.003324432	0.397	1.859002862	1.241151288	-4.957000719	18	27	9	cds	NA	0	0	1.15437349420033	1.4596100410814	12.1954514735968	0.000479061804242798	0.0282723319338156	11	5.30369268472866	0.829796464423692	9.50876663183966	0.00204492563954455	0.070491199832739	Up Regulated	not reversely regulated
593	935	rno-mir-6328	lzts1	nm_153470	(((((((((((.((((((...&)))))))))))...)))))).	1665	1686	1	-27.6	1	0.000529543	0.426	1.991580357	1.48823842	-7.284377756	17	21	11	cds	NA	0	0	0.840406100457078	3.50087343367484	14.4433279949755	0.000144440631516184	0.0120761121925198	11	5.30369268472866	0.829796464423692	9.50876663183966	0.00204492563954455	0.070491199832739	Up Regulated	not reversely regulated
594	936	rno-mir-6328	slc46a1	nm_001013969	.(((((((((((((.......&))))))))))))).	1598	1612	1	-25	1	0.000203507	0.441	0.0789408	-0.012845909	-4.761823478	13	14	13	3utr	NA	0	0	0.323140754785846	4.56748216697052	9.59574230211747	0.00195029065443945	0.074475459039425	11	5.30369268472866	0.829796464423692	9.50876663183966	0.00204492563954455	0.070491199832739	Up Regulated	not reversely regulated
595	937	rno-mir-6328	rai2	nm_001109316	.(((((..(((.(.((((((.&)))))).).)))...))))).	1144	1165	1	-26.9	1	7.98e-05	0.441	0.46260697	0.281498796	-11.85428953	15	21	6	cds	NA	0	0	0.34349546470808	3.6560693506414	17.0460655031533	3.64838892868373e-05	0.00509666078695615	11	5.30369268472866	0.829796464423692	9.50876663183966	0.00204492563954455	0.070491199832739	Up Regulated	not reversely regulated
596	939	rno-mir-6328	usp29	nm_001108465	..(((((((((.(((......&))).))))))))).	6123	6137	1	-22.8	1	0.001440167	0.544	-0.075429778	-0.060031483	-8.536853109	12	14	9	3utr	NA	0	0	0.595348527706012	2.95625324459016	14.8035890450522	0.000119308220873777	0.0107632658985569	11	5.30369268472866	0.829796464423692	9.50876663183966	0.00204492563954455	0.070491199832739	Up Regulated	not reversely regulated
597	941	rno-mir-6328	rgs9	nm_019224	.(((((((((..(((((((..&.)).)))))))))))).)).	2136	2166	1	-28.6	1	2.64e-07	0.324	1.40992025	0.83449221	-9.964902622	16	20	12	cds	NA	0	0	0.408265438742656	5.97590565505239	20.2890151164404	6.65817555147201e-06	0.00163288056413434	11	5.30369268472866	0.829796464423692	9.50876663183966	0.00204492563954455	0.070491199832739	Up Regulated	not reversely regulated
598	943	rno-mir-6328	plxna4	xm_017592970	(((((((((((((((((((((&))))))))))))...............))).....)))))).	8935	8977	1	-28.2	1	0.000216882	0.515	0	0	-3.937574446	21	42	12	3utr	NA	0	0	0.543538987712131	7.81645540787374	25.4179712832165	4.6159789682767e-07	0.000283010799410565	11	5.30369268472866	0.829796464423692	9.50876663183966	0.00204492563954455	0.070491199832739	Up Regulated	not reversely regulated
599	944	rno-mir-6328	lyrm1	nm_001276487	....(((((((((((..((((&)).))..)).))))))))).	165	185	1	-21.2	1	3.22e-05	0.5	1.189097483	1.659598213	-9.779611549	15	20	9	cds	NA	0	0	0.461491215549504	2.81055461885031	10.4368477296698	0.00123525910334371	0.0550156589441461	11	5.30369268472866	0.829796464423692	9.50876663183966	0.00204492563954455	0.070491199832739	Up Regulated	not reversely regulated
600	946	rno-mir-6328	npy4r	nm_031581	.(((((((((((((.......&.)))))).))))))).	1	25	1	-21.7	1	2.65e-05	0.481	0	0	-4.761823478	13	16	7	5utr	NA	0	0	2.25497884627926	0.726105873213107	20.7744520062751	5.16676365445463e-06	0.00147169256637238	11	5.30369268472866	0.829796464423692	9.50876663183966	0.00204492563954455	0.070491199832739	Up Regulated	not reversely regulated
601	947	rno-mir-6328	rab3a	nm_013018	.((((((((.((.((.((((.&)))).)))))))))).)).	703	722	1	-23.7	1	1.03e-05	0.338	1.849972556	1.473693799	-6.558010999	16	19	10	cds	NA	0	0	0.469438785237301	5.34702422512862	19.3268966679172	1.10143848894748e-05	0.00225101391926378	11	5.30369268472866	0.829796464423692	9.50876663183966	0.00204492563954455	0.070491199832739	Up Regulated	not reversely regulated
602	948	rno-mir-6328	syn2	nm_001034020	..((((((((((((((..(((&)))..)).)))))))))))).	2056	2077	1	-27.6	1	8.5e-10	0.456	0.43083374	0.420138843	-4.957000719	17	21	12	3utr	NA	0	0	0.767872760892773	5.87661421953622	49.779072596941	1.72069531257045e-12	9.49479673476374e-09	11	5.30369268472866	0.829796464423692	9.50876663183966	0.00204492563954455	0.070491199832739	Up Regulated	not reversely regulated
603	951	rno-mir-6328	mgmt	nm_012861	.(((((.(((((.(((((((.&))).)))))))))..)).))).	231	253	1	-27.6	1	5.23e-05	0.309	-0.02991875	0.49890895	-6.626141985	17	22	9	cds	NA	0	0	0.602947943255281	3.80918807151441	15.5516601480132	8.02811200813904e-05	0.00820354112239097	11	5.30369268472866	0.829796464423692	9.50876663183966	0.00204492563954455	0.070491199832739	Up Regulated	not reversely regulated
604	952	rno-mir-6328	chrm4	nm_031547	..(((((((((.(((((((.(&).))).....))))))))))))).	1872	1896	1	-25.7	1	0.000528193	0.397	-0.058535418	0.00097847	-8.303804029	17	24	13	3utr	NA	0	0	0.462045845816291	3.64445493535845	10.9147731454905	0.000954003979398472	0.0449931107548784	11	5.30369268472866	0.829796464423692	9.50876663183966	0.00204492563954455	0.070491199832739	Up Regulated	not reversely regulated
605	953	rno-mir-6328	tnik	xm_017590730	.((((((((((((((((((((&))))....))))))))).......))))))).	182	214	1	-30.2	1	6.17e-06	0.265	0	0	-3.793324837	20	32	9	5utr	NA	0	0	0.733339242062541	1.47414531281656	9.38698678601975	0.00218531091622601	0.0793325370772049	11	5.30369268472866	0.829796464423692	9.50876663183966	0.00204492563954455	0.070491199832739	Up Regulated	not reversely regulated
606	955	rno-mir-6328	elmod1	nm_001191579	.((((((((((((((......&))))).)))))).))).	942	959	1	-20.9	1	2.79e-05	0.485	0.571200644	1.467223601	-4.026373918	14	17	6	cds	NA	0	0	0.571180607793535	5.42770578856138	19.5815848322438	9.63938432391353e-06	0.0021710254163002	11	5.30369268472866	0.829796464423692	9.50876663183966	0.00204492563954455	0.070491199832739	Up Regulated	not reversely regulated
607	960	rno-mir-708-5p	nol4	nm_001107401	..(((((((....((((((((..&))))).)))...))))))).	1725	1745	1	-20.8	1	0.008359728	0.5	1.008733056	1.28249871	-13.66021559	15	20	7	cds	NA	0	0	1.31105600062497	2.1365529378345	19.7268716412901	8.9336312725889e-06	0.00205399072342273	6	1.23968312543612	3.93512273930027	10.5851729570934	0.00113998231192921	0.070491199832739	Up Regulated	not reversely regulated
608	961	rno-mir-708-5p	heg1	xm_006248443	.(((.((((((...(((((((((&))))))))))))))).))).	6300	6320	1	-27.2	1	2.5e-06	0.309	0	0	-13.40513585	18	20	15	3utr	NA	0	0	-0.493745166169796	3.25872536706796	13.8518285882147	0.000197804162367846	0.0152655016495912	6	1.23968312543612	3.93512273930027	10.5851729570934	0.00113998231192921	0.070491199832739	Up Regulated	mRNA down miRNA up
609	962	rno-mir-708-5p	sh2d3c	nm_001108579	..((((((.((((((((((((((&.)))))...)))).....))))).)))))).	1517	1564	0.974358974	-23.9	1	0.009002495	0.397	1.569653273	1.005800143	-6.013390378	20	31	6	cds	NA	0	0	-0.580431135369252	1.48035876096164	9.46643912957129	0.00209265193805842	0.077239153138504	6	1.23968312543612	3.93512273930027	10.5851729570934	0.00113998231192921	0.070491199832739	Up Regulated	mRNA down miRNA up
610	963	rno-mir-708-5p	fam193b	nm_001170408	...(((((((((.((.((((((.&)))))).)).....))))))))).	1647	1671	1	-21.5	1	0.001716296	0.456	1.978673	1.446092361	-8.036719887	17	24	9	cds	NA	0	0	-0.381677103132413	4.97112749901964	13.5598852451318	0.000231071224098715	0.016776987033904	6	1.23968312543612	3.93512273930027	10.5851729570934	0.00113998231192921	0.070491199832739	Up Regulated	mRNA down miRNA up
611	964	rno-mir-708-5p	maged2	nm_080479	..(((((((.(.((((.(((((.&))))).))))).))))))).	1416	1436	1	-20.4	1	0.008969814	0.574	0.984301571	0.925268202	-9.546310497	17	20	7	cds	NA	0	0	-0.266663082924734	7.78433561319924	12.3985599496559	0.000429665071590429	0.0257705637503912	6	1.23968312543612	3.93512273930027	10.5851729570934	0.00113998231192921	0.070491199832739	Up Regulated	mRNA down miRNA up
612	965	rno-mir-708-5p	pdk3	xm_006257020	((((((((((.((((...(((((&))))))))).)))))))))).	1860	1881	1	-24.2	1	0.005341486	0.515	0	0	-6.995398002	19	21	10	3utr	NA	0	0	0.356040864376251	7.64306250094794	24.1469889203711	8.92556144383989e-07	0.000469059505210557	6	1.23968312543612	3.93512273930027	10.5851729570934	0.00113998231192921	0.070491199832739	Up Regulated	not reversely regulated
613	966	rno-mir-708-5p	cacna1a	nm_012918	...(((((((((((((.((((..&)))))))))....)))))))).	1152	1174	1	-21.4	1	0.000123511	0.544	2.246799706	1.795725413	-6.514540194	17	22	9	cds	NA	0	0	1.2632584885982	4.26603603707607	93.4514079812765	4.16296417129264e-22	4.59424725943856e-18	6	1.23968312543612	3.93512273930027	10.5851729570934	0.00113998231192921	0.070491199832739	Up Regulated	not reversely regulated
614	967	rno-mir-708-5p	l1cam	xm_008773635	.(((((((((.......(((((.&))))).))))))))).	1483	1499	1	-19.5	1	6.83e-05	0.485	0	0	-13.07937179	14	16	9	cds	NA	0	0	0.371444892279593	8.86268359524986	23.7567264658673	1.09312676442419e-06	0.00052769786899171	6	1.23968312543612	3.93512273930027	10.5851729570934	0.00113998231192921	0.070491199832739	Up Regulated	not reversely regulated
615	969	rno-mir-708-5p	fbln1	nm_001127547	..((((((..(....((((((((&))))))))...)..)))))).	1663	1684	1	-21.2	1	0.007213697	0.426	0.782827587	1.769809202	-13.48412025	15	21	8	cds	NA	0	0	-0.332924431393564	8.0592384145081	14.5678444312365	0.000135202122447248	0.0115670208126721	6	1.23968312543612	3.93512273930027	10.5851729570934	0.00113998231192921	0.070491199832739	Up Regulated	mRNA down miRNA up
616	970	rno-mir-708-5p	sorcs1	nm_001191563	((((((((((((...(((.((((&))))))).)).)))))))))).	3084	3106	1	-19	1	0.000347496	0.515	1.364566877	1.785624855	-6.818994537	19	22	10	cds	NA	0	0	0.874231914405517	1.47701333279093	12.713770286895	0.000362972892097034	0.0234255487554553	6	1.23968312543612	3.93512273930027	10.5851729570934	0.00113998231192921	0.070491199832739	Up Regulated	not reversely regulated
617	971	rno-mir-708-5p	elavl4	nm_001077651	(((.((((..(((((((((((..&)))))))))))...)).)).))).	2663	2687	1	-18.7	1	0.000712097	0.632	2.739655364	2.35946206	-9.268492848	18	24	11	3utr	NA	0	0	0.337969054932773	6.37668926980065	13.1853584086848	0.000282144848654	0.0195191617642099	6	1.23968312543612	3.93512273930027	10.5851729570934	0.00113998231192921	0.070491199832739	Up Regulated	not reversely regulated
618	973	rno-mir-708-5p	ppp1r3b	nm_138912	.(((((((((((..(((((.(((&)))))))))))))).))))).	2226	2247	1	-20.3	1	0.006112042	0.574	1.014973667	0.174963244	-5.939295368	19	21	14	3utr	NA	0	0	0.703596578016036	3.55578860454991	16.9512566104175	3.83519255579392e-05	0.00527286255119802	6	1.23968312543612	3.93512273930027	10.5851729570934	0.00113998231192921	0.070491199832739	Up Regulated	not reversely regulated
619	975	rno-mir-708-5p	tacc2	nm_001004415	.((((((.(((..(((.(((.(.&).))))))..))))))))).	1236	1256	1	-21.5	1	3.19e-06	0.382	0.4450245	-0.122681936	-10.74289369	16	20	9	cds	NA	0	0	-0.682748419587235	5.43021202876156	33.4310034853571	7.38374667679264e-09	1.01858785406354e-05	6	1.23968312543612	3.93512273930027	10.5851729570934	0.00113998231192921	0.070491199832739	Up Regulated	mRNA down miRNA up
620	976	rno-mir-708-5p	nod1	nm_001109236	.(.(((((((((((((.(.((((&))))))))))))...)))))).).	3643	3667	1	-19.5	1	0.006784937	0.485	1.537190794	0.968830541	-5.350864312	19	24	12	3utr	NA	0	0	-0.673092455663914	1.68120835886485	11.2296594459659	0.000805004149184006	0.0402175042510113	6	1.23968312543612	3.93512273930027	10.5851729570934	0.00113998231192921	0.070491199832739	Up Regulated	mRNA down miRNA up
621	977	rno-mir-708-5p	ppl	nm_001106976	..(..((((....((((((((((&))))))))))....))))..).	4461	4483	1	-25	1	0.003672769	0.353	1.1067912	1.321394058	-20.81127504	15	22	10	cds	NA	0	0	-0.323536736499901	4.23417429756779	10.9192889812495	0.000951681280747319	0.0449931107548784	6	1.23968312543612	3.93512273930027	10.5851729570934	0.00113998231192921	0.070491199832739	Up Regulated	mRNA down miRNA up
622	978	rno-mir-708-5p	slc18a1	nm_013152	..(((((((((..(((((((...&.))))))).))))))))).	54	99	1	-23.3	1	3.5e-05	0.544	0.362976884	0.136333072	-9.592934642	16	19	9	5utr	NA	0	0	-0.320221746943672	9.56509533580279	9.86551598157516	0.00168405440497063	0.0679227558338372	6	1.23968312543612	3.93512273930027	10.5851729570934	0.00113998231192921	0.070491199832739	Up Regulated	mRNA down miRNA up
623	980	rno-mir-708-5p	tyw5	nm_001170473	..((((((..((((((((.((((&.)))).)))))))).)))))).	706	747	1	-21.4	1	0.002524781	0.603	2.687202	1.824407541	-7.255896846	18	22	8	cds	NA	0	0	0.325487215404364	5.06166013207743	16.8650344397814	4.01341477256826e-05	0.00527286255119802	6	1.23968312543612	3.93512273930027	10.5851729570934	0.00113998231192921	0.070491199832739	Up Regulated	not reversely regulated
624	981	rno-mir-708-5p	loc100361457	xm_002729196	..((((((..(((((((((((((&))))).))))))))..)))))).	1085	1108	0.984615385	-29.1	1	9.36e-05	0.412	0	0	-7.255896846	19	23	8	cds	NA	0	0	-0.317060911872086	10.4888659505519	12.0252959701982	0.000524833640209175	0.029856000274992	6	1.23968312543612	3.93512273930027	10.5851729570934	0.00113998231192921	0.070491199832739	Up Regulated	mRNA down miRNA up
625	982	rno-mir-708-5p	dgkh	xm_008770918	....((((.((..((((((((((&)))))))))).)).)))).	10575	10594	1	-21.4	1	7.24e-05	0.544	0	0	-15.23888605	16	19	10	3utr	NA	0	0	-0.416891225703902	6.7368218062614	14.0899640738671	0.000174271144226265	0.0139715460906015	6	1.23968312543612	3.93512273930027	10.5851729570934	0.00113998231192921	0.070491199832739	Up Regulated	mRNA down miRNA up
626	984	rno-mir-708-5p	cdon	xm_006242791	(((.((((((((.(((.(((((.&))))).))).)))))))).))).	5625	5648	1	-21.6	1	7.15e-05	0.544	0	0	-8.258727334	19	23	8	3utr	NA	0	0	-0.285879533434913	7.80636464072624	14.1940104156928	0.000164894557339586	0.0134798247022198	6	1.23968312543612	3.93512273930027	10.5851729570934	0.00113998231192921	0.070491199832739	Up Regulated	mRNA down miRNA up
627	985	rno-mir-708-5p	kif1c	nm_145877	..(((((((.((((((.(((.(.&).)))..))))))))))))).	2551	2572	1	-22.4	1	0.000118788	0.382	0.348438286	1.672815867	-6.199507188	17	21	13	cds	NA	0	0	-0.289902187171264	6.35219290741023	9.73769712368741	0.00180526925869851	0.0710873693097037	6	1.23968312543612	3.93512273930027	10.5851729570934	0.00113998231192921	0.070491199832739	Up Regulated	mRNA down miRNA up
628	986	rno-mir-708-5p	fam126a	nm_001191969	.((..((((....((((((((((&))))))))))..........))))..)).	1031	1060	1	-20.9	1	0.005025278	0.559	2.3380703	1.916663146	-19.64759915	16	29	10	cds	NA	0	0	-0.300276648748622	4.1341919021569	9.39590321472953	0.00217470840170901	0.0792081911592762	6	1.23968312543612	3.93512273930027	10.5851729570934	0.00113998231192921	0.070491199832739	Up Regulated	mRNA down miRNA up
629	987	rno-mir-708-5p	tnik	xm_017590730	(((((((((....(((((((((.&))))..)))))))))))))).	2559	2580	1	-22.7	1	6.59e-08	0.382	0	0	-12.64078931	18	21	14	cds	NA	0	0	0.733339242062541	1.47414531281656	9.38698678601975	0.00218531091622601	0.0793325370772049	6	1.23968312543612	3.93512273930027	10.5851729570934	0.00113998231192921	0.070491199832739	Up Regulated	not reversely regulated
630	988	rno-mir-708-5p	map3k5	nm_001277694	..(((.(((((((.((..(((((&.)))))..)).))))))).))).	3293	3322	1	-23.7	1	1.67e-06	0.515	2.387686371	1.658092729	-7.714799398	17	23	7	cds	NA	0	0	-0.424906078570525	4.72519839370937	18.5940823709553	1.61721782980792e-05	0.0029746026616267	6	1.23968312543612	3.93512273930027	10.5851729570934	0.00113998231192921	0.070491199832739	Up Regulated	mRNA down miRNA up
631	989	rno-mir-708-5p	smarcd3	nm_001011966	..(((((((((..(((..(((((&))))).)))..).)))))))).	793	815	1	-19.9	1	0.000829241	0.412	1.7422524	1.819318719	-9.592934642	17	22	8	cds	NA	0	0	0.725495445308211	3.09879351402525	12.1304262148257	0.000496057812872477	0.0289914386998985	6	1.23968312543612	3.93512273930027	10.5851729570934	0.00113998231192921	0.070491199832739	Up Regulated	not reversely regulated
632	990	rno-mir-708-5p	mmp15	nm_001106168	.(((((((((....(((((((((&.))))..)))))....))))))))).	3112	3153	1	-25.7	1	0.02629098	0.456	1.614633545	1.023071571	-12.11087315	18	26	9	3utr	NA	0	0	0.490921588485633	3.88669067282035	10.1945901150594	0.00140853265204235	0.0596877057230093	6	1.23968312543612	3.93512273930027	10.5851729570934	0.00113998231192921	0.070491199832739	Up Regulated	not reversely regulated
633	991	rno-mir-708-5p	apba1	nm_031779	.((((((((.((((.(((.((((&))))..))).)))))))))))).	1666	1689	1	-20.6	1	0.003077488	0.5	2.100694788	2.12534761	-5.771280866	19	23	12	cds	NA	0	0	0.323654159419617	5.95977911981251	12.1117259803983	0.000501057354297784	0.0289914386998985	6	1.23968312543612	3.93512273930027	10.5851729570934	0.00113998231192921	0.070491199832739	Up Regulated	not reversely regulated
634	992	rno-mir-708-5p	tubb3	nm_139254	.(((((((....((((.((((((&)))))))))).....................)))).))).	917	957	1	-19.9	1	0.01106146	0.368	2.114031375	2.096220423	-12.26379875	17	40	10	cds	NA	0	0	0.298326710133296	7.01685912730115	11.2996094216836	0.000775233974454363	0.0396087136207331	6	1.23968312543612	3.93512273930027	10.5851729570934	0.00113998231192921	0.070491199832739	Up Regulated	not reversely regulated
635	994	rno-mir-708-5p	oas1a	xm_006249382	.((((((((........((((((&.)))))))))))))).	1088	1130	1	-21.1	1	0.000446307	0.456	0	0	-14.32187826	14	16	14	cds	NA	0	0	0.843090582637569	2.56978080699908	16.8885742295257	3.96394739694286e-05	0.00527286255119802	6	1.23968312543612	3.93512273930027	10.5851729570934	0.00113998231192921	0.070491199832739	Up Regulated	not reversely regulated
636	995	rno-mir-708-5p	pdzd2	nm_022940	..(((((((....((((((((((&)))))))))).....................))))))).	7267	7306	1	-25.7	1	0.000938676	0.368	2.05310546	1.866895764	-13.66021559	17	39	10	cds	NA	0	0	-0.603532140159109	3.10527875604628	11.3773541197948	0.000743449417260897	0.0387014517400531	6	1.23968312543612	3.93512273930027	10.5851729570934	0.00113998231192921	0.070491199832739	Up Regulated	mRNA down miRNA up
637	996	rno-mir-708-5p	lef1	xm_006233303	.((((((....(((((.((((((&)))))))))))....)))))).	637	659	1	-23.7	1	0.000860024	0.426	0	0	-11.23063037	17	22	11	5utr	NA	0	0	-0.28242403147528	6.09118412950692	11.0608670940743	0.000881689007164685	0.0428648452998655	6	1.23968312543612	3.93512273930027	10.5851729570934	0.00113998231192921	0.070491199832739	Up Regulated	mRNA down miRNA up
638	997	rno-mir-708-5p	pcdhb14	xm_001055753	..(((((((((......((((..&.))))...))))))))).	1302	1353	1	-19.7	1	2.94e-06	0.485	0	0	-11.4182732	13	18	9	cds	NA	0	0	0.268807164303048	5.00467070840104	12.3154143998478	0.000449232964194584	0.0267985675289266	6	1.23968312543612	3.93512273930027	10.5851729570934	0.00113998231192921	0.070491199832739	Up Regulated	not reversely regulated
639	998	rno-mir-708-5p	slco2b1	nm_080786	.(.(((((((((((...((((((&)))))).))))))))).)).).	1303	1325	1	-19.5	1	0.0027404	0.397	0.1004115	-0.036526321	-6.319362952	18	22	9	cds	NA	0	0	0.582810069157185	3.32821768051079	15.339116688352	8.98369473102044e-05	0.00885214777245907	6	1.23968312543612	3.93512273930027	10.5851729570934	0.00113998231192921	0.070491199832739	Up Regulated	not reversely regulated
640	999	rno-mir-708-5p	dcbld2	nm_130419	(((((((..(((..(((((((((&))))))))).)))..))).)))).	634	658	1	-25.7	1	0.000669278	0.515	1.959490111	1.856585085	-9.453569564	19	24	9	cds	NA	0	0	0.313108657226163	5.19921650827247	14.6822213110632	0.000127240850634145	0.0111465064442766	6	1.23968312543612	3.93512273930027	10.5851729570934	0.00113998231192921	0.070491199832739	Up Regulated	not reversely regulated
641	1001	rno-mir-708-5p	pcdhb8	nm_001014779	..((((((((..(((((((((((&)))))))..))))..)))))))).	140	164	1	-24.6	1	0.0016303	0.5	1.173284154	-0.002605817	-11.1285785	19	24	8	cds	NA	0	0	0.568836091589821	2.95642072400119	10.0326853208299	0.00153786675585934	0.0633279758121777	6	1.23968312543612	3.93512273930027	10.5851729570934	0.00113998231192921	0.070491199832739	Up Regulated	not reversely regulated
642	1002	rno-mir-708-5p	ska3	xm_006252074	....(((((((..(((((((...&)))))))..))))))).	1383	1400	1	-20	1	0.000155042	0.632	0	0	-14.18249639	14	17	7	3utr	NA	0	0	-0.296025371203106	5.50955617041199	11.969079532063	0.000540906546850611	0.0301487103588048	6	1.23968312543612	3.93512273930027	10.5851729570934	0.00113998231192921	0.070491199832739	Up Regulated	mRNA down miRNA up
643	1003	rno-mir-708-5p	n4bp1	nm_001305181	.(((((((((((.(((((..(((&.))).))))).))))))))))).	6262	6306	1	-29.3	1	0.01147525	0.456	0.536850555	0.435954299	-5.08245545	19	23	11	3utr	NA	0	0	-0.303246263445875	5.72379014810021	11.8779238017418	0.000568032270400391	0.0311222504560658	6	1.23968312543612	3.93512273930027	10.5851729570934	0.00113998231192921	0.070491199832739	Up Regulated	mRNA down miRNA up
644	1005	rno-mir-708-5p	plce1	nm_053758	..(((((.(((....((((((((&))))))))....)))))))).	2645	2666	1	-20.8	1	0.006388959	0.397	1.94254975	1.805324954	-13.49885905	16	21	8	cds	NA	0	0	1.08668407221538	0.0025598259815166	13.1680848652116	0.000284757615443802	0.0195191617642099	6	1.23968312543612	3.93512273930027	10.5851729570934	0.00113998231192921	0.070491199832739	Up Regulated	not reversely regulated
645	1006	rno-mir-708-5p	zfp169	xm_225207	..((((((.....(((.((((((&.)))))).))))))))).	518	551	1	-19.5	1	0.00133891	0.456	0	0	-14.71660524	15	18	9	cds	NA	0	0	-0.385468400892721	3.85658317124994	10.0932829950332	0.00148810751027385	0.0618097028479943	6	1.23968312543612	3.93512273930027	10.5851729570934	0.00113998231192921	0.070491199832739	Up Regulated	mRNA down miRNA up
646	1007	rno-mir-708-5p	actg1	xm_017597166	..((((((..(((((((((((((&))))).))))))))..)))))).	1035	1058	0.984615385	-29.1	1	9.36e-05	0.412	0	0	-7.255896846	19	23	8	cds	NA	0	0	-0.318206139437944	7.49213283122091	9.62127775981715	0.00192335869787887	0.0742174356286407	6	1.23968312543612	3.93512273930027	10.5851729570934	0.00113998231192921	0.070491199832739	Up Regulated	mRNA down miRNA up
647	1008	rno-mir-708-5p	alad	nm_012899	..(((((.(((((((((.(((..&.))).)....))))))))))))).	631	666	1	-20.8	1	0.000192275	0.471	1.155213846	1.953517831	-7.270635649	17	24	13	cds	NA	0	0	0.341763931096979	4.46930750567341	9.27810841352622	0.00231908795671226	0.0833663019227248	6	1.23968312543612	3.93512273930027	10.5851729570934	0.00113998231192921	0.070491199832739	Up Regulated	not reversely regulated
648	1009	rno-mir-708-5p	emc9	nm_001008296	..(..((((((((((((.((((.&)))).))))).)))))))..).	347	369	1	-22.8	1	5.99e-06	0.368	0.985442662	0.934728216	-12.10806017	17	22	7	cds	NA	0	0	0.396553866505031	3.98187284095501	11.2808106508844	0.000783123528733293	0.0396447305646817	6	1.23968312543612	3.93512273930027	10.5851729570934	0.00113998231192921	0.070491199832739	Up Regulated	not reversely regulated
649	1012	rno-mir-708-5p	itpr1	xm_008763169	..(((((((.(((((((.((((.&)))).))))).....))))))))).	6640	6665	0.991452991	-21.4	1	0.000903033	0.471	0	0	-6.199507188	18	25	9	cds	NA	0	0	0.327945234803809	5.15605060901938	12.6824767271083	0.000369098341923522	0.02366148098011	6	1.23968312543612	3.93512273930027	10.5851729570934	0.00113998231192921	0.070491199832739	Up Regulated	not reversely regulated
650	1016	rno-mir-708-5p	ypel2	nm_001108286	..((((((((((((..(((((((&.))))))))))))))))))).	1405	1456	1	-20.1	1	4.8e-05	0.559	1.101605545	1.30656955	-5.92549936	19	21	19	3utr	NA	0	0	-0.378518207582735	5.05979050164091	16.3148461061043	5.36420421331286e-05	0.00643471279327399	6	1.23968312543612	3.93512273930027	10.5851729570934	0.00113998231192921	0.070491199832739	Up Regulated	mRNA down miRNA up
651	1018	rno-mir-708-5p	lpcat2	nm_001271344	((((((((((.((((((.(((((&))))).))).))))))))))))).	1297	1321	1	-22.6	1	0.000745266	0.529	1.5828537	1.772342612	-6.762348922	21	24	13	cds	NA	0	0	0.544984900618907	7.34956160081332	42.4535914154541	7.2379386616834e-11	1.99694727675845e-07	6	1.23968312543612	3.93512273930027	10.5851729570934	0.00113998231192921	0.070491199832739	Up Regulated	not reversely regulated
652	1019	rno-mir-708-5p	vcl	xm_006251639	(((.((((((((((((.((((((&)))))))))).)))).)))).))).	5145	5170	1	-20.6	1	0.009451078	0.662	0	0	-6.969596721	21	25	10	3utr	NA	0	0	-0.286079817415661	7.47378798942643	9.54964624603332	0.00199987956031469	0.0750703089375269	6	1.23968312543612	3.93512273930027	10.5851729570934	0.00113998231192921	0.070491199832739	Up Regulated	mRNA down miRNA up
653	1020	rno-mir-708-5p	dapk1	xm_006253522	..(((((..((.(((.((((((.&))))))))))).))))).	3151	3169	1	-22.2	1	0.000500302	0.412	0	0	-11.9068777	16	18	11	cds	NA	0	0	-0.393188358312338	4.75499364213295	9.07677443733082	0.0025887625878212	0.0901248704075544	6	1.23968312543612	3.93512273930027	10.5851729570934	0.00113998231192921	0.070491199832739	Up Regulated	mRNA down miRNA up
654	1022	rno-mir-708-5p	brinp1	xm_006238272	.(((((...((((((((((((((&)))))))))).)))).))))).	2563	2585	1	-25.5	1	0.01487689	0.441	0	0	-8.70703596	19	22	10	cds	NA	0	0	0.810134191386278	6.03891751868519	23.5972636500461	1.18756272734782e-06	0.00052769786899171	6	1.23968312543612	3.93512273930027	10.5851729570934	0.00113998231192921	0.070491199832739	Up Regulated	not reversely regulated
655	1023	rno-mir-708-5p	proser3	nm_001127579	...(((((..(..(((((((.((&)).)))))))..)..))))).	2123	2144	1	-20.7	1	7.1e-06	0.515	-0.019307714	0.255492944	-13.44937024	15	21	7	3utr	NA	0	0	-0.489884096271831	3.41653234233852	11.6884786756558	0.000628882977222296	0.0340213359638493	6	1.23968312543612	3.93512273930027	10.5851729570934	0.00113998231192921	0.070491199832739	Up Regulated	mRNA down miRNA up
656	1024	rno-mir-708-5p	heatr5a	xm_006240096	.((.((((((((....((((((.&))))))...)))))))).)).	6293	6314	1	-22.2	1	9.53e-06	0.559	0	0	-9.939816283	16	21	8	cds	NA	0	0	-0.364808832037735	8.0970168458719	15.9060512912502	6.65655500539545e-05	0.00749644750412273	6	1.23968312543612	3.93512273930027	10.5851729570934	0.00113998231192921	0.070491199832739	Up Regulated	mRNA down miRNA up
657	1025	rno-mir-708-5p	helz	nm_001105848	.(((((((((((((((((((((.&)))))))))..)))....))))))))).	2413	2441	1	-22.8	1	9.63e-05	0.471	1.955097837	2.095224221	-3.793324837	21	28	9	cds	NA	0	0	-0.294622238478161	5.75368089273592	13.8994064632363	0.000192859362024208	0.0150950065198522	6	1.23968312543612	3.93512273930027	10.5851729570934	0.00113998231192921	0.070491199832739	Up Regulated	mRNA down miRNA up
658	1026	rno-mir-708-5p	fat4	xm_006232292	..(((((((....((((((((((&))))))))))..))))))).	10640	10660	1	-22.3	1	0.000732464	0.559	0	0	-13.66021559	17	20	10	cds	NA	0	0	-0.417376392120186	5.1602325749369	16.5842127473527	4.65367990107073e-05	0.0059006558981038	6	1.23968312543612	3.93512273930027	10.5851729570934	0.00113998231192921	0.070491199832739	Up Regulated	mRNA down miRNA up
659	1029	rno-mir-760-5p	lyn	nm_030857	(((((.((((..(((((((...&.)))))))..))))))))).	3122	3155	1	-31.7	1	0.000114934	0.529	0.110307729	0.060540454	-12.01011099	16	20	9	3utr	NA	0	0	0.328901750391156	4.70946519421531	13.5108588541815	0.000237186961839484	0.0171084660840559	7	5.00062015268782	0.435196132453711	10.1513529799998	0.00144195375062728	0.070491199832739	Up Regulated	not reversely regulated
660	1030	rno-mir-760-5p	tmem63a	xm_006250364	..((((((((((((((.(((((&))))).........)))))))))))......))).	3017	3052	1	-23.6	1	0.001410412	0.515	0	0	-4.957000719	19	35	11	3utr	NA	0	1	-0.330723642074314	4.67822416141186	13.453337607845	0.000244570705521492	0.0174134342331302	7	5.00062015268782	0.435196132453711	10.1513529799998	0.00144195375062728	0.070491199832739	Up Regulated	mRNA down miRNA up
661	1031	rno-mir-760-5p	slc2a1	nm_138827	.((((((((.(((.((.(((..&))))).))))))))))).	2002	2020	1	-27.3	1	6.22e-07	0.426	0.919990238	0.577420435	-5.892671223	16	18	11	3utr	NA	0	1	-0.436660997789375	5.23543483851105	12.6025170318711	0.000385227640973365	0.0242935556901832	7	5.00062015268782	0.435196132453711	10.1513529799998	0.00144195375062728	0.070491199832739	Up Regulated	mRNA down miRNA up
662	1032	rno-mir-760-5p	tasp1	nm_001044243	..((((((((((((((((((((&.)))..))))))))))..))))))).	297	348	1	-31.9	1	0.000989009	0.529	0.483538117	0.746724835	-4.957000719	20	26	10	cds	NA	0	0	0.440486796788465	3.58730030047652	15.1156074426319	0.000101123781315495	0.00945764449659152	7	5.00062015268782	0.435196132453711	10.1513529799998	0.00144195375062728	0.070491199832739	Up Regulated	not reversely regulated
663	1033	rno-mir-760-5p	chrna7	xm_008759498	.((((((((..(((((.(((((&))))).))))))))...))))).	660	683	1	-24.9	1	0.000369766	0.471	0	0	-7.860605781	18	23	8	cds	NA	0	0	0.345172985749103	5.66433733439458	13.7982949772124	0.000203520845044244	0.0153839455199197	7	5.00062015268782	0.435196132453711	10.1513529799998	0.00144195375062728	0.070491199832739	Up Regulated	not reversely regulated
664	1034	rno-mir-760-5p	smpd3	nm_053605	(((((((((.(((((.((((((&)).))))..))))))))).))))).	2291	2316	1	-28.3	1	4.73e-05	0.338	1.4003423	0.873029019	-5.413129995	20	25	9	3utr	NA	0	0	0.342203074534587	7.46062441368082	18.3886293704756	1.80129695169324e-05	0.00314484618963014	7	5.00062015268782	0.435196132453711	10.1513529799998	0.00144195375062728	0.070491199832739	Up Regulated	not reversely regulated
665	1035	rno-mir-760-5p	rgd1306556	xm_017598548	.(((...((((.((((((((((&)).)))))))))))).......))).	8230	8256	1	-27.5	1	1.94e-07	0.471	0	0	-14.70381062	17	26	12	3utr	NA	0	0	-0.366387186459515	4.04787237192416	11.3972494033065	0.000735529315337351	0.0384706233367915	7	5.00062015268782	0.435196132453711	10.1513529799998	0.00144195375062728	0.070491199832739	Up Regulated	mRNA down miRNA up
666	1036	rno-mir-760-5p	pnpla3	nm_001282324	...((((((.((((((..((((&)))).........)))))))))))).	414	440	1	-21.3	1	0.001053245	0.441	1.468576333	0.973611119	-7.757046662	16	26	12	cds	NA	0	0	0.451467233527924	3.20089984338989	8.94193378474887	0.00278697518136085	0.0954819002614239	7	5.00062015268782	0.435196132453711	10.1513529799998	0.00144195375062728	0.070491199832739	Up Regulated	not reversely regulated
667	1037	rno-mir-760-5p	btg3	nm_019290	.((((.(((.(((((((((((.&)))))))......)))).))).............)))).	441	480	1	-24.2	1	4.23e-05	0.515	1.252269412	0.907278775	-6.936790067	18	39	7	cds	NA	0	0	0.376180900395458	5.12898161558284	20.1030088013099	7.33811435672194e-06	0.00172305170299539	7	5.00062015268782	0.435196132453711	10.1513529799998	0.00144195375062728	0.070491199832739	Up Regulated	not reversely regulated
668	1038	rno-mir-760-5p	ptprv	nm_033099	((((((.((.((((((...(((&)))))))))))..)))))).	2805	2825	1	-27.7	1	7.7e-07	0.397	0.58233935	0.448225811	-6.723767449	17	20	11	cds	NA	0	0	0.758721876776759	2.64909768033686	11.4158599798313	0.000728197818577132	0.0382685291705583	7	5.00062015268782	0.435196132453711	10.1513529799998	0.00144195375062728	0.070491199832739	Up Regulated	not reversely regulated
669	1039	rno-mir-760-5p	slc18a1	nm_013152	.(((((((((((.(((((((((&)))))))))....))))).......)))))).	1538	1570	1	-28.7	1	7.64e-06	0.515	1.293561517	1.600215055	-5.08245545	20	32	9	cds	NA	0	0	-0.320221746943672	9.56509533580279	9.86551598157516	0.00168405440497063	0.0679227558338372	7	5.00062015268782	0.435196132453711	10.1513529799998	0.00144195375062728	0.070491199832739	Up Regulated	mRNA down miRNA up
670	1040	rno-mir-760-5p	tmem119	nm_001107155	.(((((((.((.(((..(((((&)))))..)))))...))))))).	233	256	1	-30.3	1	0.000931033	0.368	1.425353571	0.565250688	-8.429566886	17	23	7	cds	NA	0	0	0.68153595978848	4.52133122288536	15.6862060630576	7.47674591673372e-05	0.0078613132324397	7	5.00062015268782	0.435196132453711	10.1513529799998	0.00144195375062728	0.070491199832739	Up Regulated	not reversely regulated
671	1042	rno-mir-760-5p	cacna1a	nm_012918	((((((.((((((((((((...&.)))..)))))))))..............)))))).	1897	1942	1	-28.5	1	0.005075919	0.5	2.393665914	1.849915674	-5.481260981	18	36	9	cds	NA	0	0	1.2632584885982	4.26603603707607	93.4514079812765	4.16296417129264e-22	4.59424725943856e-18	7	5.00062015268782	0.435196132453711	10.1513529799998	0.00144195375062728	0.070491199832739	Up Regulated	not reversely regulated
672	1043	rno-mir-760-5p	dcbld2	nm_130419	..(((.((.(((((((.((...&)))))))).).)).))).	1192	1210	1	-20.3	1	0.000103995	0.559	1.61669555	1.533777618	-7.914349139	14	18	8	cds	NA	0	0	0.313108657226163	5.19921650827247	14.6822213110632	0.000127240850634145	0.0111465064442766	7	5.00062015268782	0.435196132453711	10.1513529799998	0.00144195375062728	0.070491199832739	Up Regulated	not reversely regulated
673	1044	rno-mir-760-5p	sh3bp1	nm_001171981	..((((.(((((.(((.(((..&))).))).))))))))).	1217	1235	1	-25.5	1	1.23e-05	0.426	1.6632976	1.760089437	-7.789817867	15	18	9	cds	NA	0	0	-0.51995427170444	2.46637116028945	10.0640368912884	0.00151191580216425	0.062492519822789	7	5.00062015268782	0.435196132453711	10.1513529799998	0.00144195375062728	0.070491199832739	Up Regulated	mRNA down miRNA up
674	1045	rno-mir-760-5p	syn2	nm_001034020	((((((.((((((((((((...&.))))...))))))))................)))))).	811	858	1	-30	1	4.53e-05	0.5	1.983824467	2.039937836	-5.481260981	18	39	8	cds	NA	0	0	0.767872760892773	5.87661421953622	49.779072596941	1.72069531257045e-12	9.49479673476374e-09	7	5.00062015268782	0.435196132453711	10.1513529799998	0.00144195375062728	0.070491199832739	Up Regulated	not reversely regulated
675	1046	rno-mir-760-5p	dgat2	xm_008759689	.((((((((.....(((((((.&)))))))...)))))))).	8	27	1	-27.5	1	5.25e-05	0.446	0	0	-13.35337962	15	19	8	5utr	NA	0	0	0.358315133765642	4.71441906016984	10.8734861617877	0.000975507327088169	0.045811484518064	7	5.00062015268782	0.435196132453711	10.1513529799998	0.00144195375062728	0.070491199832739	Up Regulated	not reversely regulated
676	1047	rno-mir-760-5p	itpr1	xm_008763169	((((((((..((((((((((((&))).)).)))))))..................)))))).)).	3541	3583	1	-27.8	1	0.05121209	0.515	0	0	-6.236470573	20	42	7	cds	NA	0	0	0.327945234803809	5.15605060901938	12.6824767271083	0.000369098341923522	0.02366148098011	7	5.00062015268782	0.435196132453711	10.1513529799998	0.00144195375062728	0.070491199832739	Up Regulated	not reversely regulated
677	1048	rno-mir-760-5p	cenpa	xm_006239798	..((((((((((((((((((((&))).))))).).))))))))))).	2150	2174	1	-29.4	1	6.91e-06	0.456	0	0	-4.957000719	20	24	11	3utr	NA	0	0	-0.505872330003344	2.85781338014687	10.6958315016043	0.0010737720159206	0.0491707384551858	7	5.00062015268782	0.435196132453711	10.1513529799998	0.00144195375062728	0.070491199832739	Up Regulated	mRNA down miRNA up
678	1049	rno-mir-760-5p	necap2	xm_006239179	((((((.((((.((((((((..&.)))))))))).)))))))).	346	397	0.980769231	-32.6	1	6.61e-05	0.456	0	0	-8.828064291	18	21	10	cds	NA	0	0	-0.301055013798912	4.47638403818885	11.6317415472167	0.000648358213429286	0.0347343749679884	7	5.00062015268782	0.435196132453711	10.1513529799998	0.00144195375062728	0.070491199832739	Up Regulated	mRNA down miRNA up
679	1050	rno-mir-760-5p	atp6v1b2	nm_057213	(((((((..((..(((((....&)))))..))..))))))).	2597	2616	1	-25.7	1	0.003197016	0.544	0.467504671	0.98498153	-11.94353296	14	19	7	3utr	NA	0	0	0.269248808149937	10.7615128930081	11.990744949916	0.000534654129646364	0.0299514871816105	7	5.00062015268782	0.435196132453711	10.1513529799998	0.00144195375062728	0.070491199832739	Up Regulated	not reversely regulated
680	1055	rno-mir-760-5p	l1cam	nm_017345	.((((((.(((((..((((...&))))))))))))))).	483	499	1	-25.3	1	1.23e-06	0.426	1.222576667	1.390561164	-7.699249244	15	16	15	cds	NA	0	0	0.371444892279593	8.86268359524986	23.7567264658673	1.09312676442419e-06	0.00052769786899171	7	5.00062015268782	0.435196132453711	10.1513529799998	0.00144195375062728	0.070491199832739	Up Regulated	not reversely regulated
681	1056	rno-mir-760-5p	tmem98	nm_001007672	..(((((((((((((((((...&))))...)))))))))).))).	191	213	1	-25.2	1	4.08e-06	0.382	1.811841024	1.622954841	-4.957000719	17	22	10	cds	NA	0	0	0.551242744204331	3.24588351958087	13.5621810110422	0.00023078876837504	0.016776987033904	7	5.00062015268782	0.435196132453711	10.1513529799998	0.00144195375062728	0.070491199832739	Up Regulated	not reversely regulated
682	1059	rno-mir-760-5p	fam193b	nm_001170408	.((..(((((((((((((((((&)))))).................)))))))).)))..)).	2850	2890	1	-27.9	1	7.08e-05	0.397	0.616234766	0.898946884	-10.94438429	19	40	8	3utr	NA	0	0	-0.381677103132413	4.97112749901964	13.5598852451318	0.000231071224098715	0.016776987033904	7	5.00062015268782	0.435196132453711	10.1513529799998	0.00144195375062728	0.070491199832739	Up Regulated	mRNA down miRNA up
683	1060	rno-mir-760-5p	maoa	nm_033653	.(((...(((..((((((((..&))))))))..))).))).	119	137	1	-21.6	1	5.74e-05	0.618	0.0867332	0.076788453	-17.52858509	14	18	8	cds	NA	0	0	0.348388262698081	7.53010643596615	24.6097967148443	7.01939718670326e-07	0.000387330336762286	7	5.00062015268782	0.435196132453711	10.1513529799998	0.00144195375062728	0.070491199832739	Up Regulated	not reversely regulated
684	1061	rno-mir-760-5p	sprr1a	nm_021864	(((((((((...((.(((((..&.))))).)).....)))))..)))).	710	751	1	-22.1	1	0.000479132	0.588	0.494120182	0.586422331	-12.08710826	16	26	5	3utr	NA	0	0	-0.542874613309596	4.57030432725863	10.5203188023677	0.00118069114218064	0.0534020796930557	7	5.00062015268782	0.435196132453711	10.1513529799998	0.00144195375062728	0.070491199832739	Up Regulated	mRNA down miRNA up
685	1064	rno-mir-760-5p	ndrg2	nm_001270863	..(((((..((((((.(((((.&)))))..))))))....))))).	1565	1588	1	-27.2	1	0.007138628	0.471	1.635031333	1.439775516	-8.560074387	16	23	6	3utr	NA	0	0	0.310886000312742	5.84123662624993	8.85132356916707	0.00292876433988134	0.098242684665442	7	5.00062015268782	0.435196132453711	10.1513529799998	0.00144195375062728	0.070491199832739	Up Regulated	not reversely regulated
686	1065	rno-mir-760-5p	ephx1	nm_012844	((((((((((((...((((((.&.)))).)).)))))........))))))).	1304	1340	1	-26.8	1	0.003001745	0.5	1.23045089	1.426122919	-6.818994537	18	30	7	cds	NA	0	0	0.650210901949924	6.73305332662838	18.3015144198647	1.8855721308913e-05	0.00315290515704794	7	5.00062015268782	0.435196132453711	10.1513529799998	0.00144195375062728	0.070491199832739	Up Regulated	not reversely regulated
687	1066	rno-mir-760-5p	ogt	nm_017107	..(((((((((.((...((((.&))))))..))))))))).	4530	4548	1	-25.2	1	0.001650021	0.603	0.920025389	0.440174611	-9.27230267	15	18	9	3utr	NA	0	0	-0.302855851027313	8.13409119059439	20.5468876612962	5.81883212474543e-06	0.00152896741258787	7	5.00062015268782	0.435196132453711	10.1513529799998	0.00144195375062728	0.070491199832739	Up Regulated	mRNA down miRNA up
688	1068	rno-mir-760-5p	scn3b	nm_139097	(((((((((((...((((((..&.))))))...)))))))))).).	528	583	1	-31	1	4.59e-05	0.515	1.254830575	1.680150371	-9.430348286	17	23	10	cds	NA	0	0	0.264077892359816	11.4324577538785	18.7582941617433	1.48376627995563e-05	0.00282324908027419	7	5.00062015268782	0.435196132453711	10.1513529799998	0.00144195375062728	0.070491199832739	Up Regulated	not reversely regulated
689	1070	rno-mir-760-5p	calhm5	nm_001024977	((((.((((((((((..(((..&.))).))))))))))...................)))).	1297	1348	1	-27.4	1	0.007726268	0.441	0.45529772	1.23098098	-8.289660701	17	39	10	3utr	NA	0	0	0.902368062818266	0.624568477297597	9.08524979316271	0.00257679285210541	0.0899920440374534	7	5.00062015268782	0.435196132453711	10.1513529799998	0.00144195375062728	0.070491199832739	Up Regulated	not reversely regulated
690	1071	rno-mir-760-5p	slco2b1	xm_006229721	(((.(((.(((((((((((((.&)))))...))))))))..))).))).	719	745	1	-32	1	1.95e-06	0.382	0	0	-9.28323165	19	26	8	cds	NA	0	0	0.582810069157185	3.32821768051079	15.339116688352	8.98369473102044e-05	0.00885214777245907	7	5.00062015268782	0.435196132453711	10.1513529799998	0.00144195375062728	0.070491199832739	Up Regulated	not reversely regulated
691	1073	rno-mir-760-5p	ppl	nm_001106976	((((((((((((((((......&.))))))).))))..))))).	4012	4054	1	-29	1	0.000197569	0.5	1.334931579	1.122302358	-3.937574446	16	21	7	cds	NA	0	0	-0.323536736499901	4.23417429756779	10.9192889812495	0.000951681280747319	0.0449931107548784	7	5.00062015268782	0.435196132453711	10.1513529799998	0.00144195375062728	0.070491199832739	Up Regulated	mRNA down miRNA up
692	1074	rno-mir-760-5p	oas1a	xm_006249382	.(((((((((((((...(((..&)))...))).)))))..)))).).	1048	1072	1	-23.8	1	1.36e-06	0.397	0	0	-4.761823478	16	24	5	cds	NA	0	0	0.843090582637569	2.56978080699908	16.8885742295257	3.96394739694286e-05	0.00527286255119802	7	5.00062015268782	0.435196132453711	10.1513529799998	0.00144195375062728	0.070491199832739	Up Regulated	not reversely regulated
693	1077	rno-mir-760-5p	pttg1	xm_006246144	(((.((((((((((((((((((&)))))))))))).....))))..)).))).	461	491	1	-33.5	1	8.77e-05	0.471	0	0	-6.969596721	21	30	12	cds	NA	0	0	-0.370349545597634	5.58550410492516	13.2797495197245	0.000268288339562349	0.0187394311101904	7	5.00062015268782	0.435196132453711	10.1513529799998	0.00144195375062728	0.070491199832739	Up Regulated	mRNA down miRNA up
694	1078	rno-mir-760-5p	slc30a1	nm_022853	.((.((((((((((((((((((&.))).)))).))))))).)))).)).	308	342	1	-30.3	1	5.35e-06	0.265	1.443401171	1.289778374	-6.825347112	20	26	7	cds	NA	0	0	0.436922476594953	4.95502131543245	21.6258539671649	3.31355107968762e-06	0.000988333776092771	7	5.00062015268782	0.435196132453711	10.1513529799998	0.00144195375062728	0.070491199832739	Up Regulated	not reversely regulated
695	1079	rno-mir-760-5p	adh5	nm_001126120	.(((((((((((((((.(((((&.))).)))))))..................)))))))).)).	556	621	1	-28.5	1	0.000341999	0.426	1.718321156	1.8885477	-3.793324837	20	42	8	cds	NA	0	0	0.309497610841022	4.97747769346635	10.7234114786965	0.00105788448819181	0.0488485908438696	7	5.00062015268782	0.435196132453711	10.1513529799998	0.00144195375062728	0.070491199832739	Up Regulated	not reversely regulated
696	1082	rno-mir-760-5p	pros1	nm_031086	.(((((((((((((........&))))))))))..))).	2935	2951	1	-21.4	1	0.04773931	0.676	-0.094389727	-0.027229256	-4.761823478	13	16	10	3utr	NA	0	0	0.504305042965956	4.7976588616763	12.0153677755862	0.000527636754116195	0.0298615344534683	7	5.00062015268782	0.435196132453711	10.1513529799998	0.00144195375062728	0.070491199832739	Up Regulated	not reversely regulated
697	1083	rno-mir-760-5p	lexm	nm_001109262	...((((((((((....((((.&)))).)))))))))).	613	629	1	-27.4	1	1.76e-06	0.471	-0.0669426	0.134253462	-8.339878752	14	16	10	cds	NA	0	0	-0.994705674945529	-0.0512392048926672	13.7318426210599	0.000210849221001499	0.0157225135335983	7	5.00062015268782	0.435196132453711	10.1513529799998	0.00144195375062728	0.070491199832739	Up Regulated	mRNA down miRNA up
698	1085	rno-mir-760-5p	fam126a	xm_017592774	((((.((((((((((..((((.&))))..)))))))...)))...)))).	261	288	1	-31.7	1	1.58e-06	0.294	0	0	-8.289660701	18	27	7	5utr	NA	0	0	-0.300276648748622	4.1341919021569	9.39590321472953	0.00217470840170901	0.0792081911592762	7	5.00062015268782	0.435196132453711	10.1513529799998	0.00144195375062728	0.070491199832739	Up Regulated	mRNA down miRNA up
699	1086	rno-mir-760-5p	tram1l1	nm_001107724	.(((...(((((...((((((.&))))))....)))))))).	938	957	1	-23.9	1	4.79e-05	0.5	0.324860967	0.182905619	-14.2384274	14	19	8	cds	NA	0	0	0.626956521724898	3.30659928117623	9.72950561851574	0.00181333255633101	0.0710873693097037	7	5.00062015268782	0.435196132453711	10.1513529799998	0.00144195375062728	0.070491199832739	Up Regulated	not reversely regulated
700	1088	rno-mir-760-5p	recql5	nm_001105853	(((((((((((((((((((((.&))).).)))))))))...........))))).......))).	2956	2998	1	-27.2	1	0.000807456	0.485	1.705955517	1.134035225	-3.937574446	21	42	9	cds	NA	0	0	-0.289192191694457	5.45235663934554	18.4009639548921	1.78967421182854e-05	0.00314484618963014	7	5.00062015268782	0.435196132453711	10.1513529799998	0.00144195375062728	0.070491199832739	Up Regulated	mRNA down miRNA up
701	1090	rno-mir-760-5p	tubb3	nm_139254	((((((((((((((((((....&.))))))))).))))).............................)))).	204	288	0.961538462	-26.5	1	1.82e-06	0.412	1.880802248	1.835029266	-3.937574446	18	50	9	cds	NA	0	0	0.298326710133296	7.01685912730115	11.2996094216836	0.000775233974454363	0.0396087136207331	7	5.00062015268782	0.435196132453711	10.1513529799998	0.00144195375062728	0.070491199832739	Up Regulated	not reversely regulated
702	1091	rno-mir-760-5p	st6galnac3	nm_019123	((((((...(((.(((((((..&)))..))))))))))))).	1283	1302	1	-23	1	0.000157686	0.529	0.946413	0.20200799	-10.14041618	16	19	13	3utr	NA	0	0	0.562393742880728	3.2434908398404	9.74619430004907	0.00179694346555104	0.0710790970817965	7	5.00062015268782	0.435196132453711	10.1513529799998	0.00144195375062728	0.070491199832739	Up Regulated	not reversely regulated
703	1093	rno-mir-760-5p	scrn3	xm_006234358	..((((((.((((((((((...&))))))).)))..)))))).	2004	2024	1	-22.8	1	0.000741426	0.515	0	0	-6.013390378	16	20	7	3utr	NA	0	0	0.263633702460089	4.87588222833361	10.7503741794261	0.00104258237251024	0.0483442817774075	7	5.00062015268782	0.435196132453711	10.1513529799998	0.00144195375062728	0.070491199832739	Up Regulated	not reversely regulated
704	1095	rno-mir-760-5p	rai2	nm_001109316	..((((((((((...((((...&)))).))).))))))).	716	733	1	-23.4	1	5.9e-06	0.426	1.141184064	1.481456148	-7.83842081	14	17	7	cds	NA	0	0	0.34349546470808	3.6560693506414	17.0460655031533	3.64838892868373e-05	0.00509666078695615	7	5.00062015268782	0.435196132453711	10.1513529799998	0.00144195375062728	0.070491199832739	Up Regulated	not reversely regulated
705	1096	rno-mir-760-5p	c1qtnf1	nm_001007675	(((((((((((....((.(((.&))).))..)))))).))))).	578	599	1	-29.1	1	8.52e-05	0.426	1.121995267	1.335870052	-10.16579785	16	21	6	cds	NA	0	0	0.410523811595002	8.30345290404383	33.0853239771672	8.82019656194359e-09	1.08155210286233e-05	7	5.00062015268782	0.435196132453711	10.1513529799998	0.00144195375062728	0.070491199832739	Up Regulated	not reversely regulated
706	1097	rno-mir-760-5p	sema6d	xm_008762172	...((((((((.((((((((..&.)))))))))).)))))).	329	375	1	-30.6	1	3.94e-05	0.471	0	0	-9.861343503	16	19	10	5utr	NA	0	0	0.679917714044383	5.11898165501888	11.2899385524595	0.00077928260645399	0.0396320868425172	7	5.00062015268782	0.435196132453711	10.1513529799998	0.00144195375062728	0.070491199832739	Up Regulated	not reversely regulated
707	1098	rno-mir-760-5p	bak1	nm_053812	(((((((..(((((.(((....&))).)))))..))))))).	1764	1783	1	-26.1	1	2.47e-05	0.426	-0.201164421	0.144056167	-8.043048594	15	19	7	3utr	NA	0	0	-0.321063794259228	5.69373025632523	11.2134433880765	0.000812068974053983	0.0402175042510113	7	5.00062015268782	0.435196132453711	10.1513529799998	0.00144195375062728	0.070491199832739	Up Regulated	mRNA down miRNA up
708	1099	rno-mir-760-5p	pdxp	nm_001135819	.(((((((((((.(((((((((&)))))))...)).)))))))))).).	1731	1757	1	-32.7	1	4.5e-06	0.382	0.151007917	0.129212456	-5.08245545	20	26	10	3utr	NA	0	0	0.351867966180738	6.28019138781291	14.0716790507778	0.000175973623286844	0.0139715460906015	7	5.00062015268782	0.435196132453711	10.1513529799998	0.00144195375062728	0.070491199832739	Up Regulated	not reversely regulated
709	1100	rno-mir-760-5p	zfp169	xm_225207	.(((((((((.....(((((..&)))))...))))))).)).	2579	2598	1	-23.6	1	0.000141203	0.426	0	0	-12.84632271	14	19	7	3utr	NA	0	0	-0.385468400892721	3.85658317124994	10.0932829950332	0.00148810751027385	0.0618097028479943	7	5.00062015268782	0.435196132453711	10.1513529799998	0.00144195375062728	0.070491199832739	Up Regulated	mRNA down miRNA up
710	1101	rno-mir-760-5p	slc6a2	nm_031343	((((((((((((((((.(((..&))).))))).)))...........)))))))).	2080	2113	1	-29.7	1	0.000161771	0.456	0.335865489	1.263406945	-3.937574446	19	33	8	3utr	NA	0	0	0.422417327419298	8.69365764429307	27.34506558531	1.70198200902497e-07	0.00012522048967733	7	5.00062015268782	0.435196132453711	10.1513529799998	0.00144195375062728	0.070491199832739	Up Regulated	not reversely regulated
711	1103	rno-mir-760-5p	heg1	xm_006248443	(((((((((((((((((((((.&.))))...)))))...))))))))).................))).	6936	7008	1	-30.9	1	0.002403796	0.618	0	0	-3.937574446	21	46	9	3utr	NA	0	0	-0.493745166169796	3.25872536706796	13.8518285882147	0.000197804162367846	0.0152655016495912	7	5.00062015268782	0.435196132453711	10.1513529799998	0.00144195375062728	0.070491199832739	Up Regulated	mRNA down miRNA up
712	1106	rno-mir-760-5p	ctsd	nm_134334	..((.((((((((((((((((.&))).......)))))))..)))))).)).	984	1013	1	-27.6	1	9.99e-06	0.426	1.564821068	1.312527526	-9.076037894	18	29	7	cds	NA	0	0	0.30616417250572	9.09927990860842	18.4414123623128	1.75208607838247e-05	0.00314484618963014	7	5.00062015268782	0.435196132453711	10.1513529799998	0.00144195375062728	0.070491199832739	Up Regulated	not reversely regulated
713	1108	rno-mir-760-5p	pkp4	xm_003749475	((((((((.(((.(((((....&)))))..))).)))))))).	4364	4384	1	-26.6	1	0.000189944	0.456	0	0	-6.283094717	16	20	8	3utr	NA	0	0	-0.2887644192523	7.91169228651968	16.8180903860468	4.1139253835815e-05	0.00534132712155358	7	5.00062015268782	0.435196132453711	10.1513529799998	0.00144195375062728	0.070491199832739	Up Regulated	mRNA down miRNA up
714	1109	rno-mir-760-5p	rgs9	nm_019224	.((((((((.((((((((((..&.))))..))))))..)))))))).	36	69	1	-27.9	1	2.48e-07	0.368	0.202338333	0.252549517	-5.035831306	18	24	8	5utr	NA	0	0	0.408265438742656	5.97590565505239	20.2890151164404	6.65817555147201e-06	0.00163288056413434	7	5.00062015268782	0.435196132453711	10.1513529799998	0.00144195375062728	0.070491199832739	Up Regulated	not reversely regulated
715	1111	rno-mir-760-5p	gpr155	nm_001107811	(((((((((((((((((((((.&))))))))).................)))).)...........)))).........................))).	4015	4091	1	-25	1	6.21e-06	0.456	2.257075056	1.658118666	-3.937574446	21	76	9	3utr	NA	0	0	0.753960997801096	4.33256073978369	28.0539925497713	1.17977461911778e-07	9.29999478327414e-05	7	5.00062015268782	0.435196132453711	10.1513529799998	0.00144195375062728	0.070491199832739	Up Regulated	not reversely regulated
716	1115	rno-mir-760-5p	adgrf4	xm_006244640	.((((((((((.((((((((((&)).))))))))........................))..)))))))).	2690	2738	1	-27.7	1	0.000784288	0.382	0	0	-7.140128147	20	48	8	3utr	NA	0	0	-0.796251681492887	1.72166672447895	9.86298245231566	0.00168637505422901	0.0679227558338372	7	5.00062015268782	0.435196132453711	10.1513529799998	0.00144195375062728	0.070491199832739	Up Regulated	mRNA down miRNA up
717	1119	rno-mir-760-5p	heatr5a	xm_006240096	(((((((((((((((.(((...&))).))))).)))))))..................))).	523	562	1	-25.6	1	0.000787061	0.515	0	0	-4.170623527	18	39	7	cds	NA	0	0	-0.364808832037735	8.0970168458719	15.9060512912502	6.65655500539545e-05	0.00749644750412273	7	5.00062015268782	0.435196132453711	10.1513529799998	0.00144195375062728	0.070491199832739	Up Regulated	mRNA down miRNA up
718	1120	rno-mir-760-5p	loc691083	nm_001144862	((((((((((((.(((.(((((&)).))).))))))))))).........................)).)).	266	315	1	-21.9	1	5.56e-05	0.456	0.398267218	0.746176885	-5.226705059	20	49	11	cds	NA	0	0	0.611148019913967	3.32857707621762	10.944053329617	0.000939045129591923	0.0448627794379933	7	5.00062015268782	0.435196132453711	10.1513529799998	0.00144195375062728	0.070491199832739	Up Regulated	not reversely regulated
719	1123	rno-mir-99b-5p	tnik	nm_001106422	...(((..((.((((((((((.&)))))))))).)).....))).	3738	3760	1	-22.4	1	0.001018873	0.529	2.38682577	2.226485106	-13.19663613	15	22	10	cds	NA	0	0	0.733339242062541	1.47414531281656	9.38698678601975	0.00218531091622601	0.0793325370772049	8	0.831766916265734	12.9020922818963	9.98203007040956	0.00158075309580723	0.070491199832739	Up Regulated	not reversely regulated
720	1124	rno-mir-99b-5p	dgkz	xm_006234596	..(((((((..((((((((((.&))))).)))))..))))))).	577	598	1	-25.6	1	1.62e-08	0.397	0	0	-9.024281663	17	21	7	cds	NA	0	0	0.298093773715616	6.2393884861786	23.3090194412005	1.37951579624119e-06	0.000555476465260917	8	0.831766916265734	12.9020922818963	9.98203007040956	0.00158075309580723	0.070491199832739	Up Regulated	not reversely regulated
721	1125	rno-mir-99b-5p	aig1	nm_001134425	((((.(....(((.((((((((&)))))))).)))....).)))).	1192	1215	1	-21.8	1	0.00075552	0.426	2.133069125	2.162014751	-15.06966913	16	23	8	3utr	NA	0	0	0.384040110906113	4.31139068410215	17.8158981855404	2.43341482337954e-05	0.0037298841653912	8	0.831766916265734	12.9020922818963	9.98203007040956	0.00158075309580723	0.070491199832739	Up Regulated	not reversely regulated
722	1126	rno-mir-99b-5p	ppp1r3b	xm_006253215	((((((((((.((..(((((..&.)))))...))...)))))))))).	10	51	1	-26.3	1	2.63e-05	0.382	0	0	-8.354638399	17	25	10	5utr	NA	0	0	0.703596578016036	3.55578860454991	16.9512566104175	3.83519255579392e-05	0.00527286255119802	8	0.831766916265734	12.9020922818963	9.98203007040956	0.00158075309580723	0.070491199832739	Up Regulated	not reversely regulated
723	1128	rno-mir-99b-5p	c1qtnf1	nm_001007675	.((((((((((((....((((.&))))....)))))))))))).	605	626	1	-27.7	1	0.005534283	0.397	0.698786833	1.254501489	-5.618663395	16	21	12	cds	NA	0	0	0.410523811595002	8.30345290404383	33.0853239771672	8.82019656194359e-09	1.08155210286233e-05	8	0.831766916265734	12.9020922818963	9.98203007040956	0.00158075309580723	0.070491199832739	Up Regulated	not reversely regulated
724	1130	rno-mir-99b-5p	ndrg2	nm_001270862	..((((....((((((((((((&))))))))))))..)))).	1579	1598	1	-22.2	1	0.05426631	0.471	2.149951667	1.322835792	-11.11321831	16	19	12	3utr	NA	0	0	0.310886000312742	5.84123662624993	8.85132356916707	0.00292876433988134	0.098242684665442	8	0.831766916265734	12.9020922818963	9.98203007040956	0.00158075309580723	0.070491199832739	Up Regulated	not reversely regulated
725	1131	rno-mir-99b-5p	heatr5a	xm_006240096	..((((((((...((((((((.&)))))))))))))).)).	1009	1027	1	-23.2	1	9.29e-05	0.441	0	0	-12.41770912	16	18	14	cds	NA	0	0	-0.364808832037735	8.0970168458719	15.9060512912502	6.65655500539545e-05	0.00749644750412273	8	0.831766916265734	12.9020922818963	9.98203007040956	0.00158075309580723	0.070491199832739	Up Regulated	mRNA down miRNA up
726	1133	rno-mir-99b-5p	fat4	xm_006232292	..((((.(((((((((...((.&)).))))))))))))).	2134	2151	1	-21.6	1	0.000126112	0.456	0	0	-6.500687254	15	17	13	cds	NA	0	0	-0.417376392120186	5.1602325749369	16.5842127473527	4.65367990107073e-05	0.0059006558981038	8	0.831766916265734	12.9020922818963	9.98203007040956	0.00158075309580723	0.070491199832739	Up Regulated	mRNA down miRNA up
727	1134	rno-mir-99b-5p	lyn	nm_030857	(((((.(((..((((((.....&.))))))...)))))))).	3010	3043	1	-19.1	1	3.91e-05	0.382	-0.0191811	0.034960179	-9.905814151	14	19	8	3utr	NA	0	0	0.328901750391156	4.70946519421531	13.5108588541815	0.000237186961839484	0.0171084660840559	8	0.831766916265734	12.9020922818963	9.98203007040956	0.00158075309580723	0.070491199832739	Up Regulated	not reversely regulated
728	1135	rno-mir-99b-5p	odc1	xm_006239908	...(((((((((((((.((((.&)))).))))))))))))).	737	756	1	-26.7	1	0.000545225	0.544	0	0	-6.514540194	17	19	13	cds	NA	0	0	-0.396392760684969	8.92495303703914	8.92950944901332	0.00280599699905534	0.0954819002614239	8	0.831766916265734	12.9020922818963	9.98203007040956	0.00158075309580723	0.070491199832739	Up Regulated	mRNA down miRNA up
729	1136	rno-mir-99b-5p	wdfy2	nm_001107269	(((.(((((.((((((......&))))))))))).))).	5672	5688	1	-19.9	1	0.001402106	0.515	-0.148672	0.196839337	-8.212103189	14	16	11	3utr	NA	0	0	-0.27963290895039	5.6935328528216	13.1776001827758	0.000283315341783922	0.0195191617642099	8	0.831766916265734	12.9020922818963	9.98203007040956	0.00158075309580723	0.070491199832739	Up Regulated	mRNA down miRNA up
730	1137	rno-mir-99b-5p	lzts1	nm_153470	(((((((((..((((((..((.&.)).)).))))))))))).)).	1856	1887	1	-22.4	1	1.92e-06	0.324	1.4770353	0.961690169	-8.00485539	17	22	11	cds	NA	0	0	0.840406100457078	3.50087343367484	14.4433279949755	0.000144440631516184	0.0120761121925198	8	0.831766916265734	12.9020922818963	9.98203007040956	0.00158075309580723	0.070491199832739	Up Regulated	not reversely regulated
731	1138	rno-mir-99b-5p	slc2a1	nm_138827	..((((((..(((((((((...&.))))))))....)..)))))).	929	969	1	-21.9	1	0.001844269	0.456	2.91427	1.743338645	-7.255896846	15	23	8	cds	NA	0	0	-0.436660997789375	5.23543483851105	12.6025170318711	0.000385227640973365	0.0242935556901832	8	0.831766916265734	12.9020922818963	9.98203007040956	0.00158075309580723	0.070491199832739	Up Regulated	mRNA down miRNA up
732	1139	rno-mir-99b-5p	sh3bp1	nm_001171981	(((((((((..(((.(((((((&.)))))))......)))..))...........))))))).	157	208	1	-23.9	1	0.003195066	0.412	0.85642835	1.038555458	-8.74030495	19	40	7	cds	NA	0	0	-0.51995427170444	2.46637116028945	10.0640368912884	0.00151191580216425	0.062492519822789	8	0.831766916265734	12.9020922818963	9.98203007040956	0.00158075309580723	0.070491199832739	Up Regulated	mRNA down miRNA up
733	1140	rno-mir-99b-5p	dcbld2	nm_130419	..((((((((((((..((((..&))))))))).))))))).	867	885	1	-18.4	1	0.004636656	0.515	0.756468923	0.615710112	-5.92549936	16	18	9	cds	NA	0	0	0.313108657226163	5.19921650827247	14.6822213110632	0.000127240850634145	0.0111465064442766	8	0.831766916265734	12.9020922818963	9.98203007040956	0.00158075309580723	0.070491199832739	Up Regulated	not reversely regulated
734	1141	rno-mir-99b-5p	parvb	nm_001134780	.(((((.(((...((((((((.&))))))))....................)))))))).	1556	1593	1	-21	1	6.98e-05	0.588	0.1484325	0.024228359	-12.79771977	16	37	8	3utr	NA	0	0	0.343795775507187	7.06260980781789	32.0689584849976	1.48795912759709e-08	1.64211169321614e-05	8	0.831766916265734	12.9020922818963	9.98203007040956	0.00158075309580723	0.070491199832739	Up Regulated	not reversely regulated
735	1142	rno-mir-99b-5p	elavl2	nm_001302217	...(((((..(((((((((((.&.)))......))))))))..))))).	47	93	1	-23.1	1	0.02442826	0.426	2.704998412	2.682808501	-8.81343632	16	26	8	5utr	NA	0	0	0.492617725522867	5.28820292538192	22.9338643810765	1.67671745529475e-06	0.000616808461221096	8	0.831766916265734	12.9020922818963	9.98203007040956	0.00158075309580723	0.070491199832739	Up Regulated	not reversely regulated
736	1146	rno-mir-99b-5p	tmem119	nm_001107155	.((((((((((((((((.((((&))))...))))..............)))))))))))).	92	130	1	-22.8	1	1.33e-06	0.412	-0.02834761	0.016207556	-3.793324837	20	38	12	5utr	NA	0	0	0.68153595978848	4.52133122288536	15.6862060630576	7.47674591673372e-05	0.0078613132324397	8	0.831766916265734	12.9020922818963	9.98203007040956	0.00158075309580723	0.070491199832739	Up Regulated	not reversely regulated
737	1150	rno-mir-99b-5p	plk2	nm_031821	(((((...(((..((((((((.&))))).))).)))..))))).	1547	1568	1	-21.6	1	5.73e-05	0.515	1.429752256	1.608575156	-14.33178859	16	21	5	cds	NA	0	0	0.298397540254715	8.89492805983088	13.4540220705843	0.000244481496273709	0.0174134342331302	8	0.831766916265734	12.9020922818963	9.98203007040956	0.00158075309580723	0.070491199832739	Up Regulated	not reversely regulated
738	1154	rno-mir-99b-5p	slc6a2	nm_031343	((((((((((((((........&.))))))))))).))).	1503	1537	1	-18.6	1	0.000200526	0.5	1.376465133	1.414928283	-4.906073087	14	17	11	cds	NA	0	0	0.422417327419298	8.69365764429307	27.34506558531	1.70198200902497e-07	0.00012522048967733	8	0.831766916265734	12.9020922818963	9.98203007040956	0.00158075309580723	0.070491199832739	Up Regulated	not reversely regulated
739	1155	rno-mir-99b-5p	tmem98	nm_001007672	((((((.((((((((((((((.&)))))))))...........)).))).)))))).	1152	1186	1	-23.8	1	0.004184616	0.515	-0.142287131	-0.037376615	-5.481260981	20	34	9	3utr	NA	0	0	0.551242744204331	3.24588351958087	13.5621810110422	0.00023078876837504	0.016776987033904	8	0.831766916265734	12.9020922818963	9.98203007040956	0.00158075309580723	0.070491199832739	Up Regulated	not reversely regulated
740	1156	rno-mir-99b-5p	msrb3	xm_001055430	(((((((((((((..(((((((&))))))).))))))))...))))).	224	249	1	-29.6	1	4.57e-06	0.309	0	0	-5.529863924	20	25	8	5utr	NA	0	0	0.343300399722788	5.67112218221432	22.6314481628997	1.96245964568851e-06	0.000676803270306824	8	0.831766916265734	12.9020922818963	9.98203007040956	0.00158075309580723	0.070491199832739	Up Regulated	not reversely regulated
741	1158	rno-mir-99b-5p	pdk3	nm_001106581	((((((.((.(((((((((.((&.)).))))).)))).)))))))).	1929	1981	1	-23	1	0.001424559	0.574	1.27985085	1.390562378	-6.723767449	19	24	8	3utr	NA	0	0	0.356040864376251	7.64306250094794	24.1469889203711	8.92556144383989e-07	0.000469059505210557	8	0.831766916265734	12.9020922818963	9.98203007040956	0.00158075309580723	0.070491199832739	Up Regulated	not reversely regulated
742	1160	rno-mir-99b-5p	c2cd4a	xm_008766406	..(((((((((((.(((((((.&)))))).).)))..............)))))))).	2001	2036	1	-21.8	1	0.08009792	0.588	0	0	-5.813840637	18	35	8	5utr	NA	0	0	-0.877754426580653	3.97518986962687	22.2465455486679	2.39789797525574e-06	0.000778329472203598	8	0.831766916265734	12.9020922818963	9.98203007040956	0.00158075309580723	0.070491199832739	Up Regulated	mRNA down miRNA up
743	1161	rno-mir-99b-5p	plxna4	xm_017592970	.((((((((((((..(((((..&.)))))..))).))))))))).	9997	10042	1	-27.1	1	0.0022033	0.574	0	0	-5.385614315	17	22	9	3utr	NA	0	0	0.543538987712131	7.81645540787374	25.4179712832165	4.6159789682767e-07	0.000283010799410565	8	0.831766916265734	12.9020922818963	9.98203007040956	0.00158075309580723	0.070491199832739	Up Regulated	not reversely regulated
