# Supplementary material for: The Transcription Factor, α1ACT, Acts Through a MicroRNA Network to Regulate Neurogenesis and Cell Death During Neonatal Cerebellar Development
Source: Cerebellum. 2022 Jun 22;22(4):651–62. doi: 10.1007/s12311-022-01431-2 (PMC10307715; doi:10.1007/s12311-022-01431-2)
Supplement: Supplementary file 3 — Supplementary file3 (CSV 947 KB) [file 12311_2022_1431_MOESM3_ESM.csv]

	X.1	mirnaid	genesymbol	refseqid	duplex	start	end	bindingp	energy	seed	accessibility	au	phylopstem	phylopflank	me	number_of_pairings	binding_region_length	longest_consecutive_pairings	position	validated	TargetScan	miRDB	P_10D.Q11_10D.logFC	P_10D.Q11_10D.logCPM	P_10D.Q11_10D.LR	P_10D.Q11_10D.PValue	P_10D.Q11_10D.FDR	X	logFC	logCPM	LR	PValue	FDR	significance	Relation
1	1	rno-mir-100-5p	prim2	nm_001024762	((((.(((((((((..(((((.&)))))...)))))))))...)))).	687	712	1	-19.7	1	4.27e-05	0.574	1.950714	1.363622633	-9.025110262	18	25	9	cds	NA	0	0	-0.289144724435467	6.08671020355933	13.6012643634311	0.000226033238917607	0.0109855011296049	3	-1.07319277969664	7.28119610159626	18.5926414391748	1.6184406913791e-05	0.00197632261040599	Down Regulated	not reversely regulated
2	2	rno-mir-100-5p	wwc1	xm_002727761	.((((((((.((((.((((((.&))))))))))..)))))))).	2348	2369	1	-21.6	1	0.000396681	0.471	0	0	-5.771280866	18	21	10	cds	NA	0	0	1.10302940313147	2.13036829889407	26.7147004406789	2.35820579369127e-07	0.000163149928828089	3	-1.07319277969664	7.28119610159626	18.5926414391748	1.6184406913791e-05	0.00197632261040599	Down Regulated	mRNA up miRNA down
3	3	rno-mir-100-5p	e2f8	xm_006229263	...((((((((((.........&)))))))))).	2848	2859	1	-18.8	1	0.004854723	0.456	0	0	-8.339878752	10	11	10	cds	NA	0	0	-0.56179576760275	3.52013883141146	15.5701559087589	7.94995672920546e-05	0.00581031274592791	3	-1.07319277969664	7.28119610159626	18.5926414391748	1.6184406913791e-05	0.00197632261040599	Down Regulated	not reversely regulated
4	4	rno-mir-100-5p	ptk7	nm_001106889	.((((((.((((((........&))))))...)))))).	458	474	1	-17.7	1	4.73e-07	0.456	2.1189165	1.141799085	-7.075458407	12	16	6	5utr	NA	0	0	0.288257785712727	5.77979979619283	13.0616067028236	0.000301410767465597	0.0128431244391904	3	-1.07319277969664	7.28119610159626	18.5926414391748	1.6184406913791e-05	0.00197632261040599	Down Regulated	mRNA up miRNA down
5	5	rno-mir-100-5p	dlg4	nm_019621	..(((((.(((((((((((((.&)))))))))))))...........................))))).	1726	1772	1	-23.7	1	0.000132698	0.471	2.562650692	1.768063619	-7.270635649	18	46	13	cds	NA	0	0	0.292750196692341	4.58451706931965	8.67180310120918	0.00323171275874033	0.05355132433252	3	-1.07319277969664	7.28119610159626	18.5926414391748	1.6184406913791e-05	0.00197632261040599	Down Regulated	mRNA up miRNA down
6	6	rno-mir-100-5p	c1qtnf1	nm_001007675	..(((((((((((....((((.&.))))...))))))))))).	627	670	1	-22.1	1	0.04279821	0.382	0.720563636	1.11721458	-6.782339277	15	20	11	cds	NA	0	0	0.414430999284431	8.30345290404383	34.9138093905351	3.44627900769801e-09	1.26777117096517e-05	3	-1.07319277969664	7.28119610159626	18.5926414391748	1.6184406913791e-05	0.00197632261040599	Down Regulated	mRNA up miRNA down
7	7	rno-mir-100-5p	kyat1	nm_001013164	.((((((.((((((..((....&))..)))))))))))).	869	886	1	-17.3	1	6.1e-06	0.441	0.676866967	1.120229614	-7.075458407	14	17	12	cds	NA	0	0	0.294083272344267	5.12691144096619	10.2660193632522	0.00135502847768633	0.0320216151600565	3	-1.07319277969664	7.28119610159626	18.5926414391748	1.6184406913791e-05	0.00197632261040599	Down Regulated	mRNA up miRNA down
8	8	rno-mir-100-5p	eif2b3	nm_133609	....(((((...((((((((((&))))))))))...))))).	994	1013	1	-18.9	1	0.003212298	0.529	0.42180785	1.462989814	-16.96064672	15	19	10	cds	NA	0	0	0.308105920549758	4.55107109389733	9.00053853925798	0.00269900060747641	0.0489904123422856	3	-1.07319277969664	7.28119610159626	18.5926414391748	1.6184406913791e-05	0.00197632261040599	Down Regulated	mRNA up miRNA down
9	9	rno-mir-100-5p	cdh2	nm_031333	.((((((...((((((((((((&))).))))))))))))))).	1140	1160	1	-20.3	1	0.003439577	0.485	1.737074092	2.235045638	-8.405855893	18	20	15	cds	NA	0	0	0.627547998410325	5.12347897616938	15.0149863674157	0.000106660787422161	0.00659900702327694	3	-1.07319277969664	7.28119610159626	18.5926414391748	1.6184406913791e-05	0.00197632261040599	Down Regulated	mRNA up miRNA down
10	10	rno-mir-100-5p	aurkb	nm_053749	..(((((.(((((((((.....&)))))))))))))).	10	25	1	-24.3	1	5.65e-08	0.389	0	0	-7.270635649	14	15	14	5utr	NA	0	0	-0.301483951437838	7.10474848868667	10.4729839475863	0.00121132905573301	0.0298397934354229	3	-1.07319277969664	7.28119610159626	18.5926414391748	1.6184406913791e-05	0.00197632261040599	Down Regulated	not reversely regulated
11	11	rno-mir-100-5p	dmkn	nm_001173357	.((((((.(.((((.(((((((&.))))))).))))))))))).	1154	1180	1	-23.2	1	1.46e-06	0.397	1.352804714	0.629267849	-8.084915795	18	21	11	cds	NA	0	0	1.29942734136801	0.881835101761585	18.6929751304506	1.5354713532247e-05	0.00228992727759295	3	-1.07319277969664	7.28119610159626	18.5926414391748	1.6184406913791e-05	0.00197632261040599	Down Regulated	mRNA up miRNA down
12	12	rno-mir-100-5p	birc5	nm_022274	.((((((((((((.........&)))))))))))).	691	704	1	-22.4	1	0.010111	0.426	0.018952833	-0.053399185	-5.618663395	12	13	12	3utr	NA	0	0	-0.296734877394892	6.39170857910024	8.17657042929284	0.00424349144215341	0.0619459941211707	3	-1.07319277969664	7.28119610159626	18.5926414391748	1.6184406913791e-05	0.00197632261040599	Down Regulated	not reversely regulated
13	13	rno-mir-100-5p	lrp4	nm_031322	..((.((((((((..((((((.&)))))))))))))).)).	4709	4727	1	-20.7	1	1.84e-05	0.441	2.91918675	1.998000624	-10.66832737	16	18	14	cds	NA	0	0	-0.622780392026872	2.24018935945974	10.2870754184561	0.00133965252612093	0.031862942410066	3	-1.07319277969664	7.28119610159626	18.5926414391748	1.6184406913791e-05	0.00197632261040599	Down Regulated	not reversely regulated
14	14	rno-mir-100-5p	slit2	nm_022632	.((((((((((((((.......&))))))))))....)))).	105	124	1	-19	1	9.83e-05	0.471	-0.414653678	-0.070009925	-4.026373918	14	19	10	5utr	NA	0	0	-0.668681772524936	3.91803949915163	12.8488043177999	0.000337694954688784	0.013788549347245	3	-1.07319277969664	7.28119610159626	18.5926414391748	1.6184406913791e-05	0.00197632261040599	Down Regulated	not reversely regulated
15	15	rno-mir-100-5p	nsl1	nm_001109083	.(((((((((((((...(((((&.)))))...))))).)))))))).	920	969	1	-23.9	1	0.001039604	0.515	0.3649529	0.08846689	-4.761823478	18	24	8	3utr	NA	0	0	-0.389421280106917	5.06850804349945	10.7746668560642	0.00102898734665905	0.0267827932965312	3	-1.07319277969664	7.28119610159626	18.5926414391748	1.6184406913791e-05	0.00197632261040599	Down Regulated	not reversely regulated
16	16	rno-mir-100-5p	aurka	nm_153296	.(((((((..((((........&))))..))))))).	1954	1968	1	-17.1	1	0.001013374	0.485	1.824497429	1.669403145	-7.060719604	11	14	7	3utr	NA	0	0	-0.289103898687352	5.49644586690424	9.61476892088218	0.0019301874867125	0.0399516083624641	3	-1.07319277969664	7.28119610159626	18.5926414391748	1.6184406913791e-05	0.00197632261040599	Down Regulated	not reversely regulated
17	17	rno-mir-100-5p	megf11	xm_006243281	...((((((((((.........&)))))))))).	5673	5684	1	-16.4	1	0.004112915	0.618	0	0	-8.339878752	10	11	10	3utr	NA	0	0	0.295067727892712	6.48237544131533	11.5774069725083	0.000667579674829303	0.0207883166377019	3	-1.07319277969664	7.28119610159626	18.5926414391748	1.6184406913791e-05	0.00197632261040599	Down Regulated	mRNA up miRNA down
18	18	rno-mir-100-5p	mcm8	nm_001106514	..(((((((.(((..((((...&.))))..))).))))))).	182	213	1	-18.8	1	0.000220902	0.456	0.302202729	-0.057102251	-7.791796665	14	19	7	5utr	NA	0	0	-0.366289469642372	5.77076330963127	15.1564149118533	9.89615130771411e-05	0.00638497788360982	3	-1.07319277969664	7.28119610159626	18.5926414391748	1.6184406913791e-05	0.00197632261040599	Down Regulated	not reversely regulated
19	19	rno-mir-100-5p	kif18a	nm_001137642	..(((((((((((.........&))))))..))))).	608	622	1	-17.7	1	1.03e-05	0.529	1.778586568	1.586702116	-6.782339277	11	14	6	cds	NA	0	0	-0.297345984712736	6.18797697419946	10.8920773042662	0.000965764566090011	0.0260591143065266	3	-1.07319277969664	7.28119610159626	18.5926414391748	1.6184406913791e-05	0.00197632261040599	Down Regulated	not reversely regulated
20	20	rno-mir-100-5p	primpol	xm_341433	(((((((((.(((((.......&.))))).))))))))).	3357	3383	1	-18.7	1	0.006670963	0.544	0	0	-5.413129995	14	17	9	3utr	NA	0	0	-0.439579124888657	2.7189929505921	10.4663766539818	0.00121566920844722	0.0298800119920347	3	-1.07319277969664	7.28119610159626	18.5926414391748	1.6184406913791e-05	0.00197632261040599	Down Regulated	not reversely regulated
21	22	rno-mir-100-5p	hjurp	nm_001191813	.(((((((((((((((......&)))))))))))......)))).	2633	2655	1	-17.4	1	0.01001734	0.618	0.0881161	0.323853829	-3.793324837	15	22	11	3utr	NA	0	0	-0.346254767044612	5.92594884462521	12.3363280861795	0.000444227950748141	0.016233442597538	3	-1.07319277969664	7.28119610159626	18.5926414391748	1.6184406913791e-05	0.00197632261040599	Down Regulated	not reversely regulated
22	23	rno-mir-100-5p	tenm2	nm_020088	...((((.(((((((((((.(.&).))).)))))))).)))).	5614	5634	1	-20.7	1	4.4e-05	0.485	1.948992	2.044103884	-8.828175123	16	20	8	cds	NA	0	0	0.474162342564729	4.41087728390984	8.48149232639849	0.00358777669693617	0.0568072782038604	3	-1.07319277969664	7.28119610159626	18.5926414391748	1.6184406913791e-05	0.00197632261040599	Down Regulated	mRNA up miRNA down
23	24	rno-mir-100-5p	esco2	xm_003751495	.((((((...((((..((((((&))))))..)))).)))))).	241	261	1	-19.9	1	1.6e-06	0.456	0	0	-9.374354534	16	20	6	5utr	NA	0	0	-0.392378611324525	6.08400866630659	11.5209562171591	0.000688159824863439	0.021154684755412	3	-1.07319277969664	7.28119610159626	18.5926414391748	1.6184406913791e-05	0.00197632261040599	Down Regulated	not reversely regulated
24	25	rno-mir-100-5p	igf1r	nm_052807	..(((((.(((((..(((((((&)))))))...))))).))))).	2659	2681	1	-24.5	1	0.002710555	0.529	0.633682843	1.776701397	-8.862925126	17	22	7	cds	NA	0	0	0.429985448454104	4.24907321534792	8.2573477767195	0.00405873818370245	0.0603668929856337	3	-1.07319277969664	7.28119610159626	18.5926414391748	1.6184406913791e-05	0.00197632261040599	Down Regulated	mRNA up miRNA down
25	26	rno-mir-100-5p	sik1	nm_021693	..((((((.(.((((((((((.&))))...))))))).)))))).	2523	2545	1	-19.7	1	0.000459897	0.676	0.182986115	1.412143245	-8.838164853	17	22	7	3utr	NA	0	0	0.572918114862194	7.21335510496502	8.97737731138992	0.00273342708715675	0.0493716879441274	3	-1.07319277969664	7.28119610159626	18.5926414391748	1.6184406913791e-05	0.00197632261040599	Down Regulated	mRNA up miRNA down
26	27	rno-mir-100-5p	dpp6	xm_006235880	..((((((((.((..(((((..&.)))))))..)))))))).	3024	3052	1	-20	1	0.000477924	0.456	0	0	-9.374064673	15	19	8	cds	NA	0	0	0.305832238053567	6.84998562313655	8.62708704520231	0.00331200762909934	0.0543918395755065	3	-1.07319277969664	7.28119610159626	18.5926414391748	1.6184406913791e-05	0.00197632261040599	Down Regulated	mRNA up miRNA down
27	28	rno-mir-100-5p	smim14	nm_001037792	(((((((....((((((..(((&)))..))))))))))))).	72	91	1	-19.4	1	4.37e-05	0.382	1.248496857	0.76346039	-11.37487998	16	19	13	5utr	NA	0	0	0.366733215285929	4.65113530819231	14.0072924432931	0.00018210299733926	0.00952459089400981	3	-1.07319277969664	7.28119610159626	18.5926414391748	1.6184406913791e-05	0.00197632261040599	Down Regulated	mRNA up miRNA down
28	31	rno-mir-100-5p	prdx6	nm_053576	..(((((((((...........&))))))))).	695	705	1	-15	1	0.008773537	0.412	2.160517333	1.750008944	-11.4182732	9	10	9	cds	NA	0	0	0.350581427198112	7.00379726456496	7.67944715730462	0.00558532764112794	0.0732062658521234	3	-1.07319277969664	7.28119610159626	18.5926414391748	1.6184406913791e-05	0.00197632261040599	Down Regulated	mRNA up miRNA down
29	34	rno-mir-100-5p	gatd3a	nm_001004225	.((((((((.(((((.......&.))))))))))).)).	139	166	1	-17.7	1	2.02e-06	0.324	1.878329222	1.005261399	-5.268880386	13	16	11	cds	NA	0	0	0.269067672241456	6.42093661391948	14.3716421646892	0.000150045048915423	0.00819751069223074	3	-1.07319277969664	7.28119610159626	18.5926414391748	1.6184406913791e-05	0.00197632261040599	Down Regulated	mRNA up miRNA down
30	35	rno-mir-100-5p	chaf1a	xm_343671	...((.(((((((.(((((((.&.)))))))))))))).)).	2745	2796	1	-22.9	1	0.004294211	0.412	0	0	-9.272338872	16	19	14	cds	NA	0	0	-0.354020202625468	6.42917188952797	18.1343866815276	2.05850299442104e-05	0.00279099600587607	3	-1.07319277969664	7.28119610159626	18.5926414391748	1.6184406913791e-05	0.00197632261040599	Down Regulated	not reversely regulated
31	36	rno-mir-100-5p	ndrg2	nm_001270862	.(((((((..((((((((....&.))))))))............................))))))).	315	368	1	-19.6	1	0.00087745	0.456	0.426079025	0.16755197	-6.092220964	15	45	8	cds	NA	0	0	0.271074533533794	5.84123662624993	6.98344305096955	0.00822671885715747	0.0922663305971442	3	-1.07319277969664	7.28119610159626	18.5926414391748	1.6184406913791e-05	0.00197632261040599	Down Regulated	mRNA up miRNA down
32	37	rno-mir-100-5p	arhgef3	xm_006252574	..(((((((.(((.........&))).))))))).	1635	1647	1	-18.3	1	0.00013247	0.456	0	0	-8.024845746	10	12	7	cds	NA	0	0	-0.306290704598515	6.99284496940042	16.6609002703424	4.46927448255066e-05	0.00408780688745521	3	-1.07319277969664	7.28119610159626	18.5926414391748	1.6184406913791e-05	0.00197632261040599	Down Regulated	not reversely regulated
33	39	rno-mir-100-5p	tacc3	xm_006251331	....(((((((((.........&.))))))))).	1861	1879	1	-16	1	0.000233372	0.588	0	0	-11.37190103	9	11	9	cds	NA	0	0	-0.290083480988585	7.05482247884211	10.8480550361465	0.000988995791108163	0.0263496900010172	3	-1.07319277969664	7.28119610159626	18.5926414391748	1.6184406913791e-05	0.00197632261040599	Down Regulated	not reversely regulated
34	41	rno-mir-100-5p	taf5	nm_001106365	..(((((((..((((((.((((&))))))))))))))))).	2214	2232	1	-20.9	1	0.003455175	0.588	1.775875286	2.274531674	-9.024281663	17	18	17	cds	NA	0	0	-0.266889076270855	5.16440364882028	9.55079581751012	0.00199862747133324	0.0407705226869382	3	-1.07319277969664	7.28119610159626	18.5926414391748	1.6184406913791e-05	0.00197632261040599	Down Regulated	not reversely regulated
35	42	rno-mir-100-5p	hsd3b7	nm_139329	..(((((((((((((.(.(((.&.))).).)))))))))))..)).	665	710	1	-21.5	1	4.01e-05	0.441	0.763193107	1.409615385	-5.1900498	17	23	11	cds	NA	0	0	0.268496989011714	5.4980430560291	11.3061165727072	0.000772521776177874	0.0224032935011249	3	-1.07319277969664	7.28119610159626	18.5926414391748	1.6184406913791e-05	0.00197632261040599	Down Regulated	mRNA up miRNA down
36	45	rno-mir-100-5p	cacna1a	nm_012918	...((((((((.(((((((...&))))))))))))))).	567	583	1	-20.2	1	0.003368743	0.382	2.11557905	1.814462089	-9.861343503	15	16	15	cds	NA	0	0	0.577850104490045	4.26603603707607	16.6142129107055	4.58064654176329e-05	0.00408780688745521	3	-1.07319277969664	7.28119610159626	18.5926414391748	1.6184406913791e-05	0.00197632261040599	Down Regulated	mRNA up miRNA down
37	46	rno-mir-100-5p	tmem164	nm_001109014	..((((((((((((..((((((&)))))).))))))))).))).	2829	2850	1	-21.1	1	0.01968132	0.529	0.067602238	-0.033767197	-5.92549936	18	21	9	3utr	NA	0	0	0.373914837622174	5.25582636748384	13.9292829276966	0.000189818119810445	0.00965360723607406	3	-1.07319277969664	7.28119610159626	18.5926414391748	1.6184406913791e-05	0.00197632261040599	Down Regulated	mRNA up miRNA down
38	48	rno-mir-100-5p	efnb1	nm_017089	..(((((((.(((..((((...&.))))..)))))))))).	1693	1724	1	-20.9	1	1.11e-05	0.426	2.602069714	2.210428303	-7.791796665	14	18	10	cds	NA	0	0	0.332940570878165	6.45087948516139	8.82355668221629	0.00297366499593143	0.0512834348938024	3	-1.07319277969664	7.28119610159626	18.5926414391748	1.6184406913791e-05	0.00197632261040599	Down Regulated	mRNA up miRNA down
39	49	rno-mir-100-5p	casp8ap2	xm_006237974	.((((((((((...........&)))))))))).	954	965	1	-16.6	1	0.003922244	0.618	0	0	-10.25459732	10	11	10	cds	NA	0	0	-0.27843450064578	6.60948168032357	14.5643854488072	0.000135450547246274	0.00790916528788294	3	-1.07319277969664	7.28119610159626	18.5926414391748	1.6184406913791e-05	0.00197632261040599	Down Regulated	not reversely regulated
40	51	rno-mir-100-5p	smc4	nm_001037185	...((..(((((((((((((..&)))))))))))))..)).	192	210	1	-19.6	1	0.006639374	0.5	1.547671769	1.42805118	-9.95918549	15	18	13	5utr	NA	0	0	-0.277640518975641	7.29429348699991	10.7048375727377	0.00106855767906524	0.0274885840236922	3	-1.07319277969664	7.28119610159626	18.5926414391748	1.6184406913791e-05	0.00197632261040599	Down Regulated	not reversely regulated
41	52	rno-mir-100-5p	pdzd4	nm_001135836	..((((((((.(((((((((((&))))))))))))))))..))).	933	955	1	-27.9	1	2.89e-06	0.412	0.902393182	1.150159796	-7.781775195	19	22	16	cds	NA	0	0	0.289233429905039	5.4338835567956	15.9650622432089	6.45223316241154e-05	0.00492817356885389	3	-1.07319277969664	7.28119610159626	18.5926414391748	1.6184406913791e-05	0.00197632261040599	Down Regulated	mRNA up miRNA down
42	53	rno-mir-100-5p	hpcal1	nm_017356	..(((((((.(((.........&))).))))))).	377	389	1	-17.8	1	3.79e-06	0.397	1.33834	1.987462629	-8.024845746	10	12	7	cds	NA	0	0	0.471769265262441	3.31022889225348	9.91316832825958	0.00164100373064011	0.035649836951465	3	-1.07319277969664	7.28119610159626	18.5926414391748	1.6184406913791e-05	0.00197632261040599	Down Regulated	mRNA up miRNA down
43	54	rno-mir-100-5p	rgd1311164	nm_001106623	..(((((((((((...((.(((&))).))..))))))))).)).	855	876	1	-18.6	1	0.0408757	0.441	1.463826508	1.618702982	-6.782339277	16	21	9	cds	NA	0	0	-0.263675383571257	4.59030231833882	8.73684579337413	0.00311843483120811	0.0525420561789507	3	-1.07319277969664	7.28119610159626	18.5926414391748	1.6184406913791e-05	0.00197632261040599	Down Regulated	not reversely regulated
44	55	rno-mir-100-5p	cchcr1	nm_001002822	..((((((((((..........&)))))))))).	2335	2346	1	-18.3	1	0.003560825	0.382	0	0	-8.07146989	10	11	10	cds	NA	0	0	-0.307139079742877	4.91085522717011	8.13032439905164	0.00435309578493273	0.0626346350489148	3	-1.07319277969664	7.28119610159626	18.5926414391748	1.6184406913791e-05	0.00197632261040599	Down Regulated	not reversely regulated
45	57	rno-mir-100-5p	plxna4	xm_017592970	(((((((((((((...((((..&.))))...)).))))))))))).	9999	10043	1	-25.3	1	0.001685075	0.574	0	0	-5.762913004	17	23	11	3utr	NA	0	0	0.300570824108207	7.81645540787374	7.84417597892586	0.00509846927526821	0.0688570437004205	3	-1.07319277969664	7.28119610159626	18.5926414391748	1.6184406913791e-05	0.00197632261040599	Down Regulated	mRNA up miRNA down
46	58	rno-mir-100-5p	kif20b	nm_001107609	.(((((((((((((..(((.(.&).))).)))).))))))..))).	1749	1772	1	-17.4	1	0.000882444	0.5	0.019963184	0.917961123	-4.761823478	17	23	6	cds	NA	0	0	-0.375948598139296	6.76532999386874	19.5493151394845	9.80358756417567e-06	0.00169050613059754	3	-1.07319277969664	7.28119610159626	18.5926414391748	1.6184406913791e-05	0.00197632261040599	Down Regulated	not reversely regulated
47	59	rno-mir-100-5p	mycbpap	nm_001009482	..((((((((((((........&)).)))))))))).	2690	2704	1	-16.3	1	0.000413929	0.515	0.702662546	0.735531975	-5.92549936	12	14	10	cds	NA	0	0	0.693862503143893	1.52170926475872	8.74061269017523	0.00311199938323676	0.0525420561789507	3	-1.07319277969664	7.28119610159626	18.5926414391748	1.6184406913791e-05	0.00197632261040599	Down Regulated	mRNA up miRNA down
48	61	rno-mir-143-3p	msrb3	xm_001055430	((((((..((((((((((((..&)))))))).)))))))))).	2530	2550	0.974358974	-20.6	1	5.39e-07	0.5	0	0	-7.79489591	18	20	10	3utr	NA	0	0	0.304183347103494	5.67112218221432	18.0142064998959	2.19262552857401e-05	0.00288069230158843	13	-0.821711043710244	9.32177504764947	11.6675570100752	0.000635994699082084	0.0193244543182633	Down Regulated	mRNA up miRNA down
49	62	rno-mir-143-3p	epha4	nm_001162411	...((((..((.((((((((..&)))))))))))))).	2811	2826	1	-18	1	4.83e-06	0.471	0.249355537	0.192872289	-13.23136809	14	15	14	cds	NA	0	0	1.15175243224827	2.6163805239494	12.1489297809604	0.000491160406171019	0.0168588941248318	13	-0.821711043710244	9.32177504764947	11.6675570100752	0.000635994699082084	0.0193244543182633	Down Regulated	mRNA up miRNA down
50	63	rno-mir-143-3p	c1qtnf1	nm_001007675	..(((((..((((.(((((...&)))))))))....))))).	824	843	0.961538462	-18.3	1	0.003183141	0.441	2.606998	2.015145381	-9.183865224	14	19	9	cds	NA	0	0	0.414430999284431	8.30345290404383	34.9138093905351	3.44627900769801e-09	1.26777117096517e-05	13	-0.821711043710244	9.32177504764947	11.6675570100752	0.000635994699082084	0.0193244543182633	Down Regulated	mRNA up miRNA down
51	64	rno-mir-143-3p	gins3	nm_001107408	((((((.(((((((..((....&))..))))))).)))))).	1003	1022	1	-18.7	1	0.004133471	0.515	0.128921951	0.471421817	-6.449759622	15	19	7	3utr	NA	0	0	-0.477852821379282	5.1475439151465	19.6389532085901	9.3542552130768e-06	0.00166179114088016	13	-0.821711043710244	9.32177504764947	11.6675570100752	0.000635994699082084	0.0193244543182633	Down Regulated	not reversely regulated
52	65	rno-mir-143-3p	lrrc2	nm_001012001	.(((..(((((..((((((((.&))))))))..)))))))).	846	865	1	-21.2	1	9.52e-05	0.574	0.681077875	1.313964537	-14.4492547	16	19	8	cds	NA	0	0	2.13356179131549	-0.242646546740965	7.00989125930912	0.00810606033257825	0.0915506930299496	13	-0.821711043710244	9.32177504764947	11.6675570100752	0.000635994699082084	0.0193244543182633	Down Regulated	mRNA up miRNA down
53	66	rno-mir-143-3p	mfsd4a	nm_001109069	((((((...((.((((((....&.))))))))...)))))).	2828	2861	1	-17.1	1	0.01754428	0.632	1.904450333	1.685618068	-12.19808888	14	19	8	3utr	NA	0	0	0.386755778379755	2.48002795426857	7.11541852114443	0.00764237603180569	0.0879470926871821	13	-0.821711043710244	9.32177504764947	11.6675570100752	0.000635994699082084	0.0193244543182633	Down Regulated	mRNA up miRNA down
54	67	rno-mir-143-3p	lrp4	xm_008762038	(.(((((.((((((((..((((&)))).))))))))))))).).	2773	2794	1	-23.6	1	0.000660712	0.412	0	0	-7.414885257	18	21	13	cds	NA	0	0	-0.622780392026872	2.24018935945974	10.2870754184561	0.00133965252612093	0.031862942410066	13	-0.821711043710244	9.32177504764947	11.6675570100752	0.000635994699082084	0.0193244543182633	Down Regulated	not reversely regulated
55	68	rno-mir-143-3p	gys1	nm_001109615	(((..((..(((((((((....&)))))))))..))..))).	981	1000	1	-17.4	1	0.008067708	0.456	1.888600444	1.795028986	-14.45865848	14	19	9	cds	NA	0	0	0.271833759417095	6.84233691250338	14.1335089293645	0.000170283265278783	0.00907040919096859	13	-0.821711043710244	9.32177504764947	11.6675570100752	0.000635994699082084	0.0193244543182633	Down Regulated	mRNA up miRNA down
56	69	rno-mir-143-3p	fsip1	nm_001013078	(((((((((((((((.((....&.))))))))))))).)))).	746	801	1	-20.7	1	0.004990443	0.632	0.610693	0.361778212	-4.170623527	17	20	13	cds	NA	0	0	-0.314676903979871	4.54128720366639	9.77406317743898	0.00176990879479219	0.0377619593416919	13	-0.821711043710244	9.32177504764947	11.6675570100752	0.000635994699082084	0.0193244543182633	Down Regulated	not reversely regulated
57	70	rno-mir-143-3p	lmnb1	nm_053905	.((((((.(((((((..((((.&))))..)))))))..)))))).	1603	1625	1	-19	1	0.001332153	0.471	0.7130562	1.7487162	-6.340008847	17	22	7	cds	NA	0	0	-0.325182807648867	5.63065805047454	15.1760090765109	9.79398700945336e-05	0.00638497788360982	13	-0.821711043710244	9.32177504764947	11.6675570100752	0.000635994699082084	0.0193244543182633	Down Regulated	not reversely regulated
58	71	rno-mir-143-3p	casp8ap2	xm_006237974	.((((.((.(((((((.((((.&))))))))))).)).)))).	1258	1278	1	-24	1	1.56e-06	0.529	0	0	-6.750673257	17	20	11	cds	NA	0	0	-0.27843450064578	6.60948168032357	14.5643854488072	0.000135450547246274	0.00790916528788294	13	-0.821711043710244	9.32177504764947	11.6675570100752	0.000635994699082084	0.0193244543182633	Down Regulated	not reversely regulated
59	72	rno-mir-143-3p	mcm3	nm_001191805	((((((..((((((((((((((&)))))))))).......)))))))))).	1497	1525	1	-23	1	0.000124765	0.485	1.794626667	1.966959624	-7.79489591	20	28	10	cds	NA	0	0	-0.337940758518172	7.63419844122961	14.7286865255215	0.000124142994249387	0.00744588089421866	13	-0.821711043710244	9.32177504764947	11.6675570100752	0.000635994699082084	0.0193244543182633	Down Regulated	not reversely regulated
60	73	rno-mir-143-3p	megf11	xm_017596059	(((((((..(((((((.((((.&)))).)))))))..))))))).	6472	6494	1	-29.6	1	0.02760217	0.544	0	0	-7.307599034	18	22	7	3utr	NA	0	0	0.295067727892712	6.48237544131533	11.5774069725083	0.000667579674829303	0.0207883166377019	13	-0.821711043710244	9.32177504764947	11.6675570100752	0.000635994699082084	0.0193244543182633	Down Regulated	mRNA up miRNA down
61	74	rno-mir-143-3p	tenm2	nm_020088	((((.((.((((((((..((..&.))..)))))))))).)))).	6806	6836	1	-19.2	1	0.01154753	0.412	2.020755375	2.058342972	-10.37024655	16	21	10	cds	NA	0	0	0.474162342564729	4.41087728390984	8.48149232639849	0.00358777669693617	0.0568072782038604	13	-0.821711043710244	9.32177504764947	11.6675570100752	0.000635994699082084	0.0193244543182633	Down Regulated	mRNA up miRNA down
62	76	rno-mir-143-3p	xiap	nm_022231	(((..((((((((((((.....&))))))))))))....))).	511	531	1	-18.6	1	0.003475746	0.485	1.598298833	1.570891188	-11.0886339	15	20	12	cds	NA	0	0	-0.295051920714053	5.08086281323685	12.0614905416821	0.00051474119297936	0.017532974709013	13	-0.821711043710244	9.32177504764947	11.6675570100752	0.000635994699082084	0.0193244543182633	Down Regulated	not reversely regulated
63	77	rno-mir-143-3p	tiam2	xm_017589892	...((((.((((((.(.((((.&))))...).)))))))))).	1418	1438	1	-20.8	1	1.03e-05	0.412	0	0	-9.563624683	15	20	10	cds	NA	0	0	0.268347734438389	5.15434326464639	8.45351254314998	0.00364339099772118	0.0572873327322031	13	-0.821711043710244	9.32177504764947	11.6675570100752	0.000635994699082084	0.0193244543182633	Down Regulated	mRNA up miRNA down
64	78	rno-mir-143-3p	srsf1	nm_001109552	....((..(((.((((((((((&)))))))))))))..)).	3481	3499	1	-18.8	0	0.000250205	0.721	0.06384885	0.166799629	-16.75068724	15	18	13	3utr	NA	0	0	-0.274713128849563	9.40931001824435	16.3533332891556	5.25636323754565e-05	0.0044622480530426	13	-0.821711043710244	9.32177504764947	11.6675570100752	0.000635994699082084	0.0193244543182633	Down Regulated	not reversely regulated
65	79	rno-mir-143-3p	mdc1	nm_001166275	.(((....(((((((((((((.&)))).)))))))))..))).	3467	3487	1	-24.9	1	3.35e-05	0.426	0.482569853	0.743667988	-13.67064224	16	20	9	cds	NA	0	0	-0.294036522955894	7.49941573087096	10.8990938547874	0.000962113141327887	0.0260242172247416	13	-0.821711043710244	9.32177504764947	11.6675570100752	0.000635994699082084	0.0193244543182633	Down Regulated	not reversely regulated
66	80	rno-mir-143-3p	nuf2	nm_001012028	...(((..(((((((((((((.&)))))))))....))))..))).	694	717	1	-23.1	1	0.000676441	0.5	0.618213347	0.736626705	-10.37186166	16	23	9	cds	NA	0	0	-0.355862461446513	7.79363553780507	11.7386196188864	0.00061216410424039	0.0196963354355596	13	-0.821711043710244	9.32177504764947	11.6675570100752	0.000635994699082084	0.0193244543182633	Down Regulated	not reversely regulated
67	81	rno-mir-143-3p	scd	nm_139192	...((((((((((((.(((...&.))))).)))))))))).	689	730	1	-21.3	1	0.02226	0.397	0.607055488	0.233142539	-6.747589274	15	18	10	cds	NA	0	0	0.518460015113669	8.07879451156803	7.43355908316363	0.00640186024752161	0.0801030948884904	13	-0.821711043710244	9.32177504764947	11.6675570100752	0.000635994699082084	0.0193244543182633	Down Regulated	mRNA up miRNA down
68	82	rno-mir-143-3p	rbm43	nm_001037649	(((((((..((((.((((.((.&.)).))))))))))))))).	15	60	1	-19.9	1	0.06829335	0.441	0.048912243	0.026104074	-8.164438951	17	20	15	5utr	NA	0	0	-0.34409329031323	4.36465964826787	10.8381067076602	0.000994323485211222	0.0263496900010172	13	-0.821711043710244	9.32177504764947	11.6675570100752	0.000635994699082084	0.0193244543182633	Down Regulated	not reversely regulated
69	83	rno-mir-143-3p	arhgap11a	nm_001168524	((((((((.((((((((((((.&))))...)))))))).....)))))))).	2495	2524	1	-22.8	1	0.04946131	0.515	0.54970292	1.007768888	-4.993964104	20	29	8	cds	NA	0	0	-0.323433442062789	7.05156397443696	9.53587354759754	0.00201494248100299	0.0409277758264816	13	-0.821711043710244	9.32177504764947	11.6675570100752	0.000635994699082084	0.0193244543182633	Down Regulated	not reversely regulated
70	84	rno-mir-143-3p	plk2	nm_031821	.(((.((((((.((((((....&.)))))).))))))))).	1099	1141	1	-20.3	1	0.000687166	0.5	2.2750145	1.877272987	-11.25916532	15	18	9	cds	NA	0	0	0.337987330555237	8.89492805983088	17.0257453022776	3.68764055937384e-05	0.00366637848768016	13	-0.821711043710244	9.32177504764947	11.6675570100752	0.000635994699082084	0.0193244543182633	Down Regulated	mRNA up miRNA down
71	85	rno-mir-143-3p	cep162	nm_001277060	(((((((((((.((((((((((&)))))))))).))..............))))...))))).	3800	3840	1	-22.8	1	0.004068638	0.559	0.39788215	0.961054221	-7.284377756	21	40	10	cds	NA	0	0	-0.295389799232043	3.80651895763515	7.55400381010754	0.00598768892296382	0.0764816376780424	13	-0.821711043710244	9.32177504764947	11.6675570100752	0.000635994699082084	0.0193244543182633	Down Regulated	not reversely regulated
72	87	rno-mir-143-3p	zfp667	nm_001008557	.((((((.((((((.(.(((..&.))).).)))))))))))).	1624	1656	1	-20.8	1	0.000781539	0.5	0.669723667	0.73007728	-6.842409327	16	20	12	cds	NA	0	0	0.40146574485357	3.5708479476724	9.53358008219244	0.0020174619472278	0.0409277758264816	13	-0.821711043710244	9.32177504764947	11.6675570100752	0.000635994699082084	0.0193244543182633	Down Regulated	mRNA up miRNA down
73	88	rno-mir-143-3p	nrsn1	nm_001106109	((((((((..(((((.(((((.&)))))))))..............)..)))))))).	379	414	1	-21.1	1	0.004358538	0.5	1.692961	1.620714283	-6.469519653	18	35	9	cds	NA	0	0	0.279050536604359	5.95993425286563	11.739833879573	0.000611764838944529	0.0196963354355596	13	-0.821711043710244	9.32177504764947	11.6675570100752	0.000635994699082084	0.0193244543182633	Down Regulated	mRNA up miRNA down
74	89	rno-mir-143-3p	olfm2	nm_001015017	.((((.((((((((((((....&)))))).)))))).)))).	1795	1814	1	-17.6	1	0.01392165	0.574	1.388489615	1.042010511	-5.694283599	16	19	6	3utr	NA	0	0	1.37615081130752	1.96696113352584	38.8494905588599	4.57773373967137e-10	2.52599347755066e-06	13	-0.821711043710244	9.32177504764947	11.6675570100752	0.000635994699082084	0.0193244543182633	Down Regulated	mRNA up miRNA down
75	90	rno-mir-143-3p	zwilch	xm_008766384	(((.((((((((((((.(((((&))))).)))))))...))))).))).	1312	1338	1	-21.9	1	0.004693849	0.588	0	0	-6.969596721	20	26	7	cds	NA	0	0	-0.424852035813389	6.13858323732169	26.6249779602383	2.47029361857083e-07	0.000163149928828089	13	-0.821711043710244	9.32177504764947	11.6675570100752	0.000635994699082084	0.0193244543182633	Down Regulated	not reversely regulated
76	91	rno-mir-143-3p	map3k5	nm_001277694	...((((((((((((.((((((&))))))....)))).......)))))))).	2242	2272	1	-19.3	1	0.005238892	0.5	2.124880423	2.286855529	-6.747589274	18	30	8	cds	NA	0	0	-0.33817695709321	4.72519839370937	11.5852540623201	0.000664768513140371	0.0207883166377019	13	-0.821711043710244	9.32177504764947	11.6675570100752	0.000635994699082084	0.0193244543182633	Down Regulated	not reversely regulated
77	92	rno-mir-143-3p	pdk3	nm_001106581	.((.((((.(((((((..(((.&))).)))))))...)))).)).	2148	2170	1	-19.2	1	0.001133334	0.485	0.327811357	0.035636673	-7.881736771	16	22	7	3utr	NA	0	0	0.464127747709431	7.64306250094794	43.0943691741229	5.21621628066734e-11	5.75661628734448e-07	13	-0.821711043710244	9.32177504764947	11.6675570100752	0.000635994699082084	0.0193244543182633	Down Regulated	mRNA up miRNA down
78	93	rno-mir-143-3p	unc13b	nm_022862	.(((((((..(..((((((((.&))))))))..)......))))))).	926	951	1	-21.4	1	0.00221298	0.529	0	0	-10.72815489	16	25	8	cds	NA	0	0	-0.265889878033221	5.42038084633975	8.9471450418488	0.00277903570839326	0.0496405861181529	13	-0.821711043710244	9.32177504764947	11.6675570100752	0.000635994699082084	0.0193244543182633	Down Regulated	not reversely regulated
79	94	rno-mir-143-3p	got1	nm_012571	...((.(((((((...(((((.&.)))))))))))))).	319	343	1	-18.9	1	1.72e-05	0.397	-0.147428571	0.1930875	-10.24083751	14	16	14	cds	NA	0	0	0.271223852592118	5.76189364129701	7.39641558081273	0.00653539734601947	0.0810389270906414	13	-0.821711043710244	9.32177504764947	11.6675570100752	0.000635994699082084	0.0193244543182633	Down Regulated	mRNA up miRNA down
80	95	rno-mir-143-3p	rab33a	nm_001108257	..(((((((((((((((((.((&.)).)).)))))))..)))))))).	463	505	1	-19.3	1	0.000698897	0.529	2.119308015	1.983677495	-4.957000719	19	25	8	cds	NA	0	0	0.371495216183526	4.87105293571684	16.6064405312284	4.59945653611222e-05	0.00408780688745521	13	-0.821711043710244	9.32177504764947	11.6675570100752	0.000635994699082084	0.0193244543182633	Down Regulated	mRNA up miRNA down
81	96	rno-mir-143-3p	ppm1k	nm_001107863	(((((((.((((..(((((...&))))))))).))))))).	401	419	1	-18.4	1	0.001886729	0.441	0.769747143	0.84009426	-8.397179906	16	18	9	cds	NA	0	0	0.26554256262724	5.53450287421652	10.1705621582495	0.00142700758886664	0.0328092828140255	13	-0.821711043710244	9.32177504764947	11.6675570100752	0.000635994699082084	0.0193244543182633	Down Regulated	mRNA up miRNA down
82	97	rno-mir-143-3p	scn2a	nm_012647	.((((((..((.(((((((((.&)))).)))))))..)))))).	5950	5971	1	-23.3	1	0.000281194	0.544	1.43979402	1.531718051	-10.51015273	17	21	7	cds	NA	0	0	0.388234402403063	4.92493301348146	19.7188838668111	8.97104944324829e-06	0.0016500750275948	13	-0.821711043710244	9.32177504764947	11.6675570100752	0.000635994699082084	0.0193244543182633	Down Regulated	mRNA up miRNA down
83	98	rno-mir-143-3p	atad5	xm_220750	.((((((.(((((.(((((.(.&).)))))))))))))))).	5276	5295	1	-21.6	1	0.005758812	0.544	0	0	-6.963799684	17	19	16	cds	NA	0	0	-0.419896483929006	6.86931847945146	25.3863438649745	4.69228080209864e-07	0.000272547425957688	13	-0.821711043710244	9.32177504764947	11.6675570100752	0.000635994699082084	0.0193244543182633	Down Regulated	not reversely regulated
84	100	rno-mir-143-3p	sema3b	nm_001079942	((((((((((((((((.(((((&))))))))))))).....)))))))).	1483	1510	1	-28.2	1	0.000246797	0.412	1.448269376	1.68294328	-3.937574446	21	27	13	cds	NA	0	0	0.319282490881461	4.77697304898832	16.0607828040626	6.13413206702875e-05	0.00473400569872233	13	-0.821711043710244	9.32177504764947	11.6675570100752	0.000635994699082084	0.0193244543182633	Down Regulated	mRNA up miRNA down
85	101	rno-mir-143-3p	dgcr8	nm_001105865	....((..(((((((((((((.&)))).)))))))))..)).	1208	1227	1	-19.9	0	2.57e-05	0.588	2.027602643	1.700808593	-13.40388393	15	19	9	cds	NA	0	0	-0.27063029040683	6.08648580976749	9.6697614932189	0.00187325629978163	0.0392821664021916	13	-0.821711043710244	9.32177504764947	11.6675570100752	0.000635994699082084	0.0193244543182633	Down Regulated	not reversely regulated
86	102	rno-mir-143-3p	brca1	xm_008768092	.....(((((((((.(((((..&)))).).))))))))).	2862	2879	1	-18.6	1	4.3e-05	0.529	0	0	-14.4010492	14	17	9	cds	NA	0	0	-0.414384269338902	7.16406771412904	20.6526504569134	5.5060912336877e-06	0.00116856197798034	13	-0.821711043710244	9.32177504764947	11.6675570100752	0.000635994699082084	0.0193244543182633	Down Regulated	not reversely regulated
87	103	rno-mir-143-3p	klhl36	xm_006255718	.((((((((((.((.((((.(.&.).)))).)).)))))))))).	1210	1259	1	-24.1	1	2.27e-06	0.382	0	0	-7.875577707	17	22	10	cds	NA	0	0	0.359892645503702	3.67777115203342	8.87814050709947	0.0028860534663133	0.050759050652461	13	-0.821711043710244	9.32177504764947	11.6675570100752	0.000635994699082084	0.0193244543182633	Down Regulated	mRNA up miRNA down
88	105	rno-mir-143-3p	cdca8	xm_008764064	.(((((((((((((((.((...&.)).)))))))))..)))))).	1052	1096	1	-22.6	1	0.01056431	0.397	0	0	-3.793324837	17	22	9	3utr	NA	0	0	-0.30197687992862	5.38121650578371	13.1641152144387	0.000285361496738941	0.0124970217381387	13	-0.821711043710244	9.32177504764947	11.6675570100752	0.000635994699082084	0.0193244543182633	Down Regulated	not reversely regulated
89	106	rno-mir-143-3p	cacna1s	nm_053873	(((((((((((((((.(((.(.&).))))).)))).))))))))).	2069	2092	1	-18.3	1	0.06001808	0.515	2.054305694	2.010789945	-4.170623527	19	23	9	cds	NA	0	0	1.75243970664805	-0.0177164175507504	7.49018509020373	0.00620361794016571	0.0782535401904582	13	-0.821711043710244	9.32177504764947	11.6675570100752	0.000635994699082084	0.0193244543182633	Down Regulated	mRNA up miRNA down
90	107	rno-mir-143-3p	fgfr1	xm_006253323	..((((((((((((.((..((.&))..))..)))))))))))).	1144	1165	1	-20.5	1	0.000181075	0.5	0	0	-5.69245028	16	21	12	cds	NA	0	0	-0.684940885202903	1.36467880446638	8.58934519381092	0.00338135571961284	0.0551205933850034	13	-0.821711043710244	9.32177504764947	11.6675570100752	0.000635994699082084	0.0193244543182633	Down Regulated	not reversely regulated
91	108	rno-mir-143-3p	tmpo	nm_012887	(((((((((((((((.(((((.&)))))))))).)))))...............))))).	1371	1408	1	-24.5	1	0.007467567	0.515	0.629007129	0.385692132	-4.170623527	20	37	10	cds	NA	0	0	-0.274246977620886	8.17121367917408	16.478618954606	4.92018111105037e-05	0.00427552116075212	13	-0.821711043710244	9.32177504764947	11.6675570100752	0.000635994699082084	0.0193244543182633	Down Regulated	not reversely regulated
92	110	rno-mir-143-3p	slbp	nm_001130988	....((((((((((((((((..&.)))))))))).)))))).	1233	1271	1	-21.2	1	0.002301165	0.647	0.169294941	0.085130823	-9.546562469	16	19	10	3utr	NA	0	0	-0.273558490124603	7.91347005119124	11.3458966925076	0.000756148512875921	0.0220600440411415	13	-0.821711043710244	9.32177504764947	11.6675570100752	0.000635994699082084	0.0193244543182633	Down Regulated	not reversely regulated
93	111	rno-mir-143-3p	tnik	xm_017590730	((((((((((((((((..((((&))))....))))))))))...............)))))).	2480	2520	1	-21.5	1	0.005307437	0.441	0	0	-3.937574446	20	40	10	cds	NA	0	0	0.536866131187454	1.47414531281656	7.27241864734381	0.0070021450251415	0.0839928596690164	13	-0.821711043710244	9.32177504764947	11.6675570100752	0.000635994699082084	0.0193244543182633	Down Regulated	mRNA up miRNA down
94	112	rno-mir-143-3p	loc679894	xm_017599423	.(((.(((.((((((.(((((.&))))))))))).)))))).	7267	7286	0.980769231	-23.9	1	0.001678084	0.544	0	0	-9.201800751	17	19	11	3utr	NA	0	0	-0.315104244563691	4.09574181463444	7.96823918164657	0.00476052245165892	0.0661676647059293	13	-0.821711043710244	9.32177504764947	11.6675570100752	0.000635994699082084	0.0193244543182633	Down Regulated	not reversely regulated
95	114	rno-mir-143-3p	elmod1	nm_001191579	..(((((.((((((((((....&.))))))))))..))))).	1439	1463	0.961538462	-20.3	1	0.000250446	0.515	2.05298266	1.990280825	-7.270635649	15	19	10	3utr	NA	0	1	0.387758447042921	5.42770578856138	9.4400065655373	0.00212302734374358	0.0418237381775552	13	-0.821711043710244	9.32177504764947	11.6675570100752	0.000635994699082084	0.0193244543182633	Down Regulated	mRNA up miRNA down
96	115	rno-mir-143-3p	kntc1	nm_001107140	..(((.((.((((((.(((((.&)))))...)))))).)).))).	5332	5354	1	-21.6	1	0.008883234	0.485	0.95099025	1.06286426	-8.147398219	16	22	6	cds	NA	0	0	-0.291586769177071	7.97900757375538	9.93312487251264	0.00162330716401707	0.0355280668748524	13	-0.821711043710244	9.32177504764947	11.6675570100752	0.000635994699082084	0.0193244543182633	Down Regulated	not reversely regulated
97	118	rno-mir-143-3p	nasp	xm_006238646	.....(((.(((((((..(((.&)))..))))))).))).	888	905	1	-19.7	1	0.001015581	0.603	0	0	-14.7219893	13	17	7	cds	NA	0	0	-0.283121861355698	6.09662367142454	10.5209186889969	0.00118030793355601	0.0293338094667956	13	-0.821711043710244	9.32177504764947	11.6675570100752	0.000635994699082084	0.0193244543182633	Down Regulated	not reversely regulated
98	120	rno-mir-143-3p	cdca3	nm_001007648	..((((.((((((((.((....&.)).)))))))).)))).	827	872	1	-19.5	1	0.005047752	0.5	0.53484185	0.253448529	-6.733736335	14	18	8	cds	NA	0	0	-0.395972859038103	5.54585792754427	17.2737210710622	3.23631824925431e-05	0.00350172567515668	13	-0.821711043710244	9.32177504764947	11.6675570100752	0.000635994699082084	0.0193244543182633	Down Regulated	not reversely regulated
99	121	rno-mir-143-3p	stxbp4	xm_017597312	.((((((..(((((((.((((.&.)))))))))))...)))))).	5949	5980	0.980769231	-24.1	1	0.008436398	0.588	0	0	-7.163349425	17	22	11	3utr	NA	0	0	0.370826902489685	3.37811196836404	10.0045437688772	0.00156154470996934	0.034615987978891	13	-0.821711043710244	9.32177504764947	11.6675570100752	0.000635994699082084	0.0193244543182633	Down Regulated	mRNA up miRNA down
100	123	rno-mir-143-3p	aurka	nm_153296	.((((((.((((((((.((((.&))))))))..............))))))).))).	2158	2192	1	-17.4	1	0.000752561	0.456	0.610688405	0.607591583	-6.106959767	18	34	8	3utr	NA	0	0	-0.289103898687352	5.49644586690424	9.61476892088218	0.0019301874867125	0.0399516083624641	13	-0.821711043710244	9.32177504764947	11.6675570100752	0.000635994699082084	0.0193244543182633	Down Regulated	not reversely regulated
101	124	rno-mir-143-3p	exo1	nm_001107198	.((((((((((.((((((....&.)))))))).)))))))).	3392	3416	1	-22	1	6.06e-05	0.529	0.132364227	0.005506861	-7.140128147	16	19	8	3utr	NA	0	0	-0.432958775971954	5.04833431136252	17.3924493707794	3.04031353874713e-05	0.00345906187769209	13	-0.821711043710244	9.32177504764947	11.6675570100752	0.000635994699082084	0.0193244543182633	Down Regulated	not reversely regulated
102	125	rno-mir-143-3p	slc11a2	nm_013173	((((((((((((((((......&.)))))))))))))))).	2672	2698	1	-23.5	1	0.002106986	0.515	1.133680238	1.330495026	-3.937574446	16	18	16	3utr	NA	0	0	0.303188165854451	6.45846645827259	12.5146633213977	0.000403770541297666	0.0154187255839483	13	-0.821711043710244	9.32177504764947	11.6675570100752	0.000635994699082084	0.0193244543182633	Down Regulated	mRNA up miRNA down
103	126	rno-mir-143-3p	loc361346	nm_001017462	(((((((.((((((((((((..&.))))))))).......)))))))))).	496	544	1	-21.9	1	0.004357396	0.456	0.4156442	1.034165354	-6.251209375	19	28	10	cds	NA	0	0	-0.310743936415768	6.19796400338994	16.9043132466511	3.93121520072699e-05	0.00383937088099319	13	-0.821711043710244	9.32177504764947	11.6675570100752	0.000635994699082084	0.0193244543182633	Down Regulated	not reversely regulated
104	127	rno-mir-143-3p	melk	nm_001108662	..(((((((((((....((((.&))))))))))))))).	2476	2492	1	-17.4	1	0.04030662	0.647	1.218058	1.279889626	-6.782339277	15	16	15	3utr	NA	0	0	-0.39341837103206	5.3458364488059	14.4554076978406	0.000143517205101322	0.00793334067365361	13	-0.821711043710244	9.32177504764947	11.6675570100752	0.000635994699082084	0.0193244543182633	Down Regulated	not reversely regulated
105	128	rno-mir-143-3p	asb1	nm_001108232	...((((..((.(((((((((.&))))))).)).))..)))).	894	914	1	-19.7	1	0.005643457	0.426	1.326128124	1.488826355	-13.23136809	15	20	7	cds	NA	0	0	0.400865383920577	4.23055714432977	16.7956150841132	4.16293860911416e-05	0.00399497308610294	13	-0.821711043710244	9.32177504764947	11.6675570100752	0.000635994699082084	0.0193244543182633	Down Regulated	mRNA up miRNA down
106	129	rno-mir-143-3p	ank2	xm_017591417	......((((((((((((((..&)))))))))))))).	5636	5651	1	-19.6	0	7.64e-05	0.544	0	0	-15.5665584	14	15	14	cds	NA	0	0	0.345431196063825	7.39735623624726	7.99288065209385	0.00469616379030818	0.0656867726106985	13	-0.821711043710244	9.32177504764947	11.6675570100752	0.000635994699082084	0.0193244543182633	Down Regulated	mRNA up miRNA down
107	130	rno-mir-143-3p	pheta2	nm_001130511	.((((((.(((((((((((((.&))))))))......................)))))..)))))).	391	435	1	-21.3	1	0.000594993	0.426	-0.206433971	0.644488781	-6.106959767	19	44	8	5utr	NA	0	0	-0.323457279414208	3.9519028026736	9.28735400714086	0.00230741212057845	0.0441172719126	13	-0.821711043710244	9.32177504764947	11.6675570100752	0.000635994699082084	0.0193244543182633	Down Regulated	not reversely regulated
108	131	rno-mir-143-3p	ccnb1	nm_171991	.(((((...((((.(((((((.&)))))))))))))))).	2895	2912	1	-19.5	1	0.002545146	0.618	0.337671786	0.585683186	-9.563875877	16	17	16	3utr	NA	0	0	-0.357712484827687	6.74190095335173	13.6421805743319	0.000221160436326843	0.0107996751119604	13	-0.821711043710244	9.32177504764947	11.6675570100752	0.000635994699082084	0.0193244543182633	Down Regulated	not reversely regulated
109	132	rno-mir-143-3p	spc24	xm_003750448	.(((((..(((.(((((((((.&)))))))))..))).................))))).	720	757	1	-22.2	1	1.55e-06	0.426	0	0	-10.99744961	17	37	9	cds	NA	0	0	-0.382336791057125	4.11873766596776	8.09302607711112	0.00444359072908605	0.0634404492706257	13	-0.821711043710244	9.32177504764947	11.6675570100752	0.000635994699082084	0.0193244543182633	Down Regulated	not reversely regulated
110	133	rno-mir-143-3p	ptk7	nm_001106889	((((.....(((((((((((..&.)))))))))))....)))).	1619	1648	1	-23.1	1	0.00049289	0.426	1.7203954	1.648512468	-14.8712815	15	21	11	cds	NA	0	0	0.288257785712727	5.77979979619283	13.0616067028236	0.000301410767465597	0.0128431244391904	13	-0.821711043710244	9.32177504764947	11.6675570100752	0.000635994699082084	0.0193244543182633	Down Regulated	mRNA up miRNA down
111	134	rno-mir-143-3p	insrr	nm_022212	.((((((((((.((((((((((&)))))))))).))).......))))))).	2787	2816	1	-25.6	1	0.09818047	0.382	1.47783214	1.468620775	-7.140128147	20	29	10	cds	NA	0	0	0.400466419260159	4.64440825866754	8.93376810226543	0.00279946214102195	0.0498304261101907	13	-0.821711043710244	9.32177504764947	11.6675570100752	0.000635994699082084	0.0193244543182633	Down Regulated	mRNA up miRNA down
112	135	rno-mir-143-3p	ndc80	xm_006245657	..((((.(((((((.((((...&.)))).))))))))))).	3597	3621	0.974358974	-21.1	1	0.000124531	0.471	0	0	-7.236136814	15	18	11	3utr	NA	0	0	-0.368464088690312	6.89786834731255	16.7699210050728	4.21969083809588e-05	0.0039957181883696	13	-0.821711043710244	9.32177504764947	11.6675570100752	0.000635994699082084	0.0193244543182633	Down Regulated	not reversely regulated
113	136	rno-mir-143-3p	neil3	nm_001170346	(((((((((...(((((((((.&)))))..)))).))))))))).	381	403	1	-19	1	0.001793458	0.559	1.055591182	1.050050482	-11.3516587	18	22	9	cds	NA	0	0	-0.385937257719046	3.75145622834231	8.50328005408534	0.00354506845945076	0.0565202161952516	13	-0.821711043710244	9.32177504764947	11.6675570100752	0.000635994699082084	0.0193244543182633	Down Regulated	not reversely regulated
114	138	rno-mir-143-3p	zbtb7b	xm_006232614	(((((((..((.((((((....&)))))).))))))))).	1470	1487	1	-19.6	1	0.001578865	0.368	0	0	-10.65440234	15	17	9	cds	NA	0	0	0.269963552512762	4.64771451928524	10.7131286775274	0.00106377993819764	0.0274296154157691	13	-0.821711043710244	9.32177504764947	11.6675570100752	0.000635994699082084	0.0193244543182633	Down Regulated	mRNA up miRNA down
115	140	rno-mir-143-3p	ptger3	xm_006233535	...(((((((((((((.(((..&)))))..))))))))))).	740	759	1	-20.5	1	7.45e-05	0.309	0	0	-6.514540194	16	19	11	cds	NA	0	0	1.26982230408154	2.15235569649559	16.2349733430285	5.59516086289865e-05	0.00452318813660052	13	-0.821711043710244	9.32177504764947	11.6675570100752	0.000635994699082084	0.0193244543182633	Down Regulated	mRNA up miRNA down
116	141	rno-mir-143-3p	pcyt1b	nm_173151	.(((((((.((.(((((((((.&.)).))))))))).))))))).	912	957	1	-24	1	1.17e-06	0.397	2.3980664	1.806010291	-8.196517805	18	22	9	cds	NA	0	0	0.438215377690681	2.87104105760156	7.79399785762965	0.005242007692865	0.0701221780587371	13	-0.821711043710244	9.32177504764947	11.6675570100752	0.000635994699082084	0.0193244543182633	Down Regulated	mRNA up miRNA down
117	142	rno-mir-143-3p	cldn4	nm_001012022	.(((((..(((((((((((((.&))))))))).))))....))))).	203	227	1	-26.6	1	0.000197167	0.368	1.79210695	0.72664278	-7.650646301	18	24	9	cds	NA	0	0	0.271938543255627	5.28068191321086	9.00093971807604	0.00269840819621494	0.0489904123422856	13	-0.821711043710244	9.32177504764947	11.6675570100752	0.000635994699082084	0.0193244543182633	Down Regulated	mRNA up miRNA down
118	143	rno-mir-143-3p	polq	nm_001105878	((((((..((((((((......&))))))))..)))))).	8143	8160	1	-22.3	1	0.02913831	0.485	1.472602563	1.765419276	-7.79489591	14	17	8	3utr	NA	0	0	-0.540236349561031	5.70242214339198	32.6664919872013	1.09407150381178e-08	3.01854327901671e-05	13	-0.821711043710244	9.32177504764947	11.6675570100752	0.000635994699082084	0.0193244543182633	Down Regulated	not reversely regulated
119	144	rno-mir-143-3p	senp1	xm_008765850	((.(((.((((((((((((((.&.)))).)))))))))).))).)).	1286	1315	1	-25.3	1	0.003450511	0.456	0	0	-7.038800455	19	24	10	cds	NA	0	0	-0.334100364551041	4.21411391595607	9.51720367067034	0.00203554519055979	0.0409932056989376	13	-0.821711043710244	9.32177504764947	11.6675570100752	0.000635994699082084	0.0193244543182633	Down Regulated	not reversely regulated
120	145	rno-mir-143-3p	pask	nm_001009362	.(((((....(.(((((((((.&))))))))))....))))).	1887	1907	1	-21	1	0.000101564	0.515	0.731126378	0.088618013	-13.29634574	15	20	10	cds	NA	0	0	-0.366760486349106	5.22377129182158	13.8568681447428	0.000197274406293388	0.00994118880298553	13	-0.821711043710244	9.32177504764947	11.6675570100752	0.000635994699082084	0.0193244543182633	Down Regulated	not reversely regulated
121	146	rno-mir-143-3p	slit2	nm_022632	...(((((.((((((..((((.&)))).)))))).))))).	3904	3922	1	-21.6	1	0.005877962	0.603	1.338393	2.090751349	-7.803978932	15	18	6	cds	NA	0	0	-0.668681772524936	3.91803949915163	12.8488043177999	0.000337694954688784	0.013788549347245	13	-0.821711043710244	9.32177504764947	11.6675570100752	0.000635994699082084	0.0193244543182633	Down Regulated	not reversely regulated
122	147	rno-mir-143-3p	kcna3	nm_019270	.((((((.((((((.((((((.&)))))).)).)))))))))).	1038	1059	1	-22.4	1	0.001124027	0.5	1.936656167	2.409544743	-6.842409327	18	21	10	cds	NA	0	0	-0.450266532248936	3.70487332146826	7.05953156041549	0.00788446115247613	0.0901688220504938	13	-0.821711043710244	9.32177504764947	11.6675570100752	0.000635994699082084	0.0193244543182633	Down Regulated	not reversely regulated
123	148	rno-mir-143-3p	esrra	nm_001008511	((((..(((((.(((..((((.&))))....))))))))..)))).	846	869	1	-21.1	1	0.003295442	0.441	0.8819927	1.644440785	-13.53742277	16	23	8	cds	NA	0	0	0.265364385706604	5.89780332739806	9.1000237097658	0.00255606181422818	0.0471717360900037	13	-0.821711043710244	9.32177504764947	11.6675570100752	0.000635994699082084	0.0193244543182633	Down Regulated	mRNA up miRNA down
124	149	rno-mir-143-3p	hspa1a	nm_031971	...((.((((..(((((((...&)))))))..)))).)).	2293	2310	1	-19.6	1	0.000541926	0.441	1.826741057	1.836654916	-14.58707674	13	17	7	cds	NA	0	0	1.01191077086858	1.87803289131395	12.9777804592913	0.000315209410625305	0.0132268100975698	13	-0.821711043710244	9.32177504764947	11.6675570100752	0.000635994699082084	0.0193244543182633	Down Regulated	mRNA up miRNA down
125	150	rno-mir-143-3p	rnf157	xm_017597744	.(((((((((((((((..(((.&))).)))))))..............)))))))).	2250	2284	1	-22.7	1	0.06158031	0.515	0	0	-3.793324837	18	34	8	3utr	NA	0	0	0.286139752862349	5.68878116156006	8.308607459856	0.00394576320213718	0.0594883096977949	13	-0.821711043710244	9.32177504764947	11.6675570100752	0.000635994699082084	0.0193244543182633	Down Regulated	mRNA up miRNA down
126	151	rno-mir-143-3p	aspm	nm_001105955	((.(((....((((((((((..&))))))))))...))))).	5754	5773	1	-18.9	1	0.003350943	0.412	1.45909048	0.830351056	-11.65133151	15	19	10	cds	NA	0	0	-0.402930114443065	7.35251006910726	22.6806748612893	1.91281992681504e-06	0.000680963893946156	13	-0.821711043710244	9.32177504764947	11.6675570100752	0.000635994699082084	0.0193244543182633	Down Regulated	not reversely regulated
127	153	rno-mir-143-3p	csdc2	nm_001170542	...((((((((..(((.((((.&)))).))))))))))).	564	581	1	-19.6	1	0.001418274	0.412	2.648703625	1.864302745	-11.15047412	15	17	11	cds	NA	0	0	0.751593773131163	2.98449822707524	11.6499982223199	0.000642025963354806	0.020478030438103	13	-0.821711043710244	9.32177504764947	11.6675570100752	0.000635994699082084	0.0193244543182633	Down Regulated	mRNA up miRNA down
128	155	rno-mir-143-3p	ncapg2	xm_006240708	....(((((((((((.(((.((&.))..))).))))))))))).	954	987	1	-21.7	1	0.000454191	0.618	0	0	-9.779611549	16	21	11	cds	NA	0	0	-0.380913381286067	7.37870462044921	11.3039172853627	0.000773437370780046	0.0224032935011249	13	-0.821711043710244	9.32177504764947	11.6675570100752	0.000635994699082084	0.0193244543182633	Down Regulated	not reversely regulated
129	156	rno-mir-143-3p	zfp367	nm_001012051	(.((((((.(((((((((((..&)))))))).))).)))))).).	2324	2346	1	-19.6	1	0.003977584	0.588	1.841194057	1.102949326	-6.157639986	18	22	8	3utr	NA	0	0	-0.373936896644492	7.86785041928867	15.1245805763523	0.000100644279031661	0.00642029053984631	13	-0.821711043710244	9.32177504764947	11.6675570100752	0.000635994699082084	0.0193244543182633	Down Regulated	not reversely regulated
130	158	rno-mir-143-3p	tk1	nm_052800	.((((((.((((((((((((((&)))))))))..............)))))...)))))).	63	101	1	-25	1	0.00686483	0.368	0.085023036	-0.012254614	-6.106959767	20	38	9	cds	NA	0	0	-0.3335258220614	7.65079822572708	8.76555103974992	0.00306973317690707	0.0523610128907982	13	-0.821711043710244	9.32177504764947	11.6675570100752	0.000635994699082084	0.0193244543182633	Down Regulated	not reversely regulated
131	161	rno-mir-143-3p	adam15	xm_006232742	(.(((((..(((((((.((((.&))))))))))).))))).).	1502	1522	1	-23.5	1	5.85e-05	0.441	0	0	-8.471274916	17	20	11	cds	NA	0	0	0.303742354423628	5.84754104152548	9.38750507123137	0.00218469319114774	0.0425334937769246	13	-0.821711043710244	9.32177504764947	11.6675570100752	0.000635994699082084	0.0193244543182633	Down Regulated	mRNA up miRNA down
132	162	rno-mir-143-3p	cep72	xm_217737	.(((((((...((((((((((.&)))).))))))...))))))).	257	279	1	-22.7	1	0.07714297	0.544	0	0	-8.916995439	17	22	7	cds	NA	0	0	-0.322817457863986	4.06565941773107	8.03528632728915	0.00458747580368965	0.0648194324048322	13	-0.821711043710244	9.32177504764947	11.6675570100752	0.000635994699082084	0.0193244543182633	Down Regulated	not reversely regulated
133	163	rno-mir-143-3p	sqor	nm_001047913	(.((((((((((((...((...&))...)).)))))))))).).	1357	1378	1	-17.5	1	0.005725682	0.471	1.481482	0.961441401	-6.069748969	15	21	10	cds	NA	0	0	0.841555242742126	3.04797023097809	16.7319375060065	4.30501556128309e-05	0.00402628404528137	13	-0.821711043710244	9.32177504764947	11.6675570100752	0.000635994699082084	0.0193244543182633	Down Regulated	mRNA up miRNA down
134	164	rno-mir-143-3p	primpol	xm_341433	(((((...((((((((((....&.))))))))))....))))).	4280	4314	1	-20.1	1	0.002124394	0.544	0	0	-9.695854671	15	21	10	3utr	NA	0	0	-0.439579124888657	2.7189929505921	10.4663766539818	0.00121566920844722	0.0298800119920347	13	-0.821711043710244	9.32177504764947	11.6675570100752	0.000635994699082084	0.0193244543182633	Down Regulated	not reversely regulated
135	165	rno-mir-143-3p	foxc1	nm_134338	...(((((((((((..(((...&.))).....))))))))))).	931	971	1	-21	1	0.002535649	0.412	0.434907673	0.472921245	-7.483038834	14	21	11	cds	NA	0	0	-0.820001205129803	1.89055636112452	7.98489851627708	0.00471691392938972	0.0658934963604367	13	-0.821711043710244	9.32177504764947	11.6675570100752	0.000635994699082084	0.0193244543182633	Down Regulated	not reversely regulated
136	166	rno-mir-143-3p	l1cam	nm_017345	.....(((((((((((.(.((.&)).).))))))))))).	1490	1507	1	-19.5	1	0.002133707	0.5	0.787425091	0.958105974	-13.66559964	14	17	11	cds	NA	0	0	0.380990879823183	8.86268359524986	24.7534186942241	6.51531358700761e-07	0.000342395241648648	13	-0.821711043710244	9.32177504764947	11.6675570100752	0.000635994699082084	0.0193244543182633	Down Regulated	mRNA up miRNA down
137	167	rno-mir-143-3p	ptprk	nm_001029902	(((((((.(((((((..((((.&.))))..)))))))..))))))).	2320	2359	1	-24.9	1	0.001055143	0.485	1.851527429	1.313389659	-6.484258456	18	24	7	cds	NA	0	0	-0.63617919007626	4.35276570232089	8.78162442166472	0.00304280110099012	0.0520625627139952	13	-0.821711043710244	9.32177504764947	11.6675570100752	0.000635994699082084	0.0193244543182633	Down Regulated	not reversely regulated
138	168	rno-mir-143-3p	gprc5b	nm_001106304	..(((((..((((((((((((.&)))))))))...)))..))))).	2239	2262	1	-23.5	1	0.01604357	0.441	2.200105533	1.680327816	-8.327025307	17	23	9	3utr	NA	0	0	-0.981851891786063	0.90728809082646	10.1577053304052	0.00143699369152499	0.0329017891694394	13	-0.821711043710244	9.32177504764947	11.6675570100752	0.000635994699082084	0.0193244543182633	Down Regulated	not reversely regulated
139	169	rno-mir-143-3p	nab2	nm_001134874	.(((.((((((.(((...(((.&)))...)))))))))))).	1292	1311	1	-18.7	1	0.00048615	0.529	0.9400324	0.418709273	-11.4922144	15	19	12	cds	NA	0	0	0.33704935147844	4.97790470054075	10.0635569000842	0.00151230974815501	0.0339915486367388	13	-0.821711043710244	9.32177504764947	11.6675570100752	0.000635994699082084	0.0193244543182633	Down Regulated	mRNA up miRNA down
140	171	rno-mir-143-3p	tube1	nm_001108536	(((((.((((((((((((....&)))))))))))).)).))).	615	635	1	-23.7	1	0.002911226	0.441	2.091508083	1.905727439	-5.838533207	17	20	12	cds	NA	0	0	-0.287937351888744	5.13377970582494	9.50543063576819	0.00204864674023044	0.0411035207120752	13	-0.821711043710244	9.32177504764947	11.6675570100752	0.000635994699082084	0.0193244543182633	Down Regulated	not reversely regulated
141	172	rno-mir-143-3p	incenp	xm_006231028	.((((..(((((((...((((.&)))).))))))))))).	904	921	1	-19.2	1	0.000115359	0.485	0	0	-8.206468774	15	17	11	cds	NA	0	0	-0.30142537959562	6.53835137458123	14.1989192052005	0.000164464950357048	0.00889723133402146	13	-0.821711043710244	9.32177504764947	11.6675570100752	0.000635994699082084	0.0193244543182633	Down Regulated	not reversely regulated
142	175	rno-mir-143-3p	cdc25c	xm_008772039	.((((.(((((.(((((((((.&))))))))).).)))))))).	1498	1519	1	-19.5	1	0.002726699	0.515	0	0	-9.041086908	18	21	9	cds	NA	0	0	-0.334464903096282	5.29752569588037	14.7341400375884	0.000123784420458436	0.00744588089421866	13	-0.821711043710244	9.32177504764947	11.6675570100752	0.000635994699082084	0.0193244543182633	Down Regulated	not reversely regulated
143	176	rno-mir-143-3p	hat1	nm_001009657	.(((.((.((((((((.((((.&)))).)))))))))).))).	787	807	1	-19.3	1	0.00241715	0.574	2.46438125	2.019028376	-10.22599694	17	20	10	cds	NA	0	0	-0.275550661082174	6.98479504740543	9.95186350492631	0.00160686658685266	0.0352990434764685	13	-0.821711043710244	9.32177504764947	11.6675570100752	0.000635994699082084	0.0193244543182633	Down Regulated	not reversely regulated
144	177	rno-mir-143-3p	ect2	nm_001108547	.((((((((.((((((.((.((&.)).)).)))))).)))))))).	47	89	1	-21.9	1	0.005944639	0.588	0.66802435	0.884378611	-5.035831306	18	23	8	5utr	NA	0	0	-0.364523135359271	7.41764014152974	14.949755899337	0.000110412346644707	0.00676950365317214	13	-0.821711043710244	9.32177504764947	11.6675570100752	0.000635994699082084	0.0193244543182633	Down Regulated	not reversely regulated
145	178	rno-mir-143-3p	ccna2	xm_006232266	(((((.((((((((((......&.))))))))))...))))).	1392	1426	1	-19.6	1	0.002832698	0.603	0	0	-5.838533207	15	20	10	cds	NA	0	0	-0.362598508497161	6.9494940334758	13.7692949495416	0.000206686878111932	0.010228683349073	13	-0.821711043710244	9.32177504764947	11.6675570100752	0.000635994699082084	0.0193244543182633	Down Regulated	not reversely regulated
146	182	rno-mir-143-3p	kif2c	nm_134472	.((((.(((((((.((......&)).))))))).)))).	2334	2350	1	-17.5	1	0.0474129	0.559	0.935395143	1.087650822	-6.551123516	13	16	7	3utr	NA	0	0	-0.501855895879965	4.9717167581807	21.2636502759812	4.00249868681431e-06	0.000939820755482612	13	-0.821711043710244	9.32177504764947	11.6675570100752	0.000635994699082084	0.0193244543182633	Down Regulated	not reversely regulated
147	185	rno-mir-143-3p	foxm1	xm_006237417	.(((((((((((.((((((((.&)))))))).))))))))))).	3623	3644	1	-23.2	1	0.05006877	0.559	0	0	-5.08245545	19	21	11	3utr	NA	0	0	-0.297088039181275	5.12692727324208	8.77697587646452	0.0030505652970658	0.0521146108644245	13	-0.821711043710244	9.32177504764947	11.6675570100752	0.000635994699082084	0.0193244543182633	Down Regulated	not reversely regulated
148	186	rno-mir-143-3p	prdm10	xm_017595993	.(((((..((((((((((((((&))))))))))))))....))))).	9217	9241	1	-22.2	1	0.08289131	0.691	0	0	-7.650646301	19	24	14	3utr	NA	0	0	0.266699420361126	4.84621941950779	9.12194083859165	0.00252561869203925	0.0468382545206042	13	-0.821711043710244	9.32177504764947	11.6675570100752	0.000635994699082084	0.0193244543182633	Down Regulated	mRNA up miRNA down
149	189	rno-mir-143-3p	mesp2	nm_001106273	...((.((((((((((......&)))))))))))).	1457	1470	1	-18.1	1	0.002059171	0.574	0.22803	0.134822448	-8.415498955	12	13	12	3utr	NA	0	0	-0.412879069517684	2.85228927815114	6.89476052912491	0.00864487425944765	0.0954048323272643	13	-0.821711043710244	9.32177504764947	11.6675570100752	0.000635994699082084	0.0193244543182633	Down Regulated	not reversely regulated
150	193	rno-mir-143-3p	rad54b	xm_017593341	((((.(((.(((((((((....&.)))))))))...))))))).	2742	2784	1	-18.7	1	0.001754446	0.441	0	0	-9.113001279	16	21	9	cds	NA	0	0	-0.442573402730265	3.31216879476992	10.744879028977	0.00104568276067188	0.0271533057571172	13	-0.821711043710244	9.32177504764947	11.6675570100752	0.000635994699082084	0.0193244543182633	Down Regulated	not reversely regulated
151	194	rno-mir-145-3p	plod2	nm_175869	((.(((((...((((((((((&))))))))))...))))))).	439	460	1	-20.8	1	0.005941224	0.5	0.95406112	1.55258232	-10.61878452	17	21	10	cds	NA	0	0	0.33454374698597	6.9901292857139	9.18537033157724	0.00243957167958237	0.0454015397232226	29	-2.1344690299594	0.94174932817315	7.61890865821031	0.00577594314467241	0.0786723290395035	Down Regulated	mRNA up miRNA down
152	195	rno-mir-145-3p	lmf1	xm_340769	((((((((((((((((((((.&.)))))))))))))..............))))))).	354	410	1	-25.9	1	2e-05	0.456	0	0	-3.937574446	20	36	13	cds	NA	0	0	0.28019008060746	4.22505148799396	8.28191288753535	0.00400419231723898	0.0600411228438171	29	-2.1344690299594	0.94174932817315	7.61890865821031	0.00577594314467241	0.0786723290395035	Down Regulated	mRNA up miRNA down
153	196	rno-mir-145-3p	tiam2	xm_017589892	((.((((((((((((((((..&.))))...)))))))))))))).	230	267	1	-22.1	1	3.09e-06	0.471	0	0	-5.495113921	18	23	14	5utr	NA	0	0	0.268347734438389	5.15434326464639	8.45351254314998	0.00364339099772118	0.0572873327322031	29	-2.1344690299594	0.94174932817315	7.61890865821031	0.00577594314467241	0.0786723290395035	Down Regulated	mRNA up miRNA down
154	197	rno-mir-145-3p	cacna1s	nm_053873	(((..(((((((((((((...&)))))).)))))))))).	1981	1999	0.961538462	-20.1	1	4.94e-05	0.441	2.400128536	1.813257775	-11.0886339	16	18	10	cds	NA	0	0	1.75243970664805	-0.0177164175507504	7.49018509020373	0.00620361794016571	0.0782535401904582	29	-2.1344690299594	0.94174932817315	7.61890865821031	0.00577594314467241	0.0786723290395035	Down Regulated	mRNA up miRNA down
155	198	rno-mir-145-3p	slco2b1	xm_006229721	((((((((((...........&)))))))))).	1036	1047	1	-15.5	1	0.000677415	0.426	0	0	-13.2236214	10	11	10	cds	NA	0	0	0.437335769250119	3.32821768051079	8.51017869735176	0.00353165379213413	0.0564042420405098	29	-2.1344690299594	0.94174932817315	7.61890865821031	0.00577594314467241	0.0786723290395035	Down Regulated	mRNA up miRNA down
156	199	rno-mir-145-3p	cyp2b1	xm_017594657	(((((((((((..........&.)))))))).))).	727	761	1	-17.1	1	0.004811962	0.544	0	0	-10.39884693	11	14	8	cds	NA	0	0	0.711907668540564	0.963179795052624	7.17990863895665	0.00737244616349386	0.086351547064169	29	-2.1344690299594	0.94174932817315	7.61890865821031	0.00577594314467241	0.0786723290395035	Down Regulated	mRNA up miRNA down
157	200	rno-mir-145-3p	galns	nm_001047851	.(((((((((((...((((((&))))))....))))))))))).	1266	1288	1	-21.4	1	0.01252241	0.426	2.034269545	1.628168294	-6.674744928	17	22	11	cds	NA	0	0	-0.406837158999344	3.5075685569597	7.63731613477433	0.00571729230507749	0.0740563824868957	29	-2.1344690299594	0.94174932817315	7.61890865821031	0.00577594314467241	0.0786723290395035	Down Regulated	not reversely regulated
158	203	rno-mir-145-3p	cenpe	xm_006233350	(((.((((((((((..(((((&.)))))..))))))))))))).	7299	7346	1	-22.9	1	0.01713756	0.515	0	0	-7.938095362	18	22	13	cds	NA	0	0	-0.422212204686615	5.51947357577511	15.8932960227475	6.7015678165385e-05	0.0050311906410421	29	-2.1344690299594	0.94174932817315	7.61890865821031	0.00577594314467241	0.0786723290395035	Down Regulated	not reversely regulated
159	204	rno-mir-145-3p	pdk3	xm_006257020	(((((((.((.((((((((((&)))))))))).)).)).)).))).	922	946	1	-20.3	1	8.89e-05	0.574	0	0	-9.075983851	19	24	10	cds	NA	0	0	0.464127747709431	7.64306250094794	43.0943691741229	5.21621628066734e-11	5.75661628734448e-07	29	-2.1344690299594	0.94174932817315	7.61890865821031	0.00577594314467241	0.0786723290395035	Down Regulated	mRNA up miRNA down
160	205	rno-mir-145-3p	ncapd2	xm_575668	((((((((((((.........&)))))))))))).	1783	1796	0.974358974	-19.4	1	0.000289337	0.456	0	0	-7.052043617	12	13	12	cds	NA	0	0	-0.399325470622445	6.34021068199827	19.9738468579362	7.85086600228888e-06	0.00154718137859393	29	-2.1344690299594	0.94174932817315	7.61890865821031	0.00577594314467241	0.0786723290395035	Down Regulated	not reversely regulated
161	206	rno-mir-145-3p	map3k5	nm_001277694	((((((((((((.(((((...&.))))).)))))))))))).	803	847	1	-25.2	1	0.006829737	0.485	1.451844728	1.835270416	-5.226705059	17	20	12	cds	NA	0	0	-0.33817695709321	4.72519839370937	11.5852540623201	0.000664768513140371	0.0207883166377019	29	-2.1344690299594	0.94174932817315	7.61890865821031	0.00577594314467241	0.0786723290395035	Down Regulated	not reversely regulated
162	207	rno-mir-145-3p	rtkn2	nm_001107625	((.((((.((((..(((((((&))))))))))))))).)).	1894	1913	1	-19.6	1	0.000206283	0.603	-0.023752557	0.492902679	-9.95471938	17	19	15	3utr	NA	0	0	-0.612881146288597	3.14849199326749	19.8532066536611	8.3622340589136e-06	0.00160117090901875	29	-2.1344690299594	0.94174932817315	7.61890865821031	0.00577594314467241	0.0786723290395035	Down Regulated	not reversely regulated
163	208	rno-mir-145-3p	aurkb	xm_008767758	((((((((((...........&.)))))))))).	1316	1361	1	-16.7	1	0.006785622	0.544	0	0	-13.2236214	10	12	10	3utr	NA	0	0	-0.301483951437838	7.10474848868667	10.4729839475863	0.00121132905573301	0.0298397934354229	29	-2.1344690299594	0.94174932817315	7.61890865821031	0.00577594314467241	0.0786723290395035	Down Regulated	not reversely regulated
164	209	rno-mir-145-3p	atad2	nm_001134879	(((((((((((((..((((((&))))))..)).........))))))))))).	3354	3385	1	-19.3	1	0.02906622	0.618	2.189235955	1.631249336	-5.529863924	19	31	11	cds	NA	0	0	-0.275187497605851	8.2954959727987	13.2557593120002	0.000271743690302382	0.012092594218456	29	-2.1344690299594	0.94174932817315	7.61890865821031	0.00577594314467241	0.0786723290395035	Down Regulated	not reversely regulated
165	210	rno-mir-145-3p	rad54b	xm_017593341	(((((((((((..........&))))))))))).	3198	3210	1	-17.9	1	0.05261681	0.662	0	0	-10.39884693	11	12	11	cds	NA	0	0	-0.442573402730265	3.31216879476992	10.744879028977	0.00104568276067188	0.0271533057571172	29	-2.1344690299594	0.94174932817315	7.61890865821031	0.00577594314467241	0.0786723290395035	Down Regulated	not reversely regulated
166	211	rno-mir-145-3p	rab15	nm_198749	(((.((((((((.........&)))))))).))).	2267	2280	1	-17.3	1	0.00258173	0.515	0.262936788	0.318423737	-10.08406589	11	13	8	3utr	NA	0	0	0.375537678789164	5.95993793192507	10.5232553213022	0.00117881648813149	0.0293338094667956	29	-2.1344690299594	0.94174932817315	7.61890865821031	0.00577594314467241	0.0786723290395035	Down Regulated	mRNA up miRNA down
167	212	rno-mir-145-3p	lpcat2	nm_001271344	..((((((((((((((((((.&.)))))))))....))))))))).	1214	1247	1	-21.6	1	8.58e-05	0.471	1.984308727	2.011949307	-4.957000719	18	24	9	cds	NA	0	0	0.298173432754742	7.34956160081332	12.9244864604335	0.000324311616405224	0.0135572083282123	29	-2.1344690299594	0.94174932817315	7.61890865821031	0.00577594314467241	0.0786723290395035	Down Regulated	mRNA up miRNA down
168	213	rno-mir-145-3p	cdca5	nm_001115042	((((((((((((.........&))).))))))))).	334	348	1	-17.8	1	0.008444697	0.529	0.736225954	0.576361059	-7.052043617	12	14	9	cds	NA	0	0	-0.360870567517062	3.68871325536207	7.05036189272912	0.00792492387378738	0.0905377431378029	29	-2.1344690299594	0.94174932817315	7.61890865821031	0.00577594314467241	0.0786723290395035	Down Regulated	not reversely regulated
169	214	rno-mir-145-3p	ect2	nm_001108547	((((((((((((..(((....&))).)))))))))))).	1448	1465	1	-19.7	1	4.57e-05	0.485	2.334129667	1.95841737	-6.083544976	15	17	12	cds	NA	0	0	-0.364523135359271	7.41764014152974	14.949755899337	0.000110412346644707	0.00676950365317214	29	-2.1344690299594	0.94174932817315	7.61890865821031	0.00577594314467241	0.0786723290395035	Down Regulated	not reversely regulated
170	215	rno-mir-145-3p	rgd1304694	nm_001271047	((((((((((((.........&.)))))))))))).	3164	3185	1	-17.3	1	1.39e-05	0.477	0.163880333	0.007483459	-7.052043617	12	14	12	3utr	NA	0	0	0.265144592487519	6.49950472114772	16.5350063122145	4.77601351291729e-05	0.00418318135940915	29	-2.1344690299594	0.94174932817315	7.61890865821031	0.00577594314467241	0.0786723290395035	Down Regulated	mRNA up miRNA down
171	216	rno-mir-145-3p	lrp12	nm_001134883	(((((((((((..........&.))))))))))).	369	385	1	-20.2	1	4.34e-06	0.588	0.727018909	0.773517235	-10.39884693	11	13	11	cds	NA	0	0	0.309081214188809	5.09656111713641	16.2330201972125	5.60093204020422e-05	0.00452318813660052	29	-2.1344690299594	0.94174932817315	7.61890865821031	0.00577594314467241	0.0786723290395035	Down Regulated	mRNA up miRNA down
172	217	rno-mir-145-3p	scd	nm_139192	((((((((((...........&)))))))))).	2314	2325	1	-16.4	1	1.05e-05	0.559	-0.1198283	-0.022780435	-13.2236214	10	11	10	3utr	NA	0	0	0.518460015113669	8.07879451156803	7.43355908316363	0.00640186024752161	0.0801030948884904	29	-2.1344690299594	0.94174932817315	7.61890865821031	0.00577594314467241	0.0786723290395035	Down Regulated	mRNA up miRNA down
173	218	rno-mir-145-3p	sphk1	nm_133386	(((((((((((..........&.))))))))))).	584	605	1	-20.7	1	0.00328535	0.324	-0.2489553	-0.141187414	-10.39884693	11	13	11	5utr	NA	0	0	1.3803634200317	0.948107757171963	15.4867545168974	8.30854323542782e-05	0.00591568278362461	29	-2.1344690299594	0.94174932817315	7.61890865821031	0.00577594314467241	0.0786723290395035	Down Regulated	mRNA up miRNA down
174	220	rno-mir-145-3p	wnt9a	nm_001105783	((((((((((...........&.)))))))))).	2559	2598	1	-18.6	1	4.91e-05	0.397	-0.248011217	-0.118538333	-13.2236214	10	12	10	3utr	NA	0	0	-0.690879730194762	1.61599949789896	8.5808625894375	0.00339714401676264	0.0552962852050038	29	-2.1344690299594	0.94174932817315	7.61890865821031	0.00577594314467241	0.0786723290395035	Down Regulated	not reversely regulated
175	221	rno-mir-145-3p	adh5	nm_001126120	(((((((((((..........&)))))))).))).	763	776	1	-16.9	1	0.003245152	0.515	2.270932167	1.687069429	-10.39884693	11	13	8	cds	NA	0	0	0.37018606024765	4.97747769346635	16.2770785964678	5.47219145859539e-05	0.00452318813660052	29	-2.1344690299594	0.94174932817315	7.61890865821031	0.00577594314467241	0.0786723290395035	Down Regulated	mRNA up miRNA down
176	222	rno-mir-145-3p	snx32	xm_341993	((((((((((...........&)))))))))).	1707	1718	1	-19.6	1	0.000136589	0.529	0	0	-13.2236214	10	11	10	3utr	NA	0	0	0.386998893103309	3.8022661666552	9.24685954272168	0.00235899626744899	0.0446550305447119	29	-2.1344690299594	0.94174932817315	7.61890865821031	0.00577594314467241	0.0786723290395035	Down Regulated	mRNA up miRNA down
177	223	rno-mir-145-3p	cep162	xm_006243475	(((((((((......((((..&))))......))))))))).	4143	4163	1	-19.9	1	0.003130665	0.574	0	0	-14.23307879	13	20	9	cds	NA	0	0	-0.295389799232043	3.80651895763515	7.55400381010754	0.00598768892296382	0.0764816376780424	29	-2.1344690299594	0.94174932817315	7.61890865821031	0.00577594314467241	0.0786723290395035	Down Regulated	not reversely regulated
178	225	rno-mir-145-3p	kif15	nm_181635	(((.(((((((..........&.)))))))))).	1037	1059	1	-16.5	1	0.02473841	0.574	2.454342429	2.050510412	-13.4308692	10	12	10	cds	NA	0	0	-0.378661595293423	5.260114810239	12.4186083684027	0.000425076881444072	0.0159021981817518	29	-2.1344690299594	0.94174932817315	7.61890865821031	0.00577594314467241	0.0786723290395035	Down Regulated	not reversely regulated
179	226	rno-mir-145-3p	shcbp1	xm_017600413	((((((((.((((..((((((&))))))..))).).)))))))).	958	981	1	-20	1	0.001787256	0.588	0	0	-6.586253582	18	23	8	cds	NA	0	0	-0.307969915120771	6.29843040594498	7.27892787710135	0.00697681643866689	0.083965263050303	29	-2.1344690299594	0.94174932817315	7.61890865821031	0.00577594314467241	0.0786723290395035	Down Regulated	not reversely regulated
180	227	rno-mir-145-3p	impact	nm_001012235	(((((((((((((((((....&.))))))))...))))))))).	2303	2350	1	-20	1	0.009954719	0.588	0.37373323	0.295921475	-3.937574446	17	22	9	3utr	NA	0	0	0.269371022928054	8.17496262892087	16.2416953220978	5.57534435082757e-05	0.00452318813660052	29	-2.1344690299594	0.94174932817315	7.61890865821031	0.00577594314467241	0.0786723290395035	Down Regulated	mRNA up miRNA down
181	229	rno-mir-145-3p	esco2	xm_003751495	((((((((((((..(((((((&))))))).))))).))))))).	1311	1333	1	-22.1	1	0.000131443	0.574	0	0	-6.083544976	19	22	7	cds	NA	0	0	-0.392378611324525	6.08400866630659	11.5209562171591	0.000688159824863439	0.021154684755412	29	-2.1344690299594	0.94174932817315	7.61890865821031	0.00577594314467241	0.0786723290395035	Down Regulated	not reversely regulated
182	230	rno-mir-145-3p	pam	nm_013000	((((((((((((((((.....&)))))))))))).)))).	3676	3694	1	-20.7	1	0.006811798	0.632	1.794043553	1.755306278	-3.937574446	16	18	12	3utr	NA	0	0	0.274617353527586	8.37069224549352	19.1392459876973	1.21520243719617e-05	0.00194361943433289	29	-2.1344690299594	0.94174932817315	7.61890865821031	0.00577594314467241	0.0786723290395035	Down Regulated	mRNA up miRNA down
183	232	rno-mir-145-3p	kntc1	nm_001107140	(((((((((((..........&))))))))))).	3550	3562	1	-18.3	1	0.009101992	0.426	1.162481291	0.30879963	-10.39884693	11	12	11	cds	NA	0	0	-0.291586769177071	7.97900757375538	9.93312487251264	0.00162330716401707	0.0355280668748524	29	-2.1344690299594	0.94174932817315	7.61890865821031	0.00577594314467241	0.0786723290395035	Down Regulated	not reversely regulated
184	233	rno-mir-145-3p	cenpf	nm_001100827	.((((((((((..(((((...&))))).)))))))))).	3944	3961	1	-19.4	1	0.00102359	0.574	0.45790396	0.334731298	-8.42925876	15	17	10	cds	NA	0	0	-0.41214675071811	6.86526556779277	22.8817822300898	1.72276959902957e-06	0.000680963893946156	29	-2.1344690299594	0.94174932817315	7.61890865821031	0.00577594314467241	0.0786723290395035	Down Regulated	not reversely regulated
185	234	rno-mir-145-3p	ticrr	xm_218829	((((((((((...........&)))))))))).	6320	6331	1	-16.9	1	2.25e-06	0.544	0	0	-13.2236214	10	11	10	3utr	NA	0	0	-0.348790092822474	4.82057392244439	7.18074643656932	0.00736900433879444	0.086351547064169	29	-2.1344690299594	0.94174932817315	7.61890865821031	0.00577594314467241	0.0786723290395035	Down Regulated	not reversely regulated
186	237	rno-mir-145-3p	mcm10	nm_001107366	((((((((((...........&.)))))))))).	844	891	1	-18.8	1	0.000188693	0.412	0.052341745	0.075657916	-13.2236214	10	12	10	cds	NA	0	0	-0.440789429674747	5.04611800896168	12.6829859878226	0.000368997828579177	0.014595914108243	29	-2.1344690299594	0.94174932817315	7.61890865821031	0.00577594314467241	0.0786723290395035	Down Regulated	not reversely regulated
187	238	rno-mir-145-3p	chaf1a	xm_343671	((.(((((((((((((((((.&.)))))))))))))....)))))).	2656	2692	1	-22.9	1	6.97e-05	0.426	0	0	-5.495113921	19	25	13	cds	NA	0	0	-0.354020202625468	6.42917188952797	18.1343866815276	2.05850299442104e-05	0.00279099600587607	29	-2.1344690299594	0.94174932817315	7.61890865821031	0.00577594314467241	0.0786723290395035	Down Regulated	not reversely regulated
188	239	rno-mir-145-3p	trim36	xm_006254686	((((((((((...........&)))))))))).	755	766	1	-16.9	1	0.02091562	0.544	0	0	-13.2236214	10	11	10	cds	NA	0	0	0.545586919780955	2.20905485857286	8.64593622737706	0.00327791654851139	0.0540289490806238	29	-2.1344690299594	0.94174932817315	7.61890865821031	0.00577594314467241	0.0786723290395035	Down Regulated	mRNA up miRNA down
189	240	rno-mir-145-3p	rt1-n3	nm_001008855	((.((((((((..........&.)))))))))).	398	414	1	-15.6	1	1.28e-06	0.456	-0.246063272	0.295377141	-11.9563864	10	12	10	cds	NA	0	0	-0.317041179456515	4.31786287440011	7.72207794938256	0.00545495753092967	0.0720968997740596	29	-2.1344690299594	0.94174932817315	7.61890865821031	0.00577594314467241	0.0786723290395035	Down Regulated	not reversely regulated
190	241	rno-mir-145-3p	loc361346	nm_001017462	.(((((.(((((((.((((((&))))))..))))))).))))).	215	237	1	-21.9	1	0.000416882	0.441	0.858169286	0.944595907	-6.072460932	18	22	7	5utr	NA	0	0	-0.310743936415768	6.19796400338994	16.9043132466511	3.93121520072699e-05	0.00383937088099319	29	-2.1344690299594	0.94174932817315	7.61890865821031	0.00577594314467241	0.0786723290395035	Down Regulated	not reversely regulated
191	242	rno-mir-145-3p	cdc20	nm_171993	((((((((((...........&)))))))))).	130	141	1	-19.1	1	1.31e-05	0.353	1.34082819	1.509066319	-13.2236214	10	11	10	5utr	NA	0	0	-0.355158901040047	6.14653005943801	19.8054469220449	8.57380001988099e-06	0.00160373655965096	29	-2.1344690299594	0.94174932817315	7.61890865821031	0.00577594314467241	0.0786723290395035	Down Regulated	not reversely regulated
192	243	rno-mir-145-3p	dpp6	xm_006235880	((((((((((...........&)))))))))).	6366	6377	1	-19.1	1	6.26e-05	0.441	0	0	-13.2236214	10	11	10	3utr	NA	0	0	0.305832238053567	6.84998562313655	8.62708704520231	0.00331200762909934	0.0543918395755065	29	-2.1344690299594	0.94174932817315	7.61890865821031	0.00577594314467241	0.0786723290395035	Down Regulated	mRNA up miRNA down
193	244	rno-mir-145-3p	slc8a3	nm_078620	(((((((((((((((((.(..&.).)))))))))...............)))))))).	4306	4362	1	-19.9	1	0.00010185	0.441	1.671732234	1.085455423	-3.937574446	18	36	9	3utr	NA	0	0	0.44942015747441	3.53172091419141	8.27050322283425	0.00402943364871208	0.060092883909279	29	-2.1344690299594	0.94174932817315	7.61890865821031	0.00577594314467241	0.0786723290395035	Down Regulated	mRNA up miRNA down
194	245	rno-mir-145-3p	mapt	xm_008768268	((((((((((...........&.)))))))))).	749	768	1	-19.1	1	0.001379911	0.382	0	0	-13.2236214	10	12	10	cds	NA	0	0	0.295549477160953	6.97523030229463	14.0185041577685	0.000181020425901016	0.00951305438211244	29	-2.1344690299594	0.94174932817315	7.61890865821031	0.00577594314467241	0.0786723290395035	Down Regulated	mRNA up miRNA down
195	246	rno-mir-145-3p	ctsl	nm_013156	(((((((((((..........&))))))))))).	11	23	1	-20	1	0.000573734	0.346	0.456291018	0.682063026	-10.39884693	11	12	11	5utr	NA	0	0	0.268454473503104	8.04356106243099	8.42075187761936	0.00370962356422291	0.0578994535877687	29	-2.1344690299594	0.94174932817315	7.61890865821031	0.00577594314467241	0.0786723290395035	Down Regulated	mRNA up miRNA down
196	247	rno-mir-145-3p	vopp1	nm_001108630	(((..((((((((........&.))))))))))).	556	577	1	-15.3	1	0.000259817	0.456	0.510604875	1.026286026	-12.91397245	11	13	11	cds	NA	0	0	0.264089960038737	5.82129463325069	13.5108637737211	0.000237186340045172	0.0112342851877189	29	-2.1344690299594	0.94174932817315	7.61890865821031	0.00577594314467241	0.0786723290395035	Down Regulated	mRNA up miRNA down
197	248	rno-mir-145-3p	mcm4	nm_033651	(((((((((......((((((&))))))......))))))))).	2212	2234	1	-20.4	1	1.29e-05	0.5	1.627848133	1.691246588	-14.23307879	15	22	9	cds	NA	0	0	-0.319448002137222	8.3861551624439	17.4944156843898	2.88152818005388e-05	0.00334742578895522	29	-2.1344690299594	0.94174932817315	7.61890865821031	0.00577594314467241	0.0786723290395035	Down Regulated	not reversely regulated
198	249	rno-mir-145-3p	gmnn	nm_001106112	(((((((((((..........&.))))))))))).	1000	1044	1	-20.7	1	5.9e-05	0.603	-0.240670636	0.168975872	-10.39884693	11	13	11	3utr	NA	0	0	-0.301815674717629	4.37962975838673	7.12810046727874	0.00758850778161996	0.0875261334796305	29	-2.1344690299594	0.94174932817315	7.61890865821031	0.00577594314467241	0.0786723290395035	Down Regulated	not reversely regulated
199	250	rno-mir-145-3p	arhgap11a	nm_001168524	((((((((((((.(((((((.&.)))))))...)))).)))))))).	2565	2598	1	-23.5	1	0.001463572	0.485	1.500122077	1.21259121	-5.226705059	19	25	8	cds	NA	0	0	-0.323433442062789	7.05156397443696	9.53587354759754	0.00201494248100299	0.0409277758264816	29	-2.1344690299594	0.94174932817315	7.61890865821031	0.00577594314467241	0.0786723290395035	Down Regulated	not reversely regulated
200	251	rno-mir-145-3p	larp7	nm_001044290	((((((((((...........&.)))))))))).	571	591	1	-15	1	0.003241956	0.603	1.1542416	1.667250074	-13.2236214	10	12	10	cds	NA	0	0	-0.265402135878445	5.61991056530832	11.8868618438388	0.000565312876486146	0.0186790206733566	29	-2.1344690299594	0.94174932817315	7.61890865821031	0.00577594314467241	0.0786723290395035	Down Regulated	not reversely regulated
201	252	rno-mir-145-3p	plk4	xm_006232299	((((((((((((((.(((((.&.)))))..))))))))))..)))).	1612	1657	1	-24.2	1	0.000484433	0.588	0	0	-4.673024006	19	25	10	cds	NA	0	0	-0.336025748339478	7.35234600648731	20.2052998858722	6.95599509403257e-06	0.00139575203377715	29	-2.1344690299594	0.94174932817315	7.61890865821031	0.00577594314467241	0.0786723290395035	Down Regulated	not reversely regulated
202	255	rno-mir-145-3p	gsta4	nm_001106840	.(((((((((...........&.))))))))).	47	68	1	-16	1	0.000430043	0.588	0.027565122	0.515702651	-13.07937179	9	11	9	5utr	NA	0	0	0.282751381976214	6.23350348652482	12.18808943273	0.000480956178900653	0.0166912968249925	29	-2.1344690299594	0.94174932817315	7.61890865821031	0.00577594314467241	0.0786723290395035	Down Regulated	mRNA up miRNA down
203	256	rno-mir-145-3p	tmcc2	nm_001305128	((((((((((...........&)))))))))).	1464	1475	1	-16	1	0.002802322	0.382	2.0605193	2.055714001	-13.2236214	10	11	10	cds	NA	0	0	0.277688708399082	5.84813904265559	8.45318488269605	0.00364404744273347	0.0572873327322031	29	-2.1344690299594	0.94174932817315	7.61890865821031	0.00577594314467241	0.0786723290395035	Down Regulated	mRNA up miRNA down
204	258	rno-mir-145-3p	rgd1359108	nm_001007702	(((.(((((((..........&.)))))))))).	1879	1904	1	-15.6	1	6.78e-05	0.441	2.0051168	1.840032231	-13.4308692	10	12	10	3utr	NA	0	0	0.396237281468203	4.41597615801661	18.9532094768275	1.33963735213628e-05	0.00205995633558854	29	-2.1344690299594	0.94174932817315	7.61890865821031	0.00577594314467241	0.0786723290395035	Down Regulated	mRNA up miRNA down
205	259	rno-mir-145-3p	ctnnd2	nm_001271502	(((((((((((......((((&))))...)).))))))))).	1911	1931	1	-18.6	1	0.000151202	0.441	2.474755417	2.070255009	-10.39884693	15	20	9	cds	NA	0	0	0.668828262494664	2.04740112511121	7.30137905861275	0.00689017069085427	0.0834270978623446	29	-2.1344690299594	0.94174932817315	7.61890865821031	0.00577594314467241	0.0786723290395035	Down Regulated	mRNA up miRNA down
206	260	rno-mir-145-3p	kif23	nm_001108155	(((.(((((((..........&)))))))))).	470	481	1	-15.9	1	6.33e-05	0.485	1.765564143	1.184259724	-13.4308692	10	11	10	cds	NA	0	0	-0.381322101443994	6.45991234908147	19.2257281651734	1.16137574162104e-05	0.00188484451243085	29	-2.1344690299594	0.94174932817315	7.61890865821031	0.00577594314467241	0.0786723290395035	Down Regulated	not reversely regulated
207	261	rno-mir-145-3p	dmrta1	nm_001107945	..((((((((((((.......&)))))))))))).	1483	1496	1	-16.8	1	0.001873912	0.485	1.151957083	0.887332361	-5.92549936	12	13	12	cds	NA	0	0	-0.440851353289871	3.93208018930871	10.2151277256117	0.00139293346894315	0.0324998176813037	29	-2.1344690299594	0.94174932817315	7.61890865821031	0.00577594314467241	0.0786723290395035	Down Regulated	not reversely regulated
208	263	rno-mir-145-3p	slit2	xm_017599277	.....((((((((((((((((&))))))))))....)))))).	3092	3113	1	-20.4	1	0.01244838	0.632	0	0	-13.66559964	16	21	10	cds	NA	0	0	-0.668681772524936	3.91803949915163	12.8488043177999	0.000337694954688784	0.013788549347245	29	-2.1344690299594	0.94174932817315	7.61890865821031	0.00577594314467241	0.0786723290395035	Down Regulated	not reversely regulated
209	264	rno-mir-145-3p	prim2	nm_001024762	((((((((((.....(((...&)))....)))))))))).	168	186	1	-18	1	0.000167261	0.5	0.10104251	0.213834409	-12.99057232	13	18	10	5utr	NA	0	0	-0.289144724435467	6.08671020355933	13.6012643634311	0.000226033238917607	0.0109855011296049	29	-2.1344690299594	0.94174932817315	7.61890865821031	0.00577594314467241	0.0786723290395035	Down Regulated	not reversely regulated
210	265	rno-mir-145-3p	mdc1	nm_001166275	((.((((((((...((((((.&.)))))))))))))))).	57	85	1	-21.7	1	0.007373315	0.456	0.804352	0.823733493	-10.98788776	16	18	16	5utr	NA	0	0	-0.294036522955894	7.49941573087096	10.8990938547874	0.000962113141327887	0.0260242172247416	29	-2.1344690299594	0.94174932817315	7.61890865821031	0.00577594314467241	0.0786723290395035	Down Regulated	not reversely regulated
211	266	rno-mir-145-3p	bub1	nm_001106507	((.((((((((((((((((..&))))))))))))).))))).	1790	1810	1	-18.6	1	0.005236674	0.662	1.866521565	1.186397053	-5.495113921	18	20	13	cds	NA	0	0	-0.297005318101008	8.1188415024501	13.1233584655049	0.000291636771851808	0.0126712732840809	29	-2.1344690299594	0.94174932817315	7.61890865821031	0.00577594314467241	0.0786723290395035	Down Regulated	not reversely regulated
212	269	rno-mir-145-3p	efnb1	nm_017089	((((((((((((.........&)))))))))))).	1090	1103	1	-19.2	1	0.003261985	0.515	2.300872583	1.249954393	-7.052043617	12	13	12	cds	NA	0	0	0.332940570878165	6.45087948516139	8.82355668221629	0.00297366499593143	0.0512834348938024	29	-2.1344690299594	0.94174932817315	7.61890865821031	0.00577594314467241	0.0786723290395035	Down Regulated	mRNA up miRNA down
213	270	rno-mir-145-3p	mms22l	nm_001135780	(((..((.((((((((((...&.)))))))))).))..))).	1696	1727	1	-20	1	0.005383187	0.632	1.7782586	1.311425502	-13.40226883	15	20	10	cds	NA	0	0	-0.286640427120894	6.23387111711796	7.51550219456742	0.00611702286758159	0.0775947866283108	29	-2.1344690299594	0.94174932817315	7.61890865821031	0.00577594314467241	0.0786723290395035	Down Regulated	not reversely regulated
214	271	rno-mir-145-3p	polq	nm_001105878	((((((((((.....(((((.&.)))))..)))))))))).	6054	6079	1	-20.6	1	0.02002001	0.485	2.0099276	1.925100665	-12.99057232	15	19	10	cds	NA	0	0	-0.540236349561031	5.70242214339198	32.6664919872013	1.09407150381178e-08	3.01854327901671e-05	29	-2.1344690299594	0.94174932817315	7.61890865821031	0.00577594314467241	0.0786723290395035	Down Regulated	not reversely regulated
215	273	rno-mir-145-3p	mmp13	nm_133530	(((((((((.((.........&.)).))))))))).	130	180	1	-16.8	1	2.55e-05	0.544	0.988996667	0.755196851	-8.294550085	11	14	9	cds	NA	0	0	-2.31614913384214	6.14790730556736	22.7314030764159	1.86298337591223e-06	0.000680963893946156	29	-2.1344690299594	0.94174932817315	7.61890865821031	0.00577594314467241	0.0786723290395035	Down Regulated	not reversely regulated
216	274	rno-mir-145-3p	rbm43	nm_001037649	((((((((((...((((.(((&.))).))))...)))))))))).	942	973	1	-22.4	1	8.93e-05	0.485	0.3310244	-0.02950143	-11.39828284	17	23	10	cds	NA	0	0	-0.34409329031323	4.36465964826787	10.8381067076602	0.000994323485211222	0.0263496900010172	29	-2.1344690299594	0.94174932817315	7.61890865821031	0.00577594314467241	0.0786723290395035	Down Regulated	not reversely regulated
217	275	rno-mir-145-3p	midn	xm_006240911	(((..(((((((..(((((((&)))))))..)))))))))).	374	394	1	-20	1	0.000568301	0.485	0	0	-13.23460443	17	20	10	5utr	NA	0	0	0.430811137757582	5.89241410178694	15.1678408087266	9.83644685347241e-05	0.00638497788360982	29	-2.1344690299594	0.94174932817315	7.61890865821031	0.00577594314467241	0.0786723290395035	Down Regulated	mRNA up miRNA down
218	277	rno-mir-145-3p	wdhd1	nm_001107255	(((((((((((..........&)))))))).))).	3020	3033	1	-17.4	1	0.01200449	0.721	0.797270858	0.667992258	-10.39884693	11	13	8	cds	NA	0	0	-0.278752313325601	7.8253574350199	15.072683375948	0.000103449537482178	0.00650813396664867	29	-2.1344690299594	0.94174932817315	7.61890865821031	0.00577594314467241	0.0786723290395035	Down Regulated	not reversely regulated
219	278	rno-mir-145-3p	dhx58	nm_001098788	(((((((((((..........&))))))))))).	1271	1283	1	-18.3	1	0.00012945	0.485	-0.259830345	1.031079433	-10.39884693	11	12	11	cds	NA	0	0	0.325614995918652	4.7378059612287	15.0294640549388	0.000105845691988918	0.00659900702327694	29	-2.1344690299594	0.94174932817315	7.61890865821031	0.00577594314467241	0.0786723290395035	Down Regulated	mRNA up miRNA down
220	280	rno-mir-145-3p	loc103692976	xm_008765858	((((((((((...........&)))))))))).	3911	3922	1	-16.5	1	0.000814285	0.544	0	0	-13.2236214	10	11	10	3utr	NA	0	0	0.496112104645866	2.19082526776397	8.15521195137154	0.00429375815568875	0.0622866384581127	29	-2.1344690299594	0.94174932817315	7.61890865821031	0.00577594314467241	0.0786723290395035	Down Regulated	mRNA up miRNA down
221	281	rno-mir-145-3p	brca1	xm_008768092	(((((((((((..........&))))))))))).	4830	4842	1	-17.9	1	8.1e-05	0.471	0	0	-10.39884693	11	12	11	cds	NA	0	0	-0.414384269338902	7.16406771412904	20.6526504569134	5.5060912336877e-06	0.00116856197798034	29	-2.1344690299594	0.94174932817315	7.61890865821031	0.00577594314467241	0.0786723290395035	Down Regulated	not reversely regulated
222	282	rno-mir-145-3p	gen1	nm_001106717	((((((((((...........&)))))))))).	3153	3164	1	-16.7	1	0.000344624	0.574	1.91579725	0.844998719	-13.2236214	10	11	10	3utr	NA	0	0	-0.410930534370005	5.03629694840988	13.4758324964067	0.000241655946888128	0.0113004874146499	29	-2.1344690299594	0.94174932817315	7.61890865821031	0.00577594314467241	0.0786723290395035	Down Regulated	not reversely regulated
223	283	rno-mir-145-3p	cdc6	nm_001108298	((((((((((.....(((((.&)))))..)))))))))).	2116	2134	1	-16.9	1	0.0253989	0.485	0.1086723	-0.054040565	-12.99057232	15	18	10	3utr	NA	0	0	-0.432944208332896	5.34950652002761	13.1042928408167	0.000294619868112108	0.0127008783768954	29	-2.1344690299594	0.94174932817315	7.61890865821031	0.00577594314467241	0.0786723290395035	Down Regulated	not reversely regulated
224	284	rno-mir-145-3p	pld2	nm_033299	((((((..(((((((((((((&))))))))))))))))))).	2349	2369	1	-23	1	0.001560012	0.456	1.727667154	1.338692262	-7.79489591	19	20	19	cds	NA	0	0	0.300872577945361	5.03451541648486	9.75667621978351	0.001786726545915	0.0379198349244576	29	-2.1344690299594	0.94174932817315	7.61890865821031	0.00577594314467241	0.0786723290395035	Down Regulated	mRNA up miRNA down
225	285	rno-mir-145-3p	eri2	nm_001191114	((.(((.(((((((((((...&.))))))))))).))))).	1594	1630	1	-20.8	1	0.04578104	0.603	1.528703545	1.19074409	-7.038800455	16	19	11	cds	NA	0	0	-0.338019723238992	5.70372131340163	14.5178155709139	0.000138840299596854	0.00793334067365361	29	-2.1344690299594	0.94174932817315	7.61890865821031	0.00577594314467241	0.0786723290395035	Down Regulated	not reversely regulated
226	286	rno-mir-146b-3p	a4galt	nm_022240	(((.(((((((((....((((&)))))))))))))))).	362	379	1	-24.1	1	2.39e-05	0.382	-0.364708889	-0.01085985	-8.794935279	16	17	16	cds	NA	0	0	0.649272437173857	5.47136643400488	24.4391107630221	7.66957762953854e-07	0.000384733903270851	31	-1.78272944124193	0.973412814942317	7.25027636608129	0.00708901009968148	0.0871113167814964	Down Regulated	mRNA up miRNA down
227	287	rno-mir-146b-3p	loc679342	xm_006253744	.((((((.((..(((((((..&))))))).)))))))).	981	998	1	-21.8	1	0.1138769	0.529	0	0	-12.27853755	15	17	8	cds	NA	0	0	-0.264493014259867	5.77404194411801	7.28129896091101	0.00696761339697867	0.083946049616874	31	-1.78272944124193	0.973412814942317	7.25027636608129	0.00708901009968148	0.0871113167814964	Down Regulated	not reversely regulated
228	288	rno-mir-146b-3p	cdca2	nm_001107273	.((.(((((((((..((((((&))))))....))).)))))).)).	1401	1425	1	-21.5	1	0.01558629	0.485	-0.12187104	-0.183449166	-8.41763659	17	24	6	cds	NA	0	0	-0.340613939535983	6.27464159763084	13.2622519214624	0.000270804145262422	0.012092594218456	31	-1.78272944124193	0.973412814942317	7.25027636608129	0.00708901009968148	0.0871113167814964	Down Regulated	not reversely regulated
229	289	rno-mir-146b-3p	rad54l	nm_001134960	.....(.((((.(((((((((&)))))))))...)))).).	1017	1036	1	-20	0	0.00582416	0.485	2.088017267	1.707507546	-18.55608949	14	19	9	cds	NA	0	0	-0.265159266175475	4.21210158385442	7.15473975065234	0.00747661426128599	0.0868546473553181	31	-1.78272944124193	0.973412814942317	7.25027636608129	0.00708901009968148	0.0871113167814964	Down Regulated	not reversely regulated
230	290	rno-mir-146b-3p	kif4a	xm_006257113	((((((((((.((((((((((&))))))))...))..))))))))..)).	1425	1453	1	-20.6	1	1.61e-05	0.559	0	0	-6.762348922	20	28	8	cds	NA	0	0	-0.371346351882509	6.97051098231048	17.7799204746359	2.47986621848944e-05	0.00307931744012589	31	-1.78272944124193	0.973412814942317	7.25027636608129	0.00708901009968148	0.0871113167814964	Down Regulated	not reversely regulated
231	291	rno-mir-146b-3p	cdca3	nm_001007648	(((.(((((...(((((((..&))))))))))))))).	535	551	1	-18.6	1	0.000160271	0.382	1.089387429	0.611269201	-14.38368097	15	16	15	cds	NA	0	0	-0.395972859038103	5.54585792754427	17.2737210710622	3.23631824925431e-05	0.00350172567515668	31	-1.78272944124193	0.973412814942317	7.25027636608129	0.00708901009968148	0.0871113167814964	Down Regulated	not reversely regulated
232	292	rno-mir-146b-3p	abcg3l3	nm_001107205	..(((((((...(..((((((&))))))..)...))))))).	1581	1601	1	-21.3	1	0.00700281	0.456	0.547743429	0.338356842	-13.96337445	14	20	7	cds	NA	0	0	-0.433612789898649	2.85108519814062	7.88143678261093	0.0049944784644018	0.067880621099924	31	-1.78272944124193	0.973412814942317	7.25027636608129	0.00708901009968148	0.0871113167814964	Down Regulated	not reversely regulated
233	294	rno-mir-146b-3p	hist2h2aa3	nm_001315493	(((((((((((((.(((((((&.)))))))))).))))))...)))).	78	130	1	-23.5	1	0.000730337	0.265	2.070426765	1.471902075	-4.794414364	20	26	10	cds	NA	0	0	-0.940650554470349	1.0024423691189	8.85973201761196	0.00291530370069415	0.050759050652461	31	-1.78272944124193	0.973412814942317	7.25027636608129	0.00708901009968148	0.0871113167814964	Down Regulated	not reversely regulated
234	295	rno-mir-146b-3p	mcm3	nm_001191805	(((.((((((((((((((.(.&).)))))))))))...)))))).	2313	2336	1	-19.7	1	0.000213436	0.456	1.772167918	1.798948757	-6.969596721	18	23	11	cds	NA	0	0	-0.337940758518172	7.63419844122961	14.7286865255215	0.000124142994249387	0.00744588089421866	31	-1.78272944124193	0.973412814942317	7.25027636608129	0.00708901009968148	0.0871113167814964	Down Regulated	not reversely regulated
235	296	rno-mir-146b-3p	ehhadh	nm_133606	(((((((((((((((((((..&)))))))))))......................)))))))).	2813	2855	1	-23.5	1	5.36e-05	0.397	0	0.028550038	-3.937574446	19	42	11	3utr	NA	0	0	0.375255918835166	2.80097121868014	8.26805531866258	0.00403487015012466	0.060092883909279	31	-1.78272944124193	0.973412814942317	7.25027636608129	0.00708901009968148	0.0871113167814964	Down Regulated	mRNA up miRNA down
236	297	rno-mir-146b-3p	hjurp	nm_001191813	.((((((((((((..((((((&.)))))))))))))))))).	2741	2774	1	-23.5	1	4.47e-05	0.441	0.768074567	0.558878819	-5.385614315	18	20	18	3utr	NA	0	0	-0.346254767044612	5.92594884462521	12.3363280861795	0.000444227950748141	0.016233442597538	31	-1.78272944124193	0.973412814942317	7.25027636608129	0.00708901009968148	0.0871113167814964	Down Regulated	not reversely regulated
237	298	rno-mir-146b-3p	nol4	nm_001107401	(((((((((.(((((((((..&.))))))))))).))))))).	1627	1655	1	-25	1	6.36e-06	0.426	1.255307667	1.20667702	-5.180080915	18	21	11	cds	NA	0	0	1.18617899955958	2.1365529378345	21.6189147218733	3.32556071030699e-06	0.000853509023231347	31	-1.78272944124193	0.973412814942317	7.25027636608129	0.00708901009968148	0.0871113167814964	Down Regulated	mRNA up miRNA down
238	299	rno-mir-146b-3p	hk2	nm_012735	((..(((((((((((((((((&)))))))....))))..............))))))..)).	670	710	1	-21.3	1	4.26e-05	0.515	0.759711503	1.159157247	-8.527136195	19	40	7	cds	NA	0	0	0.947994389119732	5.22338352227129	21.0155516989254	4.55570426229208e-06	0.000988853905877577	31	-1.78272944124193	0.973412814942317	7.25027636608129	0.00708901009968148	0.0871113167814964	Down Regulated	mRNA up miRNA down
239	300	rno-mir-146b-3p	cdca5	nm_001115042	((((.((((((.((.((((((&))))))...))..)))))))))).	328	352	1	-24.6	1	0.003336213	0.544	-0.060251533	0.685705813	-12.13886449	18	24	10	cds	NA	0	0	-0.360870567517062	3.68871325536207	7.05036189272912	0.00792492387378738	0.0905377431378029	31	-1.78272944124193	0.973412814942317	7.25027636608129	0.00708901009968148	0.0871113167814964	Down Regulated	not reversely regulated
240	302	rno-mir-146b-3p	adam15	nm_020308	.(((((..(((((((((((((&))))))))))))).))))).	541	561	1	-26.3	1	0.000850478	0.456	0.5467205	0.624929556	-7.650646301	18	20	13	cds	NA	0	0	0.303742354423628	5.84754104152548	9.38750507123137	0.00218469319114774	0.0425334937769246	31	-1.78272944124193	0.973412814942317	7.25027636608129	0.00708901009968148	0.0871113167814964	Down Regulated	mRNA up miRNA down
241	303	rno-mir-146b-3p	cdca7	nm_001025693	(((((((((((((.(((((..&.)))))..))))).)))))))).	633	670	1	-25.8	1	4.46e-05	0.382	1.532960214	1.022555276	-4.794414364	18	23	8	cds	NA	0	0	-0.305684765701731	5.46714024434115	16.633253145019	4.53489326841325e-05	0.00408780688745521	31	-1.78272944124193	0.973412814942317	7.25027636608129	0.00708901009968148	0.0871113167814964	Down Regulated	not reversely regulated
242	305	rno-mir-146b-3p	nrde2	xm_234465	(((((((((((((....(((.&)))...))).)))))))))).	2148	2169	1	-22.7	1	0.002421679	0.426	0	0	-5.762913004	16	21	10	cds	NA	0	0	-0.387143457149489	4.4201737900415	17.8468365952069	2.3941694601404e-05	0.00307233187931506	31	-1.78272944124193	0.973412814942317	7.25027636608129	0.00708901009968148	0.0871113167814964	Down Regulated	not reversely regulated
243	307	rno-mir-146b-3p	cdca7l	nm_001034953	(((.((..(((((((((.(..&).)))))))))..))))).	617	636	1	-21.5	1	0.000115487	0.426	0.004548667	1.153075234	-10.82691819	15	19	9	cds	NA	0	0	-0.446438897696425	4.32678306748505	12.258118753969	0.000463238282461523	0.0164283860496344	31	-1.78272944124193	0.973412814942317	7.25027636608129	0.00708901009968148	0.0871113167814964	Down Regulated	not reversely regulated
244	308	rno-mir-146b-3p	elmod1	nm_001191579	..(((((((.((((...(((.&))).))))..))))))).	87	105	1	-18.6	1	0.2470457	0.441	2.149098571	1.472307339	-7.168005828	14	18	7	5utr	NA	0	0	0.387758447042921	5.42770578856138	9.4400065655373	0.00212302734374358	0.0418237381775552	31	-1.78272944124193	0.973412814942317	7.25027636608129	0.00708901009968148	0.0871113167814964	Down Regulated	mRNA up miRNA down
245	309	rno-mir-146b-3p	plk4	nm_001107669	(((.(((.((..((((((...&))))))..)))))))).	391	408	0.974358974	-17.5	1	0.003430453	0.559	1.537079583	1.977320225	-15.45480944	14	17	8	cds	NA	0	0	-0.336025748339478	7.35234600648731	20.2052998858722	6.95599509403257e-06	0.00139575203377715	31	-1.78272944124193	0.973412814942317	7.25027636608129	0.00708901009968148	0.0871113167814964	Down Regulated	not reversely regulated
246	310	rno-mir-146b-3p	pcdhb11	xm_017601096	(((((((((((((((((.(((&))).))))))))))))..........))))).	5588	5620	1	-24.7	1	0.002309721	0.603	0	0	-3.937574446	20	32	12	3utr	NA	0	0	0.967141285432563	1.63869387249073	13.6518026826292	0.000220029974891405	0.0107922257906735	31	-1.78272944124193	0.973412814942317	7.25027636608129	0.00708901009968148	0.0871113167814964	Down Regulated	mRNA up miRNA down
247	312	rno-mir-146b-3p	lrp12	nm_001134883	.(.((((((((.((((((((.&))))))))..)))))))).).	2332	2353	1	-25.6	1	4.51e-05	0.456	0.946047375	2.131208831	-8.697667621	17	21	8	cds	NA	0	0	0.309081214188809	5.09656111713641	16.2330201972125	5.60093204020422e-05	0.00452318813660052	31	-1.78272944124193	0.973412814942317	7.25027636608129	0.00708901009968148	0.0871113167814964	Down Regulated	mRNA up miRNA down
248	313	rno-mir-146b-3p	st3gal1	xm_006241709	.(((((((((..((((.((((&))))))))..))))))))).	2976	2996	1	-23.4	1	0.004315897	0.426	0	0	-9.964902622	17	20	9	3utr	NA	0	0	0.483727674048723	3.72064819019095	7.64619373010854	0.00568922353867611	0.0739532049149936	31	-1.78272944124193	0.973412814942317	7.25027636608129	0.00708901009968148	0.0871113167814964	Down Regulated	mRNA up miRNA down
249	315	rno-mir-146b-3p	cdca8	xm_008764064	(((((((.((....(((((..&)))))))))))))).	917	932	1	-19.7	1	6.02e-05	0.485	0	0	-14.56875769	14	15	14	cds	NA	0	0	-0.30197687992862	5.38121650578371	13.1641152144387	0.000285361496738941	0.0124970217381387	31	-1.78272944124193	0.973412814942317	7.25027636608129	0.00708901009968148	0.0871113167814964	Down Regulated	not reversely regulated
250	316	rno-mir-146b-3p	rbl1	nm_001191066	.((((((((((((((((....&)))))))))))))))).	2346	2363	1	-26.2	1	0.000965622	0.588	2.037533869	1.738751399	-3.793324837	16	17	16	cds	NA	0	0	-0.348490882966458	6.60963850688759	17.6499753716403	2.65518712965261e-05	0.00322007089701607	31	-1.78272944124193	0.973412814942317	7.25027636608129	0.00708901009968148	0.0871113167814964	Down Regulated	not reversely regulated
251	317	rno-mir-146b-3p	fancb	nm_001192003	.((((((.(((((((((((..&.)))))))))))....)))))).	984	1013	1	-19	1	3.13e-05	0.529	0.456522545	0.319075174	-6.106959767	17	23	11	cds	NA	0	0	-0.363795884693581	4.51625286976748	8.41965226901291	0.00371186777321224	0.0578994535877687	31	-1.78272944124193	0.973412814942317	7.25027636608129	0.00708901009968148	0.0871113167814964	Down Regulated	not reversely regulated
252	319	rno-mir-146b-3p	diras2	nm_001169578	.(((((((((.....((((((&)))))).....))))))))).	295	316	1	-22.9	1	0.000102767	0.456	1.837705089	1.792188801	-12.84632271	15	21	9	cds	NA	0	0	-1.57562303052459	0.858627018071916	15.4036138357112	8.68220932017465e-05	0.00605976477428568	31	-1.78272944124193	0.973412814942317	7.25027636608129	0.00708901009968148	0.0871113167814964	Down Regulated	not reversely regulated
253	320	rno-mir-146b-3p	epb41	xm_017593837	.((((((.(((((.(((((..&))))))))))....................)))))).	2246	2283	1	-20.5	1	8.66e-05	0.426	0	0	-6.963799684	16	37	10	cds	NA	0	0	0.30596932302134	5.04444888868116	10.2616381604655	0.00135825018980812	0.0320247769906104	31	-1.78272944124193	0.973412814942317	7.25027636608129	0.00708901009968148	0.0871113167814964	Down Regulated	mRNA up miRNA down
254	321	rno-mir-146b-3p	cdh2	nm_031333	..(((((((((((.((((...&)))).))))))))))).	1124	1141	1	-20.1	1	0.001530996	0.544	1.842612727	2.33469085	-5.813840637	15	17	11	cds	NA	0	0	0.627547998410325	5.12347897616938	15.0149863674157	0.000106660787422161	0.00659900702327694	31	-1.78272944124193	0.973412814942317	7.25027636608129	0.00708901009968148	0.0871113167814964	Down Regulated	mRNA up miRNA down
255	322	rno-mir-146b-3p	aurka	nm_153296	(((((((((.(((((......&))))).))))))))).	30	46	1	-20.3	1	0.004598675	0.5	0.4119422	0.306148664	-5.413129995	14	16	9	cds	NA	0	0	-0.289103898687352	5.49644586690424	9.61476892088218	0.0019301874867125	0.0399516083624641	31	-1.78272944124193	0.973412814942317	7.25027636608129	0.00708901009968148	0.0871113167814964	Down Regulated	not reversely regulated
256	323	rno-mir-146b-3p	lrp4	xm_008762038	.((((((((.(((((((.((.&)).))))))))))).)))).	1661	1681	1	-21.9	1	0.000209408	0.412	0	0	-5.035831306	17	20	11	cds	NA	0	0	-0.622780392026872	2.24018935945974	10.2870754184561	0.00133965252612093	0.031862942410066	31	-1.78272944124193	0.973412814942317	7.25027636608129	0.00708901009968148	0.0871113167814964	Down Regulated	not reversely regulated
257	324	rno-mir-146b-3p	fancd2	nm_001001719	((((((((....((((.((((&))))))))....)))))))).	1868	1889	1	-19.8	1	0.01306702	0.559	1.302093898	1.44434264	-12.40804836	16	21	8	cds	NA	0	0	-0.343784322112018	5.76709978997691	18.408952907697	1.78218653864459e-05	0.00255431307019242	31	-1.78272944124193	0.973412814942317	7.25027636608129	0.00708901009968148	0.0871113167814964	Down Regulated	not reversely regulated
258	325	rno-mir-146b-3p	ntrk1	nm_021589	..(((((((((((.((((((.&))))))))))).)))))).	881	900	1	-22.1	1	2.96e-07	0.382	1.364438425	1.823637853	-5.813840637	17	19	11	cds	NA	0	0	0.335698757834966	7.81274248410598	13.4273396252367	0.000247983543923308	0.0113557941524383	31	-1.78272944124193	0.973412814942317	7.25027636608129	0.00708901009968148	0.0871113167814964	Down Regulated	mRNA up miRNA down
259	327	rno-mir-146b-3p	iah1	nm_001100540	(((((((.((((((((.(((.&))).))))))))))..))))).	726	748	1	-25.4	1	4.2e-05	0.426	0.178472375	0.592744278	-6.251209375	18	22	10	cds	NA	0	0	0.270636789895682	5.12250036634026	10.6513689316149	0.00109989466270468	0.0277992923120982	31	-1.78272944124193	0.973412814942317	7.25027636608129	0.00708901009968148	0.0871113167814964	Down Regulated	mRNA up miRNA down
260	329	rno-mir-146b-3p	calr3	nm_001012212	.((((((((((..((((((..&.)))))).)))))))))).	245	275	1	-22	1	0.00057796	0.397	1.53142963	0.859662398	-8.42925876	16	19	10	cds	NA	0	0	0.782175128612941	0.714750393976661	8.54056639472692	0.00347317540596661	0.0560187473658462	31	-1.78272944124193	0.973412814942317	7.25027636608129	0.00708901009968148	0.0871113167814964	Down Regulated	mRNA up miRNA down
261	330	rno-mir-146b-3p	nab2	nm_001134874	.((((((((((..((((.((.&)).)))).)))))))))).	436	455	1	-22.5	1	0.00021367	0.397	-0.4187229	0.122787943	-8.42925876	16	19	10	cds	NA	0	0	0.33704935147844	4.97790470054075	10.0635569000842	0.00151230974815501	0.0339915486367388	31	-1.78272944124193	0.973412814942317	7.25027636608129	0.00708901009968148	0.0871113167814964	Down Regulated	mRNA up miRNA down
262	331	rno-mir-146b-3p	psmb10	nm_001025637	.((((((((.((.(((((((.&)))))))...)).)))))))).	163	185	1	-22.7	1	0.000125123	0.426	-0.329824725	0.502457284	-6.324961918	17	22	8	cds	NA	0	0	-0.315993675435026	5.32351213484009	7.73134437980024	0.00542703262664164	0.0718138274192052	31	-1.78272944124193	0.973412814942317	7.25027636608129	0.00708901009968148	0.0871113167814964	Down Regulated	not reversely regulated
263	332	rno-mir-146b-3p	cdkn3	xm_006251791	(((((((.(((((((((..((&))..))))))...)))))))))).	279	303	1	-20.3	1	8.55e-05	0.603	0	0	-6.251209375	18	24	10	cds	NA	0	0	-0.355487694889053	6.02354031061263	18.4608345090738	1.73432017687101e-05	0.00251841545683533	31	-1.78272944124193	0.973412814942317	7.25027636608129	0.00708901009968148	0.0871113167814964	Down Regulated	not reversely regulated
264	334	rno-mir-146b-3p	psrc1	xm_006233176	(((((((.(((((..(((((.&))))).....)))))))))))).	1692	1715	1	-23.7	1	2.82e-05	0.412	0	0	-7.843498853	17	23	12	3utr	NA	0	0	-0.387217781892564	4.405275681078	14.0435417280238	0.000178626212027802	0.00943214773176473	31	-1.78272944124193	0.973412814942317	7.25027636608129	0.00708901009968148	0.0871113167814964	Down Regulated	not reversely regulated
265	335	rno-mir-146b-3p	trim36	nm_001106147	..((((.(((..(((((((((&))))).))))))).)))).	777	796	1	-18.7	1	0.02172246	0.588	1.34660194	1.796509175	-12.67226504	16	19	7	cds	NA	0	0	0.545586919780955	2.20905485857286	8.64593622737706	0.00327791654851139	0.0540289490806238	31	-1.78272944124193	0.973412814942317	7.25027636608129	0.00708901009968148	0.0871113167814964	Down Regulated	mRNA up miRNA down
266	337	rno-mir-146b-3p	epha4	nm_001162411	.(((((((.((((((((((((&)))))))))))).......))))))).	709	736	1	-23.7	1	0.000396028	0.441	-0.0901495	0.417775837	-4.849714496	19	27	12	cds	NA	0	0	1.15175243224827	2.6163805239494	12.1489297809604	0.000491160406171019	0.0168588941248318	31	-1.78272944124193	0.973412814942317	7.25027636608129	0.00708901009968148	0.0871113167814964	Down Regulated	mRNA up miRNA down
267	338	rno-mir-146b-3p	igf1r	nm_052807	...((((((((((((((((((&))))..))))))))))).))).	4458	4480	1	-22	1	1.77e-06	0.559	0.793529224	0.582142949	-6.514540194	18	22	11	3utr	NA	0	0	0.429985448454104	4.24907321534792	8.2573477767195	0.00405873818370245	0.0603668929856337	31	-1.78272944124193	0.973412814942317	7.25027636608129	0.00708901009968148	0.0871113167814964	Down Regulated	mRNA up miRNA down
268	339	rno-mir-146b-3p	pdk3	nm_001106581	...((((((((((((((((..&))))))..))))).))))).	1742	1762	1	-19	1	0.005341486	0.515	1.535947893	1.357808108	-6.514540194	16	20	6	3utr	NA	0	0	0.464127747709431	7.64306250094794	43.0943691741229	5.21621628066734e-11	5.75661628734448e-07	31	-1.78272944124193	0.973412814942317	7.25027636608129	0.00708901009968148	0.0871113167814964	Down Regulated	mRNA up miRNA down
269	340	rno-mir-146b-3p	kcnn1	nm_019313	(((((((...((((((((...&))))))))))))))).	361	377	1	-22	1	6.79e-05	0.485	1.80280925	1.76801974	-8.550105502	15	16	15	cds	NA	0	0	0.739578442674583	2.85537740940504	15.412522181148	8.64137606756447e-05	0.00605976477428568	31	-1.78272944124193	0.973412814942317	7.25027636608129	0.00708901009968148	0.0871113167814964	Down Regulated	mRNA up miRNA down
270	341	rno-mir-146b-3p	ankle1	xm_006252960	(((((((.((.((.(((((..&)))))))))))))))).	1418	1435	1	-21	1	1.5e-10	0.338	0	0	-9.932823768	16	17	16	cds	NA	0	0	-0.423200644274297	4.47202071988623	8.73743506846393	0.00311742720941006	0.0525420561789507	31	-1.78272944124193	0.973412814942317	7.25027636608129	0.00708901009968148	0.0871113167814964	Down Regulated	not reversely regulated
271	342	rno-mir-146b-3p	ephb4	xm_003751156	..(((((((((((((((((((&)))))))).).)))))))))).	2483	2505	1	-25.8	1	0.000239192	0.382	0	0	-4.957000719	19	22	10	cds	NA	0	0	0.825389711929628	1.07904671678221	7.58619518056727	0.00588169555531134	0.0753895379191822	31	-1.78272944124193	0.973412814942317	7.25027636608129	0.00708901009968148	0.0871113167814964	Down Regulated	mRNA up miRNA down
272	343	rno-mir-146b-3p	stxbp4	xm_006247131	(((((.((.((((((((....&)))))))))).))))).	2083	2100	1	-20.1	1	0.002058829	0.529	0	0	-6.894922866	15	17	10	3utr	NA	0	0	0.370826902489685	3.37811196836404	10.0045437688772	0.00156154470996934	0.034615987978891	31	-1.78272944124193	0.973412814942317	7.25027636608129	0.00708901009968148	0.0871113167814964	Down Regulated	mRNA up miRNA down
273	345	rno-mir-146b-3p	anln	xm_008766020	.(((((((.((..((((.(((&))).))))..))))))))).	2431	2451	0.991452991	-21.9	1	0.000236651	0.471	0	0	-9.485648418	16	20	9	cds	NA	0	0	-0.273278670375044	7.21712936509092	8.06026052901088	0.004524667701874	0.0643200761593433	31	-1.78272944124193	0.973412814942317	7.25027636608129	0.00708901009968148	0.0871113167814964	Down Regulated	not reversely regulated
274	346	rno-mir-146b-3p	ephx1	nm_012844	...((((((((((((((.((.&)).)))))))..))))))).	842	862	0.953846154	-23.4	1	3.29e-07	0.441	1.625631931	0.814423656	-6.514540194	16	20	7	cds	NA	0	0	0.412291599382831	6.73305332662838	7.38665748420732	0.0065709487389862	0.0812169560013875	31	-1.78272944124193	0.973412814942317	7.25027636608129	0.00708901009968148	0.0871113167814964	Down Regulated	mRNA up miRNA down
275	347	rno-mir-146b-3p	cpeb4	xm_006245978	.((((((((((..((((((((&))))))))..)))))))))).	1944	1965	0.974358974	-29.5	1	8.74e-09	0.5	0	0	-8.42925876	18	21	10	cds	NA	0	0	0.311952911430882	6.42743531257902	7.750867066831	0.00536867593474086	0.071298083773526	31	-1.78272944124193	0.973412814942317	7.25027636608129	0.00708901009968148	0.0871113167814964	Down Regulated	mRNA up miRNA down
276	348	rno-mir-146b-3p	slfn13	xm_008768029	(((((((.(((((((((((..&))))))))))).))...))))).	3578	3601	0.974358974	-21.4	1	3.77e-07	0.5	0	0	-6.251209375	18	23	11	3utr	NA	0	0	-0.440767515968941	6.12552884304347	28.1577310685153	1.11820114737417e-07	0.000123404678624213	31	-1.78272944124193	0.973412814942317	7.25027636608129	0.00708901009968148	0.0871113167814964	Down Regulated	not reversely regulated
277	349	rno-mir-146b-3p	kif23	nm_001108155	.((((((..(((((((.(((.&.)))..)))))))...)))))).	2922	2970	1	-22.1	1	0.009531127	0.5	0.818079771	1.797535001	-7.163349425	16	23	7	cds	NA	0	0	-0.381322101443994	6.45991234908147	19.2257281651734	1.16137574162104e-05	0.00188484451243085	31	-1.78272944124193	0.973412814942317	7.25027636608129	0.00708901009968148	0.0871113167814964	Down Regulated	not reversely regulated
278	350	rno-mir-146b-3p	cenph	xm_008760701	((((.((((((.(((((((..&)))))))..)))))).)))).	816	837	1	-21	1	0.000388113	0.618	0	0	-11.40341493	17	21	7	3utr	NA	0	0	-0.3425462090132	5.27372333661786	10.0886407037223	0.00149186114293088	0.0338073502533578	31	-1.78272944124193	0.973412814942317	7.25027636608129	0.00708901009968148	0.0871113167814964	Down Regulated	not reversely regulated
279	351	rno-mir-146b-3p	maged2	nm_080479	(((((((.(.(((((((((..&.))))))))).)))))))).	1234	1275	1	-22.8	1	2.42e-06	0.412	1.013999111	1.178826136	-7.493715844	17	20	9	cds	NA	0	0	-0.355688018532217	7.78433561319924	21.5418722514531	3.46186740766468e-06	0.000868299288886077	31	-1.78272944124193	0.973412814942317	7.25027636608129	0.00708901009968148	0.0871113167814964	Down Regulated	not reversely regulated
280	352	rno-mir-146b-3p	kif15	nm_181635	.((..(((((((((((((((.&)))))))))...))))))..)).	3902	3925	1	-24.8	1	9.07e-05	0.515	0.812331344	0.781819376	-10.94438429	17	23	9	cds	NA	0	0	-0.378661595293423	5.260114810239	12.4186083684027	0.000425076881444072	0.0159021981817518	31	-1.78272944124193	0.973412814942317	7.25027636608129	0.00708901009968148	0.0871113167814964	Down Regulated	not reversely regulated
281	353	rno-mir-146b-3p	igsf9	nm_001107197	(((((((((.(((((..((..&))..)))))))))))))).	1411	1430	1	-24.7	1	9.59e-07	0.368	0.620691256	0.630202888	-5.413129995	16	19	14	cds	NA	0	0	0.536585876046572	5.73925834536142	10.6694144565818	0.00108921591932694	0.0277611706367022	31	-1.78272944124193	0.973412814942317	7.25027636608129	0.00708901009968148	0.0871113167814964	Down Regulated	mRNA up miRNA down
282	354	rno-mir-146b-3p	ercc6l	nm_001098674	((((((((((((((((.(((.&)))))))))))).......................))))))).	1272	1315	1	-21	1	0.001345002	0.5	0.570374767	0.205503451	-3.937574446	19	43	12	cds	NA	0	0	-0.366913494053078	5.81531192459755	13.4395884294814	0.000246369665213046	0.0113557941524383	31	-1.78272944124193	0.973412814942317	7.25027636608129	0.00708901009968148	0.0871113167814964	Down Regulated	not reversely regulated
283	355	rno-mir-146b-3p	dpp6	xm_006235880	..(((((((((((((((((..&.)))..)))))).)))))))).	531	560	1	-22.8	1	2.45e-06	0.426	0	0	-4.957000719	17	22	8	5utr	NA	0	0	0.305832238053567	6.84998562313655	8.62708704520231	0.00331200762909934	0.0543918395755065	31	-1.78272944124193	0.973412814942317	7.25027636608129	0.00708901009968148	0.0871113167814964	Down Regulated	mRNA up miRNA down
284	356	rno-mir-146b-3p	rgd1359108	nm_001007702	((((((((...(((.((((..&)))).)))...)))))))).	2846	2866	1	-19.9	1	0.007894739	0.471	2.694016625	1.920433446	-9.796694608	15	20	8	3utr	NA	0	0	0.396237281468203	4.41597615801661	18.9532094768275	1.33963735213628e-05	0.00205995633558854	31	-1.78272944124193	0.973412814942317	7.25027636608129	0.00708901009968148	0.0871113167814964	Down Regulated	mRNA up miRNA down
285	357	rno-mir-146b-3p	loc108348233	xm_017601097	...((((.((((((((((((.&))))))))))))....)))).	1361	1382	0.980769231	-22.3	1	0.002075041	0.559	0	0	-8.828175123	16	21	12	5utr	NA	0	0	0.863776937613253	1.12653088154697	8.53274004539817	0.00348814172967605	0.0561153529572957	31	-1.78272944124193	0.973412814942317	7.25027636608129	0.00708901009968148	0.0871113167814964	Down Regulated	mRNA up miRNA down
286	358	rno-mir-146b-3p	slit2	xm_017599277	....(((((.((((((((.((&)).)))))))).))))).	3252	3270	1	-23	1	0.000351487	0.559	0	0	-10.78906894	15	18	8	cds	NA	0	0	-0.668681772524936	3.91803949915163	12.8488043177999	0.000337694954688784	0.013788549347245	31	-1.78272944124193	0.973412814942317	7.25027636608129	0.00708901009968148	0.0871113167814964	Down Regulated	not reversely regulated
287	359	rno-mir-146b-3p	ect2	nm_001108547	(((((((((((((((......&))))))))))))).)).	3808	3825	1	-20.5	1	0.001189534	0.632	1.100877112	1.28560368	-4.170623527	15	17	13	3utr	NA	0	0	-0.364523135359271	7.41764014152974	14.949755899337	0.000110412346644707	0.00676950365317214	31	-1.78272944124193	0.973412814942317	7.25027636608129	0.00708901009968148	0.0871113167814964	Down Regulated	not reversely regulated
288	360	rno-mir-146b-3p	cenpt	nm_001024257	((.(.((((((((((((.(((&.)))..)))))))))))).).)).	183	220	1	-23.5	1	6.01e-06	0.5	0.84958625	1.450695125	-9.614151095	18	24	12	cds	NA	0	0	-0.375555248539759	5.63197218739874	16.696305769871	4.38663363941381e-05	0.00406814191971183	31	-1.78272944124193	0.973412814942317	7.25027636608129	0.00708901009968148	0.0871113167814964	Down Regulated	not reversely regulated
289	361	rno-mir-146b-3p	arhgap19	xm_003749116	((((((((((((((.(((((.&)))).)..)))))....))))))))).	551	578	1	-20.5	1	0.02379109	0.5	0	0	-4.673024006	19	27	9	cds	NA	0	0	-0.309248678937663	7.13339722494043	26.6742290903955	2.40812018450885e-07	0.000163149928828089	31	-1.78272944124193	0.973412814942317	7.25027636608129	0.00708901009968148	0.0871113167814964	Down Regulated	not reversely regulated
290	362	rno-mir-146b-3p	brca1	xm_008768092	((((((((((((((((((((.&))))))................))))).))))))))).	3194	3232	1	-23.3	1	0.008344205	0.559	0	0	-3.937574446	20	38	9	cds	NA	0	0	-0.414384269338902	7.16406771412904	20.6526504569134	5.5060912336877e-06	0.00116856197798034	31	-1.78272944124193	0.973412814942317	7.25027636608129	0.00708901009968148	0.0871113167814964	Down Regulated	not reversely regulated
291	363	rno-mir-146b-3p	impact	nm_001012235	.((.((((((((.((((((((&)))))))))))))))).)).	2363	2383	1	-20.5	1	2.16e-05	0.647	0.468835375	0.281656504	-8.114477725	18	20	16	3utr	NA	0	0	0.269371022928054	8.17496262892087	16.2416953220978	5.57534435082757e-05	0.00452318813660052	31	-1.78272944124193	0.973412814942317	7.25027636608129	0.00708901009968148	0.0871113167814964	Down Regulated	mRNA up miRNA down
292	364	rno-mir-146b-3p	pwwp2b	nm_001108507	...(((((((..(.(((((((&))))))))))))))).	1445	1461	1	-20.2	1	0.002269797	0.382	0.339627243	0.927547248	-13.5429579	15	16	15	cds	NA	0	0	0.333858272817559	5.33651948624865	16.1333217504903	5.90361415361936e-05	0.00458818914079882	31	-1.78272944124193	0.973412814942317	7.25027636608129	0.00708901009968148	0.0871113167814964	Down Regulated	mRNA up miRNA down
293	367	rno-mir-146b-3p	l1cam	nm_017345	(((((((((((((.((((.(.&.).))))...))))))))))))).	4804	4839	1	-27.2	1	0.00034776	0.559	1.365457769	1.013574999	-4.794414364	18	24	13	3utr	NA	0	0	0.380990879823183	8.86268359524986	24.7534186942241	6.51531358700761e-07	0.000342395241648648	31	-1.78272944124193	0.973412814942317	7.25027636608129	0.00708901009968148	0.0871113167814964	Down Regulated	mRNA up miRNA down
294	368	rno-mir-146b-3p	ripor1	nm_001100660	(((((((((((...(((((((&))))))).....))))))...............))))).	427	466	1	-23.8	1	3.46e-05	0.529	1.846292765	1.82445092	-9.430348286	18	39	7	cds	NA	0	0	0.263320734036436	5.05221149325949	7.41233566484525	0.00647781717081712	0.080859431536529	31	-1.78272944124193	0.973412814942317	7.25027636608129	0.00708901009968148	0.0871113167814964	Down Regulated	mRNA up miRNA down
295	369	rno-mir-146b-3p	pheta2	nm_001130511	((..((((((((((((((((.&))))))....))))))))))..)).	631	656	1	-26.1	1	6.99e-05	0.353	1.16474015	1.639554238	-8.527136195	18	25	10	cds	NA	0	1	-0.323457279414208	3.9519028026736	9.28735400714086	0.00230741212057845	0.0441172719126	31	-1.78272944124193	0.973412814942317	7.25027636608129	0.00708901009968148	0.0871113167814964	Down Regulated	not reversely regulated
296	370	rno-mir-146b-3p	arhgef10	xm_002728436	.(((((((((..(((((((((&)))))))))..))))))))).	1364	1385	1	-25.4	1	3.01e-06	0.529	0	0	-9.964902622	18	21	9	cds	NA	0	0	0.264823415687658	5.07114538467242	13.0135768682291	0.000309240692491551	0.0130757865223631	31	-1.78272944124193	0.973412814942317	7.25027636608129	0.00708901009968148	0.0871113167814964	Down Regulated	mRNA up miRNA down
297	372	rno-mir-146b-3p	incenp	nm_001106335	....(((..(((((((((((.&)))))))))))..))).	297	314	0.961538462	-25.2	1	0.003260803	0.544	0.919672927	0.236717918	-12.91658706	14	17	11	cds	NA	0	0	-0.30142537959562	6.53835137458123	14.1989192052005	0.000164464950357048	0.00889723133402146	31	-1.78272944124193	0.973412814942317	7.25027636608129	0.00708901009968148	0.0871113167814964	Down Regulated	not reversely regulated
298	373	rno-mir-146b-3p	dtl	xm_223074	...((((((((((...((((.&.)))).)))))))))).	4063	4109	1	-20.5	1	0.03568522	0.618	0	0	-8.339878752	14	17	10	3utr	NA	0	0	-0.431474833309898	6.05929406051342	26.2034414294899	3.07274438723335e-07	0.000188393372541707	31	-1.78272944124193	0.973412814942317	7.25027636608129	0.00708901009968148	0.0871113167814964	Down Regulated	not reversely regulated
299	375	rno-mir-146b-3p	tubb2b	nm_001013886	.(((((((((((((.......&))))))))))))).	1549	1563	1	-20.2	1	1.84e-05	0.529	0.274695615	0.484836639	-4.761823478	13	14	13	3utr	NA	0	0	0.416744137847732	6.46582268573622	19.3366320782392	1.09583717699843e-05	0.00184656167925566	31	-1.78272944124193	0.973412814942317	7.25027636608129	0.00708901009968148	0.0871113167814964	Down Regulated	mRNA up miRNA down
300	377	rno-mir-146b-3p	plk2	nm_031821	(((((((.(((((.((((((.&))))))...)))))))))))).	901	923	1	-23.1	1	3.65e-05	0.529	2.29851	2.25522675	-7.108049293	18	22	12	cds	NA	0	0	0.337987330555237	8.89492805983088	17.0257453022776	3.68764055937384e-05	0.00366637848768016	31	-1.78272944124193	0.973412814942317	7.25027636608129	0.00708901009968148	0.0871113167814964	Down Regulated	mRNA up miRNA down
301	378	rno-mir-146b-3p	espl1	nm_001170602	(((.(((.(.((((((((((.&)))))))))))))).))).	3147	3166	1	-23.2	1	2.84e-05	0.426	1.9771089	1.159408124	-10.52573812	17	19	14	cds	NA	0	0	-0.405064521261037	5.10156417988982	7.40850781126657	0.00649161438395838	0.080859431536529	31	-1.78272944124193	0.973412814942317	7.25027636608129	0.00708901009968148	0.0871113167814964	Down Regulated	not reversely regulated
302	379	rno-mir-146b-3p	mcm4	nm_033651	.((((((((((.((((((.(.&.).))))))..)))))))))).	2200	2238	1	-22.3	1	9.25e-05	0.471	1.55129176	1.719775863	-7.140128147	17	22	10	cds	NA	0	0	-0.319448002137222	8.3861551624439	17.4944156843898	2.88152818005388e-05	0.00334742578895522	31	-1.78272944124193	0.973412814942317	7.25027636608129	0.00708901009968148	0.0871113167814964	Down Regulated	not reversely regulated
303	380	rno-mir-146b-3p	ctsl	nm_013156	(((((.((((((((((((...&.))))))))))).).))).)).	688	732	1	-22.1	1	2.88e-05	0.529	1.5309194	0.905204621	-5.838533207	17	22	11	cds	NA	0	0	0.268454473503104	8.04356106243099	8.42075187761936	0.00370962356422291	0.0578994535877687	31	-1.78272944124193	0.973412814942317	7.25027636608129	0.00708901009968148	0.0871113167814964	Down Regulated	mRNA up miRNA down
304	381	rno-mir-146b-3p	rab3a	nm_013018	.((((((((.((((((((...&)))))))))))).)).)).	447	466	1	-20.7	1	0.000203694	0.5	0.528639363	0.140793174	-5.035831306	16	19	12	cds	NA	0	0	0.33949898321665	5.34702422512862	16.9044011740794	3.93103310465502e-05	0.00383937088099319	31	-1.78272944124193	0.973412814942317	7.25027636608129	0.00708901009968148	0.0871113167814964	Down Regulated	mRNA up miRNA down
305	382	rno-mir-146b-3p	cyp27a1	nm_178847	(((((((((((((((.(((((&)))))))))))).)))).......)))).	1887	1916	1	-20.1	1	1.65e-05	0.441	0.265551757	0.319790609	-4.170623527	20	29	12	cds	NA	0	0	0.327551276498156	4.56255898251474	12.5858996870527	0.000388667892011622	0.0150503117762816	31	-1.78272944124193	0.973412814942317	7.25027636608129	0.00708901009968148	0.0871113167814964	Down Regulated	mRNA up miRNA down
306	383	rno-mir-146b-3p	kif22	nm_001009645	(((.((((((((((....((.&.))....)))))))))).))).	1320	1357	1	-21.4	1	4.25e-08	0.456	1.4913684	1.070294025	-7.938095362	15	22	10	cds	NA	0	0	-0.350420822577894	7.50465631737472	21.1121818814276	4.33165692058778e-06	0.000988853905877577	31	-1.78272944124193	0.973412814942317	7.25027636608129	0.00708901009968148	0.0871113167814964	Down Regulated	not reversely regulated
307	384	rno-mir-146b-3p	piga	xm_008773181	(((((((((.(((((((((..&)))))))))))))))))).	169	188	1	-25	1	8.52e-05	0.456	0	0	-5.180080915	18	19	18	5utr	NA	0	0	-0.362797200173251	3.48057756998125	7.67572396802941	0.00559686340634225	0.0732704443088885	31	-1.78272944124193	0.973412814942317	7.25027636608129	0.00708901009968148	0.0871113167814964	Down Regulated	not reversely regulated
308	385	rno-mir-146b-3p	arhgef39	nm_001106676	(((.(((((((((((((((..&)))))))).))).)))).))).	1143	1165	1	-24.5	1	0.00043106	0.5	1.511078547	0.966911224	-6.969596721	18	22	8	3utr	NA	0	0	-0.656950619754485	3.36007479438198	26.8287179150342	2.2230906280392e-07	0.000163149928828089	31	-1.78272944124193	0.973412814942317	7.25027636608129	0.00708901009968148	0.0871113167814964	Down Regulated	not reversely regulated
309	386	rno-mir-146b-3p	arrdc3	nm_001007797	(((.(((((...(((((.((.&)).)))))...)))))))).	76	96	0.974358974	-18.7	1	0.000176921	0.544	2.8053382	2.073005168	-14.38368097	15	20	8	cds	NA	0	0	0.449425899339293	6.67088867923876	11.4051058964932	0.000732425256018792	0.0216266683233786	31	-1.78272944124193	0.973412814942317	7.25027636608129	0.00708901009968148	0.0871113167814964	Down Regulated	mRNA up miRNA down
310	387	rno-mir-146b-3p	fos	nm_022197	(((((((((((((.((((.((&)).))))))))).................)))))))).	1050	1088	1	-25	1	0.001114739	0.338	1.54640994	1.602960984	-4.794414364	19	38	9	cds	NA	0	0	0.632684387808938	2.74384179234354	6.84783168846515	0.00887489185711157	0.097456026403068	31	-1.78272944124193	0.973412814942317	7.25027636608129	0.00708901009968148	0.0871113167814964	Down Regulated	mRNA up miRNA down
311	388	rno-mir-146b-3p	snupn	nm_001004270	.((((((.(((((((((....&))))))))).....)))))).	24	45	1	-20.8	1	0.01693402	0.529	1.401203556	0.396552796	-6.106959767	15	21	9	cds	NA	0	0	0.269321941328848	3.89025841029422	7.20488402289241	0.00727054475552291	0.0855771434805555	31	-1.78272944124193	0.973412814942317	7.25027636608129	0.00708901009968148	0.0871113167814964	Down Regulated	mRNA up miRNA down
312	389	rno-mir-146b-3p	pcdhb10	xm_017600899	....(((((((((((((((..&)))))))).......))))))).	2250	2273	1	-21.4	1	0.01744155	0.529	0	0	-9.546562469	15	23	8	cds	NA	0	0	0.666297115052938	2.80383558950965	8.54405379354338	0.0034665274977136	0.0560187473658462	31	-1.78272944124193	0.973412814942317	7.25027636608129	0.00708901009968148	0.0871113167814964	Down Regulated	mRNA up miRNA down
313	390	rno-mir-146b-3p	lpl	nm_012598	.((((((((((...(((((((&)))))))))))).))))).	824	843	1	-21.1	1	7.25e-06	0.5	-0.359274818	-0.047627312	-9.286098677	17	19	12	cds	NA	0	0	-0.270676015832554	10.6078086219635	27.8907669681344	1.28360826318063e-07	0.000128780916295104	31	-1.78272944124193	0.973412814942317	7.25027636608129	0.00708901009968148	0.0871113167814964	Down Regulated	not reversely regulated
314	391	rno-mir-146b-3p	slbp	nm_001130988	.((.(((((((((..(((.(.&.).)))..))))))))))).	700	733	1	-23.6	1	0.001216486	0.588	0.96732452	1.131058082	-8.41763659	15	20	11	cds	NA	0	0	-0.273558490124603	7.91347005119124	11.3458966925076	0.000756148512875921	0.0220600440411415	31	-1.78272944124193	0.973412814942317	7.25027636608129	0.00708901009968148	0.0871113167814964	Down Regulated	not reversely regulated
315	392	rno-mir-146b-3p	rad51	nm_001109204	..((((((((((((.......&)))))))))))).	1240	1253	1	-21	1	0.001358536	0.5	0.009746892	1.304657346	-5.92549936	12	13	12	3utr	NA	0	0	-0.314085914451414	6.03388680831286	11.7691255075516	0.000602212633325723	0.0194897906785416	31	-1.78272944124193	0.973412814942317	7.25027636608129	0.00708901009968148	0.0871113167814964	Down Regulated	not reversely regulated
316	393	rno-mir-146b-3p	cdc45	nm_001105866	((((((((((..(..((((((&))))))..).)))))))))).	157	178	1	-20.6	1	2.15e-05	0.515	1.87322756	1.837024747	-11.70144171	17	21	10	cds	NA	0	0	-0.391235492139878	5.27539745371776	12.6688624523484	0.000371795667868364	0.0146540606806974	31	-1.78272944124193	0.973412814942317	7.25027636608129	0.00708901009968148	0.0871113167814964	Down Regulated	not reversely regulated
317	394	rno-mir-146b-3p	tnik	xm_017590730	....((((((.((((((((((&)))))))))).)).)))).	2322	2341	1	-24	1	0.01058183	0.338	0	0	-12.37133694	16	19	10	cds	NA	0	0	0.536866131187454	1.47414531281656	7.27241864734381	0.0070021450251415	0.0839928596690164	31	-1.78272944124193	0.973412814942317	7.25027636608129	0.00708901009968148	0.0871113167814964	Down Regulated	mRNA up miRNA down
318	395	rno-mir-146b-3p	chaf1a	xm_343671	..(((((.(((((.(((((((&)))))))))))).))))).	3128	3147	0.980769231	-23.6	1	0.002130395	0.485	0	0	-8.127475566	17	19	12	3utr	NA	0	0	-0.354020202625468	6.42917188952797	18.1343866815276	2.05850299442104e-05	0.00279099600587607	31	-1.78272944124193	0.973412814942317	7.25027636608129	0.00708901009968148	0.0871113167814964	Down Regulated	not reversely regulated
319	396	rno-mir-146b-3p	kif2c	nm_001085369	.(((((.....((((((((((&))))))))))....))))).	1240	1260	1	-20.3	1	0.000147786	0.544	0.990329	1.89586438	-12.7743169	15	20	10	cds	NA	0	0	-0.501855895879965	4.9717167581807	21.2636502759812	4.00249868681431e-06	0.000939820755482612	31	-1.78272944124193	0.973412814942317	7.25027636608129	0.00708901009968148	0.0871113167814964	Down Regulated	not reversely regulated
320	399	rno-mir-146b-3p	unc13b	nm_022862	.(((((..(((((..((((((&))))))..)))))..))))).	2272	2293	1	-26.2	1	9.63e-06	0.485	0	0	-9.242935779	16	21	6	cds	NA	0	0	-0.265889878033221	5.42038084633975	8.9471450418488	0.00277903570839326	0.0496405861181529	31	-1.78272944124193	0.973412814942317	7.25027636608129	0.00708901009968148	0.0871113167814964	Down Regulated	not reversely regulated
321	400	rno-mir-146b-3p	ddah2	nm_212532	(((((((((((((((((((((&.))))....))))))))))))..............))))).	1090	1136	1	-20.5	1	0.001145176	0.471	0.573542779	0.682344564	-3.937574446	21	41	12	cds	NA	0	0	0.281179312002007	5.53008885040364	7.37675765295662	0.00660721832473666	0.0812973176069705	31	-1.78272944124193	0.973412814942317	7.25027636608129	0.00708901009968148	0.0871113167814964	Down Regulated	mRNA up miRNA down
322	401	rno-mir-146b-3p	kcna3	nm_019270	(((((((.(((((((((....&))))))).)).))))))).	995	1014	1	-20.1	1	0.001089997	0.426	2.7204937	2.125812005	-6.251209375	16	19	7	cds	NA	0	0	-0.450266532248936	3.70487332146826	7.05953156041549	0.00788446115247613	0.0901688220504938	31	-1.78272944124193	0.973412814942317	7.25027636608129	0.00708901009968148	0.0871113167814964	Down Regulated	not reversely regulated
323	402	rno-mir-146b-3p	bub1	nm_001106507	(((((((((.(((((((((..&))))))..............))).))))))))).	830	864	1	-21.9	1	0.003834427	0.515	0.003116213	0.10122769	-5.180080915	18	34	9	cds	NA	0	0	-0.297005318101008	8.1188415024501	13.1233584655049	0.000291636771851808	0.0126712732840809	31	-1.78272944124193	0.973412814942317	7.25027636608129	0.00708901009968148	0.0871113167814964	Down Regulated	not reversely regulated
324	403	rno-mir-146b-3p	exo1	nm_001107198	.((((((.((((((((((((.&)))))))))................))))))))).	2463	2498	1	-21.7	1	0.001659807	0.603	1.392696525	1.117365306	-6.106959767	18	35	9	cds	NA	0	0	-0.432958775971954	5.04833431136252	17.3924493707794	3.04031353874713e-05	0.00345906187769209	31	-1.78272944124193	0.973412814942317	7.25027636608129	0.00708901009968148	0.0871113167814964	Down Regulated	not reversely regulated
325	404	rno-mir-146b-3p	matk	nm_021859	(((((((.((((((....(((&.)))...)))))).))))))).	85	130	1	-23.7	1	0.000219367	0.441	0.551194	0.096107269	-7.219708016	16	22	7	5utr	NA	0	0	0.293319733764193	5.09044245289457	8.72794863552033	0.00313368866861	0.0526763304492721	31	-1.78272944124193	0.973412814942317	7.25027636608129	0.00708901009968148	0.0871113167814964	Down Regulated	mRNA up miRNA down
326	405	rno-mir-146b-3p	aspm	nm_001105955	(((((.((..(((.(((((((&))))))))))..)).))))).	499	520	1	-21.6	1	0.000796797	0.603	1.773807129	1.423769654	-8.994269251	17	21	10	cds	NA	0	0	-0.402930114443065	7.35251006910726	22.6806748612893	1.91281992681504e-06	0.000680963893946156	31	-1.78272944124193	0.973412814942317	7.25027636608129	0.00708901009968148	0.0871113167814964	Down Regulated	not reversely regulated
327	406	rno-mir-146b-3p	uap1l1	nm_001134516	(((((((.(((((((((((..&))))))))..)))))......))))).	2339	2366	1	-21.2	1	0.000349104	0.559	1.406574354	1.112083944	-6.251209375	18	27	8	3utr	NA	0	0	0.427802567549809	5.06019109203804	14.1747253791625	0.000166593313831557	0.00895020164403365	31	-1.78272944124193	0.973412814942317	7.25027636608129	0.00708901009968148	0.0871113167814964	Down Regulated	mRNA up miRNA down
328	408	rno-mir-146b-3p	pask	nm_001009362	.((.(((((((((((..(((.&)))..)))))))).))))).	2907	2927	1	-22.2	1	0.001369766	0.412	0.016204908	-0.137172567	-7.058396193	16	20	8	cds	NA	0	0	-0.366760486349106	5.22377129182158	13.8568681447428	0.000197274406293388	0.00994118880298553	31	-1.78272944124193	0.973412814942317	7.25027636608129	0.00708901009968148	0.0871113167814964	Down Regulated	not reversely regulated
329	410	rno-mir-146b-3p	fsip1	nm_001013078	((((((..((((((((((...&))))....)))))))))))).	904	925	1	-18.2	1	0.002094952	0.544	0.208586936	0.675467967	-7.79489591	16	21	12	cds	NA	0	0	-0.314676903979871	4.54128720366639	9.77406317743898	0.00176990879479219	0.0377619593416919	31	-1.78272944124193	0.973412814942317	7.25027636608129	0.00708901009968148	0.0871113167814964	Down Regulated	not reversely regulated
330	412	rno-mir-146b-3p	mcm10	nm_001107366	(((.((((((..((((((((.&))))))))..)))))).))).	1794	1815	1	-27	1	0.000735034	0.485	0.610214625	1.306777449	-13.14117451	17	21	8	cds	NA	0	0	-0.440789429674747	5.04611800896168	12.6829859878226	0.000368997828579177	0.014595914108243	31	-1.78272944124193	0.973412814942317	7.25027636608129	0.00708901009968148	0.0871113167814964	Down Regulated	not reversely regulated
331	414	rno-mir-146b-3p	cdca4	nm_001037214	.((((((.(((((.((((((.&))))))...))))).)))))).	762	784	1	-24.2	1	0.000981231	0.515	0.377380207	0.517461508	-6.963799684	17	22	6	cds	NA	0	0	-0.275578357820795	5.35805101216433	13.4887211956037	0.000240001704328355	0.0113004874146499	31	-1.78272944124193	0.973412814942317	7.25027636608129	0.00708901009968148	0.0871113167814964	Down Regulated	not reversely regulated
332	415	rno-mir-146b-3p	kcnc4	nm_001122776	(((..(((((((((.(((((.&.)))..)).))))))))).))).	963	1013	1	-23.1	1	1.36e-06	0.294	2.151581444	1.818553905	-11.82408346	17	23	9	cds	NA	0	0	-0.545636673944002	4.3533671795619	9.82245729114272	0.00172393863281441	0.0370865238825338	31	-1.78272944124193	0.973412814942317	7.25027636608129	0.00708901009968148	0.0871113167814964	Down Regulated	not reversely regulated
333	416	rno-mir-146b-3p	mms22l	nm_001135780	.((..(..((((((((((((.&))))))))))))..)..)).	448	468	1	-21.4	1	5.84e-05	0.441	1.247618583	0.712993698	-14.80170575	15	20	12	cds	NA	0	0	-0.286640427120894	6.23387111711796	7.51550219456742	0.00611702286758159	0.0775947866283108	31	-1.78272944124193	0.973412814942317	7.25027636608129	0.00708901009968148	0.0871113167814964	Down Regulated	not reversely regulated
334	417	rno-mir-146b-3p	gins3	nm_001107408	((((((.(..((((((((((.&))).)))))))..).)))))).	812	834	1	-22.6	1	1.44e-05	0.485	1.238882509	1.351919437	-7.780157108	17	22	7	3utr	NA	0	0	-0.477852821379282	5.1475439151465	19.6389532085901	9.3542552130768e-06	0.00166179114088016	31	-1.78272944124193	0.973412814942317	7.25027636608129	0.00708901009968148	0.0871113167814964	Down Regulated	not reversely regulated
335	419	rno-mir-146b-3p	usp40	nm_001134885	(((((((((((((((.((((.&.)))).)))))))))).))))).	4897	4940	1	-30.6	1	0.000353325	0.588	1.460952888	1.851977003	-4.170623527	19	23	10	3utr	NA	0	0	-0.322217710349502	4.44017071986365	10.0257358975878	0.00154367988951501	0.0344859337260885	31	-1.78272944124193	0.973412814942317	7.25027636608129	0.00708901009968148	0.0871113167814964	Down Regulated	not reversely regulated
336	421	rno-mir-146b-3p	cldn4	nm_001012022	.((.((..((((((((((((.&))))))))))))..)).)).	1487	1507	1	-24.4	1	8.52e-06	0.382	0.312976167	0.267753799	-10.68266858	16	20	12	3utr	NA	0	0	0.271938543255627	5.28068191321086	9.00093971807604	0.00269840819621494	0.0489904123422856	31	-1.78272944124193	0.973412814942317	7.25027636608129	0.00708901009968148	0.0871113167814964	Down Regulated	mRNA up miRNA down
337	422	rno-mir-146b-3p	ezh2	nm_001134979	..(((((..((((.((((((.&))))))))))..))))).	2331	2349	1	-22	1	8.12e-06	0.544	2.12365035	2.222490436	-9.183865224	15	18	10	cds	NA	0	0	-0.313828701252257	5.13646772435518	10.3614402401458	0.00128674777797113	0.0307371179170767	31	-1.78272944124193	0.973412814942317	7.25027636608129	0.00708901009968148	0.0871113167814964	Down Regulated	not reversely regulated
338	423	rno-mir-146b-3p	fads6	nm_001107064	..(((((((((((..(((((.&)))))))))))))))).	193	210	1	-22.1	1	2.24e-07	0.397	-0.821149824	0.091452149	-6.549290197	16	17	16	cds	NA	0	0	0.341041973135725	4.31570557739594	13.929646841729	0.000189781374934582	0.00965360723607406	31	-1.78272944124193	0.973412814942317	7.25027636608129	0.00708901009968148	0.0871113167814964	Down Regulated	mRNA up miRNA down
339	425	rno-mir-146b-3p	atp13a2	nm_001173432	.(((((((...(((((((((.&))))))))).))))))).	3602	3620	1	-25	1	0.000468454	0.382	-0.399819656	0.005375574	-8.916995439	16	18	9	3utr	NA	0	0	0.328362950792169	4.83861273245524	11.3891649409901	0.0007387373205179	0.0217405468512948	31	-1.78272944124193	0.973412814942317	7.25027636608129	0.00708901009968148	0.0871113167814964	Down Regulated	mRNA up miRNA down
340	426	rno-mir-146b-3p	mvp	xm_017589686	....((((((((((((((.(.&).))))).))))))))).	2423	2441	1	-24.7	1	2.88e-06	0.397	0	0	-9.546562469	15	18	9	cds	NA	0	0	0.337173984381759	5.58940595430187	13.5853950926263	0.000227952134711809	0.0109855011296049	31	-1.78272944124193	0.973412814942317	7.25027636608129	0.00708901009968148	0.0871113167814964	Down Regulated	mRNA up miRNA down
341	427	rno-mir-146b-3p	clstn3	nm_134376	(((((((.((((((((((.((&.)).))))))))))))))))).	1186	1237	1	-28.3	1	1.21e-08	0.353	1.7814417	1.905236148	-6.251209375	19	22	17	cds	NA	0	0	0.300629306196391	5.84573519648533	15.3646082446976	8.86329800872109e-05	0.00611195611085078	31	-1.78272944124193	0.973412814942317	7.25027636608129	0.00708901009968148	0.0871113167814964	Down Regulated	mRNA up miRNA down
342	428	rno-mir-146b-3p	mcm5	nm_001106170	.(((((((((((((.((....&.)).)).))))))))))).	2478	2508	1	-22.4	1	0.004017618	0.458	-0.195071764	-0.119713077	-4.528774398	15	19	11	3utr	NA	0	0	-0.300595121282259	8.59512578968198	9.43412880785715	0.002129842411724	0.0418237381775552	31	-1.78272944124193	0.973412814942317	7.25027636608129	0.00708901009968148	0.0871113167814964	Down Regulated	not reversely regulated
343	429	rno-mir-146b-3p	bhlhe40	nm_053328	(((((((.((...(((((((.&)))))))))))))))).	951	968	1	-20.2	1	5.27e-05	0.441	0.7864015	1.342214639	-13.71191777	16	17	16	cds	NA	0	0	0.475484043248008	5.39308984835015	9.79648951192803	0.00174845328366405	0.0375407206975028	31	-1.78272944124193	0.973412814942317	7.25027636608129	0.00708901009968148	0.0871113167814964	Down Regulated	mRNA up miRNA down
344	430	rno-mir-146b-3p	neil3	nm_001170346	(((((((((.((.(((((((.&.))))))))).))).)))))).	884	914	1	-19.1	1	0.000990865	0.5	2.20992496	1.635770789	-6.469211527	18	22	9	cds	NA	0	0	-0.385937257719046	3.75145622834231	8.50328005408534	0.00354506845945076	0.0565202161952516	31	-1.78272944124193	0.973412814942317	7.25027636608129	0.00708901009968148	0.0871113167814964	Down Regulated	not reversely regulated
345	431	rno-mir-146b-3p	sass6	nm_001107719	....((..(((((((((((((&)))))))))))))..)).	314	332	1	-26	0	6.47e-07	0.456	0.6854567	-0.00187466	-13.40388393	15	18	13	5utr	NA	0	0	-0.380902188868256	3.2631958018398	7.69032605770365	0.00555175966847813	0.0728528177185786	31	-1.78272944124193	0.973412814942317	7.25027636608129	0.00708901009968148	0.0871113167814964	Down Regulated	not reversely regulated
346	440	rno-mir-146b-3p	taf5	nm_001106365	(((((((.((((((.((((.(&).)))).)))))))))))....)).	3112	3137	1	-20.1	1	0.000299235	0.574	1.494391636	1.457961834	-6.986658936	18	25	11	3utr	NA	0	0	-0.266889076270855	5.16440364882028	9.55079581751012	0.00199862747133324	0.0407705226869382	31	-1.78272944124193	0.973412814942317	7.25027636608129	0.00708901009968148	0.0871113167814964	Down Regulated	not reversely regulated
347	441	rno-mir-146b-3p	klf10	nm_031135	((((((.(((((((...(((.&))))))).))).)))))).	2524	2543	1	-19.1	1	0.000682995	0.456	0.52337475	0.554924154	-6.449759622	16	19	7	3utr	NA	0	0	-0.344469403031184	5.95307908010107	19.8411830204279	8.41499752836965e-06	0.00160117090901875	31	-1.78272944124193	0.973412814942317	7.25027636608129	0.00708901009968148	0.0871113167814964	Down Regulated	not reversely regulated
348	443	rno-mir-146b-3p	gem	nm_001106637	((((((((((((((((.....&.))).))))).)))))))).	1370	1420	1	-21.3	1	0.000165963	0.618	0.595037194	0.405724313	-3.937574446	16	20	8	3utr	NA	0	0	-0.894741694927397	2.68048278383723	16.1832045697616	5.75016862635016e-05	0.00454489771112912	31	-1.78272944124193	0.973412814942317	7.25027636608129	0.00708901009968148	0.0871113167814964	Down Regulated	not reversely regulated
349	444	rno-mir-146b-3p	gen1	nm_001106717	(((((((((((((.((((((.&))))..)).))))))))))))).	324	347	1	-25.7	1	0.005413584	0.529	-0.0090182	-0.075245559	-4.794414364	19	23	13	cds	NA	0	0	-0.410930534370005	5.03629694840988	13.4758324964067	0.000241655946888128	0.0113004874146499	31	-1.78272944124193	0.973412814942317	7.25027636608129	0.00708901009968148	0.0871113167814964	Down Regulated	not reversely regulated
350	446	rno-mir-146b-3p	terf1	nm_001012464	.(((((((((((((...(((.&)))..)))))))..).))))).	1617	1639	1	-18.5	1	0.02555546	0.574	1.00902875	1.06222096	-4.761823478	16	22	7	3utr	NA	0	0	-0.352865374467666	4.48787000223625	10.3878560558037	0.00126846824756056	0.0306078336245789	31	-1.78272944124193	0.973412814942317	7.25027636608129	0.00708901009968148	0.0871113167814964	Down Regulated	not reversely regulated
351	448	rno-mir-146b-3p	aurkb	nm_053749	((..(((((((...(((((..&))))))))))))..)).	258	275	1	-19.9	1	0.007502454	0.382	0.336211286	0.443012395	-14.01991004	14	17	12	cds	NA	0	0	-0.301483951437838	7.10474848868667	10.4729839475863	0.00121132905573301	0.0298397934354229	31	-1.78272944124193	0.973412814942317	7.25027636608129	0.00708901009968148	0.0871113167814964	Down Regulated	not reversely regulated
352	449	rno-mir-146b-3p	gprc5b	xm_006230110	(((((((.((((((...((..&)).))))))..))))))).	471	490	1	-21.5	1	1.5e-05	0.426	0	0	-7.219708016	15	19	7	cds	NA	0	0	-0.981851891786063	0.90728809082646	10.1577053304052	0.00143699369152499	0.0329017891694394	31	-1.78272944124193	0.973412814942317	7.25027636608129	0.00708901009968148	0.0871113167814964	Down Regulated	not reversely regulated
353	450	rno-mir-146b-3p	dlgap4	nm_173145	((((((((((..((((((((.&)))).).))))))))))))).	1404	1425	1	-23.6	1	0.00015889	0.353	1.34043041	1.63324697	-10.10915223	18	21	13	cds	NA	0	0	0.30652704282503	3.90045677109527	7.89603727298597	0.00495432180807268	0.0675970013695565	31	-1.78272944124193	0.973412814942317	7.25027636608129	0.00708901009968148	0.0871113167814964	Down Regulated	mRNA up miRNA down
354	451	rno-mir-146b-3p	got1	nm_012571	((((((((.(((((((((((.&.))))))))))).)))))))).	412	448	1	-23.9	1	0.003201998	0.485	-0.259363636	0.27915	-4.993964104	19	22	11	cds	NA	0	0	0.271223852592118	5.76189364129701	7.39641558081273	0.00653539734601947	0.0810389270906414	31	-1.78272944124193	0.973412814942317	7.25027636608129	0.00708901009968148	0.0871113167814964	Down Regulated	mRNA up miRNA down
355	453	rno-mir-146b-3p	kif18b	nm_001039019	(((.(((((((.((((((.((&)).)))))).)))))))))).	863	884	1	-24.8	1	0.000120414	0.441	0.430687443	0.423507015	-10.31640003	18	21	10	cds	NA	0	0	-0.409729158915458	5.94432459169196	17.4100549549078	3.01228258108031e-05	0.00345906187769209	31	-1.78272944124193	0.973412814942317	7.25027636608129	0.00708901009968148	0.0871113167814964	Down Regulated	not reversely regulated
356	455	rno-mir-146b-3p	fanci	xm_017590455	(((.(((.(((((((.((((.&)))).))))))))))))).	4500	4519	0.991452991	-20.8	1	0.000249749	0.485	0	0	-9.516280731	17	19	13	3utr	NA	0	0	-0.437040053479345	6.66416325352729	18.9470962025674	1.34393671767284e-05	0.00205995633558854	31	-1.78272944124193	0.973412814942317	7.25027636608129	0.00708901009968148	0.0871113167814964	Down Regulated	not reversely regulated
357	456	rno-mir-146b-3p	capn5	nm_134461	(((((((.((((((...(((.&)))...))))).)..))))))).	2941	2964	1	-23.1	1	0.000811393	0.471	0.379374857	1.749785505	-7.219708016	16	23	7	3utr	NA	0	0	0.344340271920517	6.54551618440597	10.6498682199173	0.00110078749006768	0.0277992923120982	31	-1.78272944124193	0.973412814942317	7.25027636608129	0.00708901009968148	0.0871113167814964	Down Regulated	mRNA up miRNA down
358	459	rno-mir-146b-3p	nat2	nm_053854	(((((((((.(((((((.((.&)).))))))))))))...)))).	265	288	1	-25.1	1	0.000375317	0.5	0.960178833	0.769926428	-5.180080915	18	23	12	5utr	NA	0	0	0.634307593512635	1.72638629074399	9.48854662762592	0.00206758540623521	0.0411035207120752	31	-1.78272944124193	0.973412814942317	7.25027636608129	0.00708901009968148	0.0871113167814964	Down Regulated	mRNA up miRNA down
359	460	rno-mir-146b-3p	nxph4	nm_021680	((((((((((.((.(((((((&))))))).)).)))).).))))).	961	985	1	-24.6	1	0.000406676	0.412	0.328920983	0.431132455	-7.619188839	19	24	7	3utr	NA	0	0	0.46337646056945	5.0624316445285	15.0664729641508	0.000103790465579029	0.00650813396664867	31	-1.78272944124193	0.973412814942317	7.25027636608129	0.00708901009968148	0.0871113167814964	Down Regulated	mRNA up miRNA down
360	462	rno-mir-146b-3p	megf11	xm_017596059	(((((((..(((((..(((((&))))).)))))..))))))).	2935	2956	1	-23.5	1	0.03397777	0.5	0	0	-8.276097674	17	21	7	5utr	NA	0	0	0.295067727892712	6.48237544131533	11.5774069725083	0.000667579674829303	0.0207883166377019	31	-1.78272944124193	0.973412814942317	7.25027636608129	0.00708901009968148	0.0871113167814964	Down Regulated	mRNA up miRNA down
361	463	rno-mir-146b-3p	fes	nm_001108488	..(((((.(.(((((((((..&))))))))).)))))).	2477	2494	1	-23.6	1	4.91e-05	0.412	0.233407711	1.096030608	-8.513142117	15	17	9	cds	NA	0	0	0.37753401402148	4.17696574122026	7.5356546921229	0.00604897526534297	0.077086017353724	31	-1.78272944124193	0.973412814942317	7.25027636608129	0.00708901009968148	0.0871113167814964	Down Regulated	mRNA up miRNA down
362	467	rno-mir-146b-3p	fgfr1	xm_006253323	.((((((.((((((((.(((.&.)))...)))))))))))))).	3192	3224	1	-26.1	1	4.13e-06	0.412	0	0	-6.106959767	17	22	14	3utr	NA	0	0	-0.684940885202903	1.36467880446638	8.58934519381092	0.00338135571961284	0.0551205933850034	31	-1.78272944124193	0.973412814942317	7.25027636608129	0.00708901009968148	0.0871113167814964	Down Regulated	not reversely regulated
363	468	rno-mir-146b-3p	ncapd2	xm_575668	.(((((((((...(((((((.&)))))))...))))))))).	1243	1263	1	-20.6	1	0.000255454	0.515	0	0	-11.25403324	16	20	9	cds	NA	0	0	-0.399325470622445	6.34021068199827	19.9738468579362	7.85086600228888e-06	0.00154718137859393	31	-1.78272944124193	0.973412814942317	7.25027636608129	0.00708901009968148	0.0871113167814964	Down Regulated	not reversely regulated
364	469	rno-mir-146b-3p	cyp2b1	xm_017594657	(((((((((((((.((((((.&))))))...)))))....)))))))).	676	703	1	-22.1	1	0.000184181	0.515	0	0	-4.794414364	19	27	8	cds	NA	0	0	0.711907668540564	0.963179795052624	7.17990863895665	0.00737244616349386	0.086351547064169	31	-1.78272944124193	0.973412814942317	7.25027636608129	0.00708901009968148	0.0871113167814964	Down Regulated	mRNA up miRNA down
365	472	rno-mir-146b-3p	gpr155	xm_006234355	.(((((....((((((((((.&))))))))))....))))).	219	239	1	-23.3	1	0.00012512	0.426	0	0	-9.949542428	15	20	10	5utr	NA	0	0	0.499077806691234	4.33256073978369	15.7651276404991	7.17121988372581e-05	0.00534740423221608	31	-1.78272944124193	0.973412814942317	7.25027636608129	0.00708901009968148	0.0871113167814964	Down Regulated	mRNA up miRNA down
366	473	rno-mir-146b-3p	ncapg2	xm_006240708	..(((((((.(((..(((((.&)))))...)))..))))))).	2363	2384	1	-21.1	1	0.000186635	0.485	0	0	-7.791796665	15	21	7	cds	NA	0	0	-0.380913381286067	7.37870462044921	11.3039172853627	0.000773437370780046	0.0224032935011249	31	-1.78272944124193	0.973412814942317	7.25027636608129	0.00708901009968148	0.0871113167814964	Down Regulated	not reversely regulated
367	474	rno-mir-146b-3p	primpol	xm_341433	..(((((((((((((......&.))))))))))))).	159	179	1	-18.3	1	0.00070056	0.5	0	0	-5.1900498	13	15	13	5utr	NA	0	0	-0.439579124888657	2.7189929505921	10.4663766539818	0.00121566920844722	0.0298800119920347	31	-1.78272944124193	0.973412814942317	7.25027636608129	0.00708901009968148	0.0871113167814964	Down Regulated	not reversely regulated
368	475	rno-mir-146b-3p	ppp1r15a	nm_133546	.((((((..(((((((((((.&)))))))).))).....)))))).	1782	1806	1	-20.6	1	0.004530759	0.412	0.461437167	0.517217029	-7.163349425	17	24	8	cds	NA	0	0	0.424138221728791	7.00260583469901	11.4213142212946	0.000726063183121344	0.0216266683233786	31	-1.78272944124193	0.973412814942317	7.25027636608129	0.00708901009968148	0.0871113167814964	Down Regulated	mRNA up miRNA down
369	476	rno-mir-146b-3p	mki67	nm_001271366	.((((((.((.(((((((((.&))))))))).)).)))))).	7101	7121	1	-26.7	1	0.005289978	0.456	-0.343291089	-0.187971915	-8.931734242	17	20	9	cds	NA	0	0	-0.408933013943051	9.72325674920035	20.5449074383628	5.82485462249463e-06	0.00121288859648775	31	-1.78272944124193	0.973412814942317	7.25027636608129	0.00708901009968148	0.0871113167814964	Down Regulated	not reversely regulated
370	477	rno-mir-146b-3p	podxl2	nm_001106607	....(((((((((.((((((.&))).))).))))))))).	322	340	1	-23.3	1	4.66e-05	0.412	2.562919222	1.675484704	-10.40340239	15	18	9	cds	NA	0	0	0.748524545467505	3.5465231521013	21.7855424827862	3.04888937510994e-06	0.000825865519203983	31	-1.78272944124193	0.973412814942317	7.25027636608129	0.00708901009968148	0.0871113167814964	Down Regulated	mRNA up miRNA down
371	478	rno-mir-146b-3p	sat1	nm_001007667	(((.((((((((((((((((.&.)))))...)))))))..........))))))).	166	213	1	-22.4	1	0.002653874	0.397	1.134860355	0.746190968	-6.969596721	19	34	7	5utr	NA	0	0	0.677070904993134	6.44200813492502	24.8920598774325	6.06316362226666e-07	0.000334565368676674	31	-1.78272944124193	0.973412814942317	7.25027636608129	0.00708901009968148	0.0871113167814964	Down Regulated	mRNA up miRNA down
372	481	rno-mir-146b-3p	csdc2	nm_001170542	((((((((((.((((((((..&))))))))..............)))))))...))).	1705	1741	1	-21.5	1	0.000498474	0.456	0.151173746	-0.161358575	-6.762348922	18	36	8	3utr	NA	0	0	0.751593773131163	2.98449822707524	11.6499982223199	0.000642025963354806	0.020478030438103	31	-1.78272944124193	0.973412814942317	7.25027636608129	0.00708901009968148	0.0871113167814964	Down Regulated	mRNA up miRNA down
373	482	rno-mir-146b-3p	orc6	nm_001033690	.((((((..((..(((((((.&)))))))..))..)))))).	37	57	1	-23	1	0.000106884	0.412	0.425516	0.378020405	-11.79928335	15	20	7	5utr	NA	0	0	-0.28837393864113	5.47572210332051	8.00795875061723	0.0046572205103736	0.065317311903991	31	-1.78272944124193	0.973412814942317	7.25027636608129	0.00708901009968148	0.0871113167814964	Down Regulated	not reversely regulated
374	484	rno-mir-146b-3p	pnkp	nm_001004259	....(((((((((((((((..&.)).))))))))))))).	1614	1640	0.961538462	-23.7	1	9.71e-07	0.515	1.061865937	0.089098658	-9.546562469	15	18	13	cds	NA	0	0	0.31917973040184	4.83567011281633	14.688912921753	0.000126789966220496	0.00754652449872963	31	-1.78272944124193	0.973412814942317	7.25027636608129	0.00708901009968148	0.0871113167814964	Down Regulated	mRNA up miRNA down
375	487	rno-mir-146b-3p	dscc1	nm_001305236	(((.((((((((((...(((.&.)))..))))))))))))).	1115	1147	1	-20.5	1	0.000196073	0.456	1.1562446	0.88204377	-7.938095362	16	20	13	cds	NA	0	0	-0.276896081894315	4.69432167825554	7.16055616600681	0.00745240859676592	0.0867699706028549	31	-1.78272944124193	0.973412814942317	7.25027636608129	0.00708901009968148	0.0871113167814964	Down Regulated	not reversely regulated
376	489	rno-mir-146b-3p	tbcc	nm_001108200	(((.(((...((((((((((.&)))))))))))))))).	440	457	1	-22.3	1	3.94e-07	0.324	1.5512856	1.28707479	-11.58212778	16	17	16	cds	NA	0	0	0.276293811619533	5.07310082314368	7.73848728593887	0.005405606588043	0.0716161756370259	31	-1.78272944124193	0.973412814942317	7.25027636608129	0.00708901009968148	0.0871113167814964	Down Regulated	mRNA up miRNA down
377	490	rno-mir-146b-3p	mgmt	nm_012861	(((((((((.(((((((....&.)))))))...)).))))))).	767	803	1	-20.1	1	0.08271822	0.625	1.55140081	0.573606748	-5.180080915	16	22	7	3utr	NA	0	0	0.494043358048595	3.80918807151441	12.0504520516832	0.000517798213694677	0.0175828341117983	31	-1.78272944124193	0.973412814942317	7.25027636608129	0.00708901009968148	0.0871113167814964	Down Regulated	mRNA up miRNA down
378	491	rno-mir-146b-3p	cdc25c	xm_008772039	..((((..((((((((((((.&))))))))))))..)))).	2789	2808	1	-22.7	1	2.73e-05	0.574	0	0	-8.814322183	16	19	12	3utr	NA	0	0	-0.334464903096282	5.29752569588037	14.7341400375884	0.000123784420458436	0.00744588089421866	31	-1.78272944124193	0.973412814942317	7.25027636608129	0.00708901009968148	0.0871113167814964	Down Regulated	not reversely regulated
379	494	rno-mir-146b-3p	c1qtnf1	xm_006247800	((((((..((((((((((...&))).)))))))..))).))).	1774	1795	1	-22.1	1	1.92e-06	0.485	0	0	-7.79489591	16	21	7	3utr	NA	0	0	0.414430999284431	8.30345290404383	34.9138093905351	3.44627900769801e-09	1.26777117096517e-05	31	-1.78272944124193	0.973412814942317	7.25027636608129	0.00708901009968148	0.0871113167814964	Down Regulated	mRNA up miRNA down
380	495	rno-mir-146b-3p	ctnnd2	nm_001271502	((((((.(((((((...((((&))))))))))).)))).)).	2090	2110	1	-22.4	1	0.000114713	0.397	2.092546429	2.24406144	-6.449759622	17	20	11	cds	NA	0	0	0.668828262494664	2.04740112511121	7.30137905861275	0.00689017069085427	0.0834270978623446	31	-1.78272944124193	0.973412814942317	7.25027636608129	0.00708901009968148	0.0871113167814964	Down Regulated	mRNA up miRNA down
381	497	rno-mir-146b-3p	prim2	xm_006244689	.(((((((.....((((((((&)))))))).....))))))).	928	949	1	-20	1	0.000416415	0.603	0	0	-13.55292936	15	21	8	cds	NA	0	0	-0.289144724435467	6.08671020355933	13.6012643634311	0.000226033238917607	0.0109855011296049	31	-1.78272944124193	0.973412814942317	7.25027636608129	0.00708901009968148	0.0871113167814964	Down Regulated	not reversely regulated
382	498	rno-mir-146b-3p	sqor	nm_001047913	.(((((((((((.((((((..&))))))))))))))))).	1549	1567	1	-23.6	1	0.000612799	0.721	0.278118182	0.411736129	-5.08245545	17	18	17	3utr	NA	0	0	0.841555242742126	3.04797023097809	16.7319375060065	4.30501556128309e-05	0.00402628404528137	31	-1.78272944124193	0.973412814942317	7.25027636608129	0.00708901009968148	0.0871113167814964	Down Regulated	mRNA up miRNA down
383	499	rno-mir-146b-3p	s100a5	nm_001106438	.((.((((((((((((((...&.))))))))))))))..)).	130	169	1	-24.1	1	1.67e-05	0.559	1.162671026	0.921950149	-6.825347112	16	20	14	cds	NA	0	0	1.150612703719	4.99772859413658	7.1630476481546	0.00744206453258556	0.0867699706028549	31	-1.78272944124193	0.973412814942317	7.25027636608129	0.00708901009968148	0.0871113167814964	Down Regulated	mRNA up miRNA down
384	501	rno-mir-146b-3p	sik1	nm_021693	((.(((((((((....((((.&))))...))))))))).)).	1559	1579	1	-23.3	1	0.000581936	0.426	1.574304012	1.344015669	-8.609583091	15	20	9	cds	NA	0	0	0.572918114862194	7.21335510496502	8.97737731138992	0.00273342708715675	0.0493716879441274	31	-1.78272944124193	0.973412814942317	7.25027636608129	0.00708901009968148	0.0871113167814964	Down Regulated	mRNA up miRNA down
385	502	rno-mir-146b-3p	rnd1	nm_001013222	((((((((((.(((((((.(.&.).))))))).)))))))))).	245	292	1	-24.7	1	3.11e-06	0.485	0.8987878	0.884863153	-6.762348922	18	22	10	cds	NA	0	0	0.46330296553287	5.86966732344232	19.0939482819578	1.24438846445083e-05	0.00196186729909705	31	-1.78272944124193	0.973412814942317	7.25027636608129	0.00708901009968148	0.0871113167814964	Down Regulated	mRNA up miRNA down
386	508	rno-mir-146b-3p	loc103692976	xm_008765858	(((((((((((((((((((((&))))))))))))..............))))................))))).	2853	2905	1	-23	1	2.81e-05	0.559	0	0	-3.937574446	21	52	12	3utr	NA	0	0	0.496112104645866	2.19082526776397	8.15521195137154	0.00429375815568875	0.0622866384581127	31	-1.78272944124193	0.973412814942317	7.25027636608129	0.00708901009968148	0.0871113167814964	Down Regulated	mRNA up miRNA down
387	510	rno-mir-146b-3p	midn	xm_006240911	(((.((.((((((.(((((((&)))))))))))))..))))).	447	468	1	-24.9	1	1.34e-07	0.412	0	0	-9.370123174	18	21	13	5utr	NA	0	0	0.430811137757582	5.89241410178694	15.1678408087266	9.83644685347241e-05	0.00638497788360982	31	-1.78272944124193	0.973412814942317	7.25027636608129	0.00708901009968148	0.0871113167814964	Down Regulated	mRNA up miRNA down
388	511	rno-mir-146b-3p	tmpo	nm_012887	.((((((((((.(((((.((.&)).))).))..)))))))))).	244	266	1	-22.2	1	0.01017553	0.426	1.00260153	0.553599805	-7.140128147	17	22	10	5utr	NA	0	0	-0.274246977620886	8.17121367917408	16.478618954606	4.92018111105037e-05	0.00427552116075212	31	-1.78272944124193	0.973412814942317	7.25027636608129	0.00708901009968148	0.0871113167814964	Down Regulated	not reversely regulated
389	512	rno-mir-146b-3p	cdc6	xm_006247354	(((((((((((...((((((.&))))))))))))))).)).	187	206	1	-22.4	1	0.000137027	0.382	0	0	-9.430348286	17	19	15	5utr	NA	0	0	-0.432944208332896	5.34950652002761	13.1042928408167	0.000294619868112108	0.0127008783768954	31	-1.78272944124193	0.973412814942317	7.25027636608129	0.00708901009968148	0.0871113167814964	Down Regulated	not reversely regulated
390	513	rno-mir-146b-3p	pim2	nm_001172103	(((((((((((((.((.(((.&.)))..))...))))))))))))).	1041	1117	1	-27.2	1	0.000198733	0.353	1.528782224	0.931854997	-4.794414364	18	25	13	cds	NA	0	0	0.274301337381384	4.72956969877836	9.07849827751835	0.00258632344627414	0.0476505267998019	31	-1.78272944124193	0.973412814942317	7.25027636608129	0.00708901009968148	0.0871113167814964	Down Regulated	mRNA up miRNA down
391	514	rno-mir-146b-3p	pld3	xm_006228579	(((((((((.(((((((((((&))))).))............))))))))))))).	1080	1114	1	-21	1	5.16e-06	0.456	0	0	-5.180080915	20	34	13	cds	NA	0	0	0.336620032764787	6.68181098692969	17.3546998283698	3.10130381897827e-05	0.00349244785165757	31	-1.78272944124193	0.973412814942317	7.25027636608129	0.00708901009968148	0.0871113167814964	Down Regulated	mRNA up miRNA down
392	515	rno-mir-146b-3p	serpini1	nm_053779	(((.(((((((((.(((....&.))).)))).))))).))).	595	621	1	-20.9	1	3.15e-05	0.5	0.98683414	1.327188785	-7.826436639	15	20	5	cds	NA	0	0	-0.389052535366543	4.25291306064177	11.6011689529763	0.000659103781744823	0.0207883166377019	31	-1.78272944124193	0.973412814942317	7.25027636608129	0.00708901009968148	0.0871113167814964	Down Regulated	not reversely regulated
393	516	rno-mir-146b-3p	tmem164	nm_001109014	..(((((((((((..((.(..&.).))..))))))))))).	1497	1541	1	-22.1	1	0.000139487	0.397	0.284055	0.3404627	-6.549290197	14	19	11	3utr	NA	0	0	0.373914837622174	5.25582636748384	13.9292829276966	0.000189818119810445	0.00965360723607406	31	-1.78272944124193	0.973412814942317	7.25027636608129	0.00708901009968148	0.0871113167814964	Down Regulated	mRNA up miRNA down
394	517	rno-mir-146b-3p	slc8a3	nm_078620	((.((((((.(((((((((((&)))))))..))))..)))))).)).	3750	3775	1	-24.5	1	0.00724361	0.441	1.815739443	1.970116551	-6.737620389	19	25	7	3utr	NA	0	0	0.44942015747441	3.53172091419141	8.27050322283425	0.00402943364871208	0.060092883909279	31	-1.78272944124193	0.973412814942317	7.25027636608129	0.00708901009968148	0.0871113167814964	Down Regulated	mRNA up miRNA down
395	518	rno-mir-146b-3p	pmp22	xm_006246584	.(((((((.(((((((((((.&)).)))))))))))))))).	293	313	1	-22.8	1	0.001258916	0.426	0	0	-4.849714496	18	20	16	cds	NA	0	0	0.898380552153195	4.18759948960919	10.5169977767543	0.00118281489785466	0.0293338094667956	31	-1.78272944124193	0.973412814942317	7.25027636608129	0.00708901009968148	0.0871113167814964	Down Regulated	mRNA up miRNA down
396	519	rno-mir-146b-3p	flad1	nm_001110138	(((((((((.((((((((((.&)))))).)))).).)))))))).	323	346	1	-28.5	1	0.000112201	0.412	0.309100727	0.131178928	-5.180080915	19	23	8	cds	NA	0	0	0.265110918320056	5.22963274945683	8.69292532452584	0.00319447514647049	0.0532491294585546	31	-1.78272944124193	0.973412814942317	7.25027636608129	0.00708901009968148	0.0871113167814964	Down Regulated	mRNA up miRNA down
397	521	rno-mir-146b-3p	haus3	nm_001109412	..(((((((((..(((((...&.)))))....))))))))).	618	653	1	-21.3	1	0.000410886	0.544	0.9788042	0.731294793	-9.592934642	14	20	9	cds	NA	0	0	-0.299130684471168	5.43894687308449	13.208881687103	0.000278625574906165	0.0122996473786577	31	-1.78272944124193	0.973412814942317	7.25027636608129	0.00708901009968148	0.0871113167814964	Down Regulated	not reversely regulated
398	522	rno-mir-146b-3p	mllt11	nm_001013912	(((((((((((((.((((((.&)))))).)))))))))..)))).	1009	1032	1	-22.7	1	0.00340082	0.662	0.390634313	0.624625337	-4.794414364	19	23	9	3utr	NA	0	0	0.457636398354331	4.59963465135923	28.5260020261327	9.2448575681481e-08	0.000113362497913425	31	-1.78272944124193	0.973412814942317	7.25027636608129	0.00708901009968148	0.0871113167814964	Down Regulated	mRNA up miRNA down
399	523	rno-mir-146b-3p	haus8	nm_001024971	((((((.(((..((.(((((.&))))).))))).)))))).	365	384	1	-22.7	1	0.000629504	0.397	0.049452808	0.003298224	-12.38828833	16	19	6	cds	NA	0	0	-0.415903475423943	4.54907652389475	18.8430468812731	1.41927521705713e-05	0.00214563305417021	31	-1.78272944124193	0.973412814942317	7.25027636608129	0.00708901009968148	0.0871113167814964	Down Regulated	not reversely regulated
400	525	rno-mir-146b-3p	rai2	nm_001109316	(((((((((((..(((((((.&)))).)))...))))))))))).	1657	1680	1	-28.3	1	0.002701851	0.5	1.524899273	1.314017979	-8.573508368	18	23	11	cds	NA	0	0	0.404432673248496	3.6560693506414	11.5702228078018	0.000670163876415596	0.0207883166377019	31	-1.78272944124193	0.973412814942317	7.25027636608129	0.00708901009968148	0.0871113167814964	Down Regulated	mRNA up miRNA down
401	526	rno-mir-146b-3p	foxo1	nm_001191846	((((((((((((..(((((((&.))).))))))))).))))))).	1765	1815	1	-23.1	1	1.76e-06	0.397	1.850184	0.991483802	-6.083544976	19	23	9	cds	NA	0	0	-0.512095770370642	3.67348725032241	9.65608092144835	0.00188725811896407	0.0393719860130197	31	-1.78272944124193	0.973412814942317	7.25027636608129	0.00708901009968148	0.0871113167814964	Down Regulated	not reversely regulated
402	527	rno-mir-146b-3p	plpp7	nm_001012349	..((((((((((((((.(((.&.))))))))))))))))).	271	314	1	-26.5	1	0.000513941	0.382	1.663104329	1.187028619	-4.957000719	17	19	17	cds	NA	0	0	0.513997266391253	3.51502576018752	12.628821502342	0.000379844566438118	0.0148651228198974	31	-1.78272944124193	0.973412814942317	7.25027636608129	0.00708901009968148	0.0871113167814964	Down Regulated	mRNA up miRNA down
403	528	rno-mir-146b-3p	zgrf1	xm_017591338	((.(((..(((((((((((.(&).)))))))))))...))).)).	4454	4477	0.980769231	-22	1	0.000327871	0.515	0	0	-9.352435385	17	23	11	cds	NA	0	0	-0.329624775573901	5.647947519103	12.8438424805166	0.000338591597780299	0.013788549347245	31	-1.78272944124193	0.973412814942317	7.25027636608129	0.00708901009968148	0.0871113167814964	Down Regulated	not reversely regulated
404	529	rno-mir-146b-3p	rt1-n3	nm_001008855	(((((((.((((((.((....&)).))))))))))))).	934	951	1	-23.1	1	1.53e-07	0.412	0.681043641	0.312052411	-6.986658936	15	17	13	cds	NA	0	0	-0.317041179456515	4.31786287440011	7.72207794938256	0.00545495753092967	0.0720968997740596	31	-1.78272944124193	0.973412814942317	7.25027636608129	0.00708901009968148	0.0871113167814964	Down Regulated	not reversely regulated
405	531	rno-mir-146b-3p	dlx3	nm_001105832	....((((((..(((((((((&)))))))))..)))))).	765	783	1	-22.4	1	0.000436104	0.471	1.254046889	1.922084637	-15.71814025	15	18	9	cds	NA	0	0	0.701374339088921	4.0340709598233	16.2635986523706	5.5112613003186e-05	0.00452318813660052	31	-1.78272944124193	0.973412814942317	7.25027636608129	0.00708901009968148	0.0871113167814964	Down Regulated	mRNA up miRNA down
406	533	rno-mir-146b-3p	tenm2	nm_020088	.((((((((.((((((((((.&)))..)).))))))))))))).	3628	3650	1	-22.7	1	3.24e-06	0.426	1.780376015	1.282934656	-5.035831306	18	22	13	cds	NA	0	0	0.474162342564729	4.41087728390984	8.48149232639849	0.00358777669693617	0.0568072782038604	31	-1.78272944124193	0.973412814942317	7.25027636608129	0.00708901009968148	0.0871113167814964	Down Regulated	mRNA up miRNA down
407	535	rno-mir-146b-3p	plek2	nm_001114180	(((((((((.((((((((...&.)))))..))).))))))))).	1375	1419	1	-24.2	1	0.0004095	0.529	0.978985267	1.480064536	-5.180080915	17	22	9	3utr	NA	0	0	-0.741626556448073	1.33249523867501	7.65871182674925	0.00564988303102039	0.0737022566552495	31	-1.78272944124193	0.973412814942317	7.25027636608129	0.00708901009968148	0.0871113167814964	Down Regulated	not reversely regulated
408	536	rno-mir-146b-3p	tns1	nm_001191810	(((.((((..((((((((((.&)))))))))).))))...))).	1229	1251	1	-22.1	1	3.34e-05	0.559	2.4200578	1.609448787	-9.268492848	17	22	10	cds	NA	0	0	0.344059505655269	6.53044200975098	22.5043789215803	2.09665101505546e-06	0.000701170927337942	31	-1.78272944124193	0.973412814942317	7.25027636608129	0.00708901009968148	0.0871113167814964	Down Regulated	mRNA up miRNA down
409	537	rno-mir-146b-3p	gins1	nm_001109207	.((((((((.(((.((((...&))))))).)))))))).	946	963	1	-20.6	1	0.002491536	0.559	-0.092299249	0.04907105	-5.892671223	15	17	8	3utr	NA	0	0	-0.343793268880946	4.98876046923514	11.4102650294986	0.00073039411189135	0.0216266683233786	31	-1.78272944124193	0.973412814942317	7.25027636608129	0.00708901009968148	0.0871113167814964	Down Regulated	not reversely regulated
410	538	rno-mir-146b-3p	ppm1k	nm_001107863	....((..(((((((((((..&)))))))))))..)).	1858	1874	0.961538462	-23.9	0	3.6e-06	0.529	-0.0315354	0.124984018	-13.40388393	13	16	11	3utr	NA	0	0	0.26554256262724	5.53450287421652	10.1705621582495	0.00142700758886664	0.0328092828140255	31	-1.78272944124193	0.973412814942317	7.25027636608129	0.00708901009968148	0.0871113167814964	Down Regulated	mRNA up miRNA down
411	539	rno-mir-146b-3p	pam	nm_013000	.(((((((((((((((((...&))))).)))))))...))))).	1438	1460	1	-21.8	1	7.86e-05	0.559	1.29162442	1.922268653	-3.793324837	17	22	7	cds	NA	0	0	0.274617353527586	8.37069224549352	19.1392459876973	1.21520243719617e-05	0.00194361943433289	31	-1.78272944124193	0.973412814942317	7.25027636608129	0.00708901009968148	0.0871113167814964	Down Regulated	mRNA up miRNA down
412	541	rno-mir-146b-3p	tom1	nm_001008365	...((((.(((((((((.((.&)).))))))))))))).	110	127	0.961538462	-23.2	1	7.21e-05	0.456	2.809905556	2.134071735	-8.828175123	15	17	13	cds	NA	0	0	0.362804947592405	5.97333946859625	21.0858881528353	4.39150319913408e-06	0.000988853905877577	31	-1.78272944124193	0.973412814942317	7.25027636608129	0.00708901009968148	0.0871113167814964	Down Regulated	mRNA up miRNA down
413	544	rno-mir-146b-3p	slc11a2	xm_006242309	(((((((..(((((((.((((&))))..))))))))).))))).	1746	1768	1	-22.3	1	0.000496314	0.382	0	0	-7.307599034	18	22	9	cds	NA	0	0	0.303188165854451	6.45846645827259	12.5146633213977	0.000403770541297666	0.0154187255839483	31	-1.78272944124193	0.973412814942317	7.25027636608129	0.00708901009968148	0.0871113167814964	Down Regulated	mRNA up miRNA down
414	545	rno-mir-146b-3p	pld2	nm_033299	.((.((((((((((((((((.&))))).))))))))))).)).	1423	1444	1	-23.3	1	2.78e-05	0.5	2.446611271	1.39259128	-6.825347112	18	21	11	cds	NA	0	0	0.300872577945361	5.03451541648486	9.75667621978351	0.001786726545915	0.0379198349244576	31	-1.78272944124193	0.973412814942317	7.25027636608129	0.00708901009968148	0.0871113167814964	Down Regulated	mRNA up miRNA down
415	546	rno-mir-146b-3p	oas1a	xm_006249382	(((((((.((((...((((..&)))))))).))))))).	1116	1133	1	-20.1	1	1.97e-06	0.441	0	0	-9.132629466	15	17	8	cds	NA	0	0	0.562405245870164	2.56978080699908	8.11588884162596	0.00438789533067079	0.0627638766503269	31	-1.78272944124193	0.973412814942317	7.25027636608129	0.00708901009968148	0.0871113167814964	Down Regulated	mRNA up miRNA down
416	548	rno-mir-146b-3p	galns	nm_001047851	((((((((((((((.(((((.&))))).))))))).))))))).	44	66	0.961538462	-29.4	1	0.000152275	0.338	0.5403706	0.727801246	-4.673024006	19	22	7	cds	NA	0	0	-0.406837158999344	3.5075685569597	7.63731613477433	0.00571729230507749	0.0740563824868957	31	-1.78272944124193	0.973412814942317	7.25027636608129	0.00708901009968148	0.0871113167814964	Down Regulated	not reversely regulated
417	552	rno-mir-146b-3p	hspa1a	nm_031971	.(((((..(((((((((((..&))))))))))).))))).	4017	4035	1	-22.6	1	0.00017426	0.49	0	0	-7.650646301	16	18	11	3utr	NA	0	0	1.01191077086858	1.87803289131395	12.9777804592913	0.000315209410625305	0.0132268100975698	31	-1.78272944124193	0.973412814942317	7.25027636608129	0.00708901009968148	0.0871113167814964	Down Regulated	mRNA up miRNA down
418	554	rno-mir-146b-3p	steap3	nm_133314	((((((((((((((((.(((.&)))..)))))))))))...........))))).	1527	1560	1	-22.3	1	0.000162154	0.368	1.509724411	1.692822404	-3.937574446	19	33	11	3utr	NA	0	0	0.457648454971842	3.03157554494861	7.91437496728317	0.00490435213866894	0.0675970013695565	31	-1.78272944124193	0.973412814942317	7.25027636608129	0.00708901009968148	0.0871113167814964	Down Regulated	mRNA up miRNA down
419	555	rno-mir-146b-3p	cacna1s	nm_053873	(((.((((((((((((.((((&)))).)))))))))....)))..))).	4378	4405	0.974358974	-22.3	1	0.007888455	0.412	2.327788205	2.112098746	-6.969596721	19	27	9	cds	NA	0	0	1.75243970664805	-0.0177164175507504	7.49018509020373	0.00620361794016571	0.0782535401904582	31	-1.78272944124193	0.973412814942317	7.25027636608129	0.00708901009968148	0.0871113167814964	Down Regulated	mRNA up miRNA down
420	557	rno-mir-146b-3p	grina	nm_153308	(((.(((((......((((((&)))))))))))))).	1532	1547	1	-19.5	1	9.92e-05	0.382	0.587895517	0.82171647	-17.26510106	14	15	14	3utr	NA	0	0	0.291137106991597	8.74591655439815	10.7921058111711	0.00101933857521663	0.0265943747425312	31	-1.78272944124193	0.973412814942317	7.25027636608129	0.00708901009968148	0.0871113167814964	Down Regulated	mRNA up miRNA down
421	558	rno-mir-146b-3p	mmp13	nm_133530	....((((...(((((((((.&))))))))))))).	993	1007	1	-20	1	0.01335459	0.529	1.551499922	1.195236839	-14.67023307	13	14	13	cds	NA	0	0	-2.31614913384214	6.14790730556736	22.7314030764159	1.86298337591223e-06	0.000680963893946156	31	-1.78272944124193	0.973412814942317	7.25027636608129	0.00708901009968148	0.0871113167814964	Down Regulated	not reversely regulated
422	559	rno-mir-146b-3p	wnt9a	nm_001105783	.((((((((.(((((((((((&))))))))))))).).))))).	951	973	1	-27.2	1	0.000140832	0.368	1.510614	0.882443098	-5.035831306	19	22	13	3utr	NA	0	0	-0.690879730194762	1.61599949789896	8.5808625894375	0.00339714401676264	0.0552962852050038	31	-1.78272944124193	0.973412814942317	7.25027636608129	0.00708901009968148	0.0871113167814964	Down Regulated	not reversely regulated
423	560	rno-mir-146b-3p	stmn2	nm_053440	..((((((((.(((((.....&))))).)))))))).	927	942	1	-19.4	1	0.0984987	0.529	1.271837875	1.386074036	-7.781775195	13	15	8	3utr	NA	0	0	0.298134326755456	8.34063687396121	12.3932816659617	0.000430881323525873	0.0160419257270246	31	-1.78272944124193	0.973412814942317	7.25027636608129	0.00708901009968148	0.0871113167814964	Down Regulated	mRNA up miRNA down
424	561	rno-mir-146b-3p	kntc1	nm_001107140	...(((((.((((((((((..&.))))))))))))))).	1940	1969	1	-24.9	1	0.000377099	0.471	0.95429626	1.592284042	-7.570929852	15	17	15	cds	NA	0	0	-0.291586769177071	7.97900757375538	9.93312487251264	0.00162330716401707	0.0355280668748524	31	-1.78272944124193	0.973412814942317	7.25027636608129	0.00708901009968148	0.0871113167814964	Down Regulated	not reversely regulated
425	562	rno-mir-146b-3p	cchcr1	nm_001002822	.(((((..((((((((((((.&)))))...)))))))..))))).	1118	1141	1	-23.7	1	2.43e-07	0.471	0.853629471	0.527814327	-7.650646301	17	23	7	cds	NA	0	0	-0.307139079742877	4.91085522717011	8.13032439905164	0.00435309578493273	0.0626346350489148	31	-1.78272944124193	0.973412814942317	7.25027636608129	0.00708901009968148	0.0871113167814964	Down Regulated	not reversely regulated
426	563	rno-mir-146b-3p	tep1	nm_022591	....(((((((((((((((((&))))))...))))))))))).	6151	6172	1	-24.8	1	0.000375603	0.426	0.026663505	0.048371597	-9.546562469	17	21	11	cds	NA	0	0	0.268359890161728	6.16032487796543	8.31324249124382	0.00393570677385024	0.0594883096977949	31	-1.78272944124193	0.973412814942317	7.25027636608129	0.00708901009968148	0.0871113167814964	Down Regulated	mRNA up miRNA down
427	565	rno-mir-146b-3p	pus7l	xm_002729847	(((((((((((((...((((.&.))))....))))...))))))))).	571	611	1	-23.3	1	0.003068328	0.471	0	0	-5.762913004	17	26	9	cds	NA	0	0	0.527991599016949	3.21864709100928	14.4801415542487	0.000141644941989956	0.00793334067365361	31	-1.78272944124193	0.973412814942317	7.25027636608129	0.00708901009968148	0.0871113167814964	Down Regulated	mRNA up miRNA down
428	567	rno-mir-146b-3p	rad54b	xm_017593341	...(((.((((.((((((((.&)))))))).)))).))).	1116	1134	1	-20.6	1	0.007070667	0.603	0	0	-11.40503004	15	18	8	5utr	NA	0	0	-0.442573402730265	3.31216879476992	10.744879028977	0.00104568276067188	0.0271533057571172	31	-1.78272944124193	0.973412814942317	7.25027636608129	0.00708901009968148	0.0871113167814964	Down Regulated	not reversely regulated
429	568	rno-mir-146b-3p	ccna2	xm_006232266	.....((..((((((((((((&)))))))))))))).	2854	2869	1	-19.6	0	0.02015685	0.588	0	0	-17.03562423	14	15	14	3utr	NA	0	0	-0.362598508497161	6.9494940334758	13.7692949495416	0.000206686878111932	0.010228683349073	31	-1.78272944124193	0.973412814942317	7.25027636608129	0.00708901009968148	0.0871113167814964	Down Regulated	not reversely regulated
430	571	rno-mir-146b-3p	cenpf	nm_001100827	((((((((((((((((((((.&)))))))))))...))))..))).)).	7761	7788	1	-21.4	1	0.004585147	0.515	1.046834065	0.851723361	-3.937574446	20	27	11	cds	NA	0	0	-0.41214675071811	6.86526556779277	22.8817822300898	1.72276959902957e-06	0.000680963893946156	31	-1.78272944124193	0.973412814942317	7.25027636608129	0.00708901009968148	0.0871113167814964	Down Regulated	not reversely regulated
431	576	rno-mir-146b-3p	dlgap5	xm_006251794	....((((.(((((((((((.&)))))))))))....)))).	1431	1451	1	-20.2	1	0.002855452	0.5	0	0	-10.60295213	15	20	11	cds	NA	0	0	-0.29871167307063	5.05919076009803	7.53222638614785	0.00606049663778207	0.0770942772194833	31	-1.78272944124193	0.973412814942317	7.25027636608129	0.00708901009968148	0.0871113167814964	Down Regulated	not reversely regulated
432	577	rno-mir-146b-3p	wwc1	xm_002727761	....(((.((((((((((((.&)).)))))))))).))).	2096	2114	1	-23.8	1	0.002471439	0.426	0	0	-11.8601974	15	18	10	cds	NA	0	0	1.10302940313147	2.13036829889407	26.7147004406789	2.35820579369127e-07	0.000163149928828089	31	-1.78272944124193	0.973412814942317	7.25027636608129	0.00708901009968148	0.0871113167814964	Down Regulated	mRNA up miRNA down
433	579	rno-mir-146b-3p	ndc80	xm_006245657	.((((((......((((((((&))))))))....)))))).	2518	2537	1	-20.2	1	3.91e-06	0.544	0	0	-15.86656429	14	19	8	3utr	NA	0	0	-0.368464088690312	6.89786834731255	16.7699210050728	4.21969083809588e-05	0.0039957181883696	31	-1.78272944124193	0.973412814942317	7.25027636608129	0.00708901009968148	0.0871113167814964	Down Regulated	not reversely regulated
434	583	rno-mir-146b-3p	senp1	xm_008765850	((((((((((((((.((((.(&.).))))....)))))))))))....))).	2366	2401	1	-25.3	1	0.000320203	0.485	0	0	-4.673024006	19	30	11	3utr	NA	0	0	-0.334100364551041	4.21411391595607	9.51720367067034	0.00203554519055979	0.0409932056989376	31	-1.78272944124193	0.973412814942317	7.25027636608129	0.00708901009968148	0.0871113167814964	Down Regulated	not reversely regulated
435	584	rno-mir-146b-3p	necap2	xm_006239179	.((((((.(((((....(((.&)))))))))))))).	1459	1474	1	-19.9	1	0.00012615	0.324	0	0	-7.932298325	14	15	14	3utr	NA	0	0	-0.331397838439313	4.47638403818885	12.4272344856916	0.000423117987875023	0.0158827554904379	31	-1.78272944124193	0.973412814942317	7.25027636608129	0.00708901009968148	0.0871113167814964	Down Regulated	not reversely regulated
436	587	rno-mir-146b-3p	ska1	nm_001106134	....((((.((((.((((((.&)))))).)))).)))).	512	529	1	-19.8	1	0.00309426	0.515	1.777513833	0.801484933	-11.45979204	14	17	6	cds	NA	0	0	-0.458235195722312	4.73890442894346	15.3069205625779	9.13811192638411e-05	0.00613024367915485	31	-1.78272944124193	0.973412814942317	7.25027636608129	0.00708901009968148	0.0871113167814964	Down Regulated	not reversely regulated
437	588	rno-mir-146b-3p	zfp667	nm_001008557	(((.((((((((((((.(((.&))).)))))))).))))))).	2520	2541	1	-22.6	1	0.0156266	0.559	0.471644911	0.480162709	-6.969596721	18	21	8	3utr	NA	0	0	0.40146574485357	3.5708479476724	9.53358008219244	0.0020174619472278	0.0409277758264816	31	-1.78272944124193	0.973412814942317	7.25027636608129	0.00708901009968148	0.0871113167814964	Down Regulated	mRNA up miRNA down
438	590	rno-mir-146b-3p	nek3	xm_006253361	(((((((((.(((....(((.&.)))...)))))))))))).	1704	1740	0.974358974	-20.6	1	0.000289222	0.618	0	0	-7.005419473	15	20	12	3utr	NA	0	0	0.273302659516288	3.69503199687707	7.21821803980006	0.00721673148452258	0.085363181846936	31	-1.78272944124193	0.973412814942317	7.25027636608129	0.00708901009968148	0.0871113167814964	Down Regulated	mRNA up miRNA down
439	594	rno-mir-15b-3p	loc103692976	xm_008765858	...((((....(((((((((((&)))))))))))....)))).	2099	2119	1	-19.1	1	0.00626269	0.471	0	0	-13.95184572	15	20	11	cds	NA	0	0	0.496112104645866	2.19082526776397	8.15521195137154	0.00429375815568875	0.0622866384581127	34	-0.622153802399801	5.12471688887135	7.04278027110155	0.00795853941707788	0.092459502051346	Down Regulated	mRNA up miRNA down
440	595	rno-mir-15b-3p	cbx4	xm_008768485	........(((((((((((((.&))))))))))))).	674	688	1	-19.6	0	0.008635734	0.5	0	0	-19.42387987	13	14	13	cds	NA	0	0	0.283588592363199	6.42051578725782	9.48979829559929	0.00206617534677773	0.0411035207120752	34	-0.622153802399801	5.12471688887135	7.04278027110155	0.00795853941707788	0.092459502051346	Down Regulated	mRNA up miRNA down
441	596	rno-mir-15b-3p	kif15	nm_181635	(((.((.....((((((((((.&))))))))))...)).))).	3708	3728	1	-18.7	1	0.008653501	0.485	0.17455469	0.768700409	-15.95058879	15	20	10	cds	NA	0	0	-0.378661595293423	5.260114810239	12.4186083684027	0.000425076881444072	0.0159021981817518	34	-0.622153802399801	5.12471688887135	7.04278027110155	0.00795853941707788	0.092459502051346	Down Regulated	not reversely regulated
442	598	rno-mir-15b-3p	dgcr8	nm_001105865	...(((((..(((((((((((.&)))))))))))))))).	2727	2744	1	-20.1	1	0.000401041	0.5	2.372229273	2.09866612	-8.81343632	16	17	16	cds	NA	0	0	-0.27063029040683	6.08648580976749	9.6697614932189	0.00187325629978163	0.0392821664021916	34	-0.622153802399801	5.12471688887135	7.04278027110155	0.00795853941707788	0.092459502051346	Down Regulated	not reversely regulated
443	599	rno-mir-15b-3p	cep162	nm_001277060	.(((((((((...((((((...&))))))))))))))).	2831	2847	0.961538462	-18.2	1	6.5e-05	0.5	2.116942222	1.478768203	-11.25403324	15	16	15	cds	NA	0	0	-0.295389799232043	3.80651895763515	7.55400381010754	0.00598768892296382	0.0764816376780424	34	-0.622153802399801	5.12471688887135	7.04278027110155	0.00795853941707788	0.092459502051346	Down Regulated	not reversely regulated
444	601	rno-mir-15b-3p	zwilch	xm_008766384	.....((((..((((((((((.&))))))))))....)))).	2226	2245	1	-18.6	1	0.01743166	0.412	0	0	-17.73288059	14	19	10	3utr	NA	0	0	-0.424852035813389	6.13858323732169	26.6249779602383	2.47029361857083e-07	0.000163149928828089	34	-0.622153802399801	5.12471688887135	7.04278027110155	0.00795853941707788	0.092459502051346	Down Regulated	not reversely regulated
445	602	rno-mir-15b-3p	arhgap11a	nm_001168524	....((((.((((((((((...&)))))))))).)))).	2093	2109	1	-15.6	1	0.03138289	0.574	1.602266	0.585520233	-10.60295213	14	16	10	cds	NA	0	0	-0.323433442062789	7.05156397443696	9.53587354759754	0.00201494248100299	0.0409277758264816	34	-0.622153802399801	5.12471688887135	7.04278027110155	0.00795853941707788	0.092459502051346	Down Regulated	not reversely regulated
446	603	rno-mir-15b-3p	l1cam	nm_017345	....(((((((((((((((((.&)))))))))))))....)))).	3545	3567	1	-20	1	0.1140559	0.5	1.823222676	1.570315555	-9.546562469	17	22	13	cds	NA	0	0	0.380990879823183	8.86268359524986	24.7534186942241	6.51531358700761e-07	0.000342395241648648	34	-0.622153802399801	5.12471688887135	7.04278027110155	0.00795853941707788	0.092459502051346	Down Regulated	mRNA up miRNA down
447	604	rno-mir-15b-3p	pfn2	nm_030873	((((((((((((((((((....&.)))))).)))))))))))).	910	943	1	-22.4	1	0.01277368	0.529	1.489166284	1.356791213	-3.937574446	18	21	12	3utr	NA	0	0	0.507350665846011	2.79543863313046	11.4211681447062	0.000726120270883768	0.0216266683233786	34	-0.622153802399801	5.12471688887135	7.04278027110155	0.00795853941707788	0.092459502051346	Down Regulated	mRNA up miRNA down
448	605	rno-mir-15b-3p	piga	xm_008773181	.((..((((((((((((((((.&)))))))))...........)))))))....)).	1235	1269	1	-18.6	1	0.000725077	0.544	0	0	-10.94438429	18	34	9	cds	NA	0	0	-0.362797200173251	3.48057756998125	7.67572396802941	0.00559686340634225	0.0732704443088885	34	-0.622153802399801	5.12471688887135	7.04278027110155	0.00795853941707788	0.092459502051346	Down Regulated	not reversely regulated
449	606	rno-mir-15b-3p	kif4a	xm_006257114	(.((((((((((((..(((((.&)))))..)))))))))))).).	399	421	1	-20.3	1	2.92e-05	0.559	0	0	-6.069748969	18	22	12	cds	NA	0	0	-0.371346351882509	6.97051098231048	17.7799204746359	2.47986621848944e-05	0.00307931744012589	34	-0.622153802399801	5.12471688887135	7.04278027110155	0.00795853941707788	0.092459502051346	Down Regulated	not reversely regulated
450	607	rno-mir-15b-3p	wdhd1	nm_001107255	....((((((((((((((((..&)))))))))))))))).	3045	3062	0.953846154	-23.7	1	0.1235943	0.632	0.765470269	0.999719756	-9.546562469	16	17	16	cds	NA	0	0	-0.278752313325601	7.8253574350199	15.072683375948	0.000103449537482178	0.00650813396664867	34	-0.622153802399801	5.12471688887135	7.04278027110155	0.00795853941707788	0.092459502051346	Down Regulated	not reversely regulated
451	608	rno-mir-15b-3p	coro2b	xm_217183	((((((.((((((((((((...&.)))))))).)))))))))).	1786	1833	1	-21.6	1	0.004137209	0.456	0	0	-5.481260981	18	21	10	cds	NA	0	0	0.731045642718579	2.0835187190981	10.9278683056152	0.00094728428422201	0.0258129120016645	34	-0.622153802399801	5.12471688887135	7.04278027110155	0.00795853941707788	0.092459502051346	Down Regulated	mRNA up miRNA down
452	609	rno-mir-15b-3p	smc2	nm_001108666	(((((((((((..((((((((.&.))))))))))))))))))).	3068	3117	1	-23.3	1	0.04362573	0.632	1.769072606	1.847777884	-8.573508368	19	21	19	cds	NA	0	0	-0.330131657107449	8.14526386286162	18.2181928609732	1.96988174420441e-05	0.00275184999101771	34	-0.622153802399801	5.12471688887135	7.04278027110155	0.00795853941707788	0.092459502051346	Down Regulated	not reversely regulated
453	610	rno-mir-15b-3p	scd	nm_139192	(((.(((((((((.(((((((.&))))))).)))))))))..))).	2226	2249	1	-22.7	1	0.09126311	0.529	0.288396778	0.022826541	-7.826436639	19	23	9	3utr	NA	0	0	0.518460015113669	8.07879451156803	7.43355908316363	0.00640186024752161	0.0801030948884904	34	-0.622153802399801	5.12471688887135	7.04278027110155	0.00795853941707788	0.092459502051346	Down Regulated	mRNA up miRNA down
454	611	rno-mir-15b-3p	epha4	nm_001162411	.(((((.....((((((((((.&))))))))))))))).	2400	2416	1	-18.5	1	0.000547022	0.412	0.09047399	0.614662909	-12.7743169	15	16	15	cds	NA	0	0	1.15175243224827	2.6163805239494	12.1489297809604	0.000491160406171019	0.0168588941248318	34	-0.622153802399801	5.12471688887135	7.04278027110155	0.00795853941707788	0.092459502051346	Down Regulated	mRNA up miRNA down
455	612	rno-mir-15b-3p	ehhadh	nm_133606	.(((((((..(((((((((...&.)))))))))..))))))).	2151	2194	1	-22.3	1	0.01569489	0.441	1.633209333	0.785856319	-6.092220964	16	20	9	cds	NA	0	1	0.375255918835166	2.80097121868014	8.26805531866258	0.00403487015012466	0.060092883909279	34	-0.622153802399801	5.12471688887135	7.04278027110155	0.00795853941707788	0.092459502051346	Down Regulated	mRNA up miRNA down
456	613	rno-mir-15b-3p	clstn3	nm_134376	.....(((((((((((((((..&))))))))))))))).	820	836	1	-23.7	1	0.000109692	0.471	1.030083333	1.600549155	-13.66559964	15	16	15	cds	NA	0	0	0.300629306196391	5.84573519648533	15.3646082446976	8.86329800872109e-05	0.00611195611085078	34	-0.622153802399801	5.12471688887135	7.04278027110155	0.00795853941707788	0.092459502051346	Down Regulated	mRNA up miRNA down
457	614	rno-mir-15b-3p	slc8a3	nm_078620	(...(((((.((((((((.(((&))).)))))))).)))))...).	2501	2524	0.961538462	-18.7	1	0.01104	0.471	2.51098475	1.976683714	-10.93331855	17	23	8	cds	NA	0	0	0.44942015747441	3.53172091419141	8.27050322283425	0.00402943364871208	0.060092883909279	34	-0.622153802399801	5.12471688887135	7.04278027110155	0.00795853941707788	0.092459502051346	Down Regulated	mRNA up miRNA down
458	615	rno-mir-15b-3p	atad5	xm_220750	........(((((((((((((.&))))))))))))).	7519	7533	1	-19.3	0	0.000593439	0.5	0	0	-19.42387987	13	14	13	3utr	NA	0	0	-0.419896483929006	6.86931847945146	25.3863438649745	4.69228080209864e-07	0.000272547425957688	34	-0.622153802399801	5.12471688887135	7.04278027110155	0.00795853941707788	0.092459502051346	Down Regulated	not reversely regulated
459	616	rno-mir-15b-3p	prdx5	nm_053610	....((((((((((.((((((.&)))))))))))))))).	390	407	1	-18.2	1	1e-04	0.441	0.9214684	0.740721671	-10.28201203	16	17	16	cds	NA	0	0	0.281182947073479	6.93285359075819	7.86795989790805	0.00503183913542807	0.0682203644945752	34	-0.622153802399801	5.12471688887135	7.04278027110155	0.00795853941707788	0.092459502051346	Down Regulated	mRNA up miRNA down
460	618	rno-mir-15b-3p	mad2l1	nm_001106594	..(((((((.((((((((((((&))))))))).)))..))))))).	319	342	1	-20.4	1	0.002605848	0.588	1.481275281	1.668073547	-6.199507188	19	23	9	cds	NA	0	0	-0.298853868241044	5.58453621586406	11.0833148708849	0.000871079448529417	0.0243334546506476	34	-0.622153802399801	5.12471688887135	7.04278027110155	0.00795853941707788	0.092459502051346	Down Regulated	not reversely regulated
461	619	rno-mir-15b-3p	mcm6	nm_017287	..........((((((((((((&)))))))))))).	1537	1550	1	-18.1	0	0.000339265	0.515	2.010776583	2.178131308	-21.722776	12	13	12	cds	NA	0	0	-0.268036386689175	8.14966744079301	7.56221527144382	0.0059604680721486	0.0762221618125515	34	-0.622153802399801	5.12471688887135	7.04278027110155	0.00795853941707788	0.092459502051346	Down Regulated	not reversely regulated
462	620	rno-mir-15b-3p	unc13b	nm_022862	...((((((((((((((((((.&)))))...))))))))))))).	5491	5513	1	-21.7	1	0.000154223	0.397	0	0	-6.514540194	18	22	13	cds	NA	0	0	-0.265889878033221	5.42038084633975	8.9471450418488	0.00277903570839326	0.0496405861181529	34	-0.622153802399801	5.12471688887135	7.04278027110155	0.00795853941707788	0.092459502051346	Down Regulated	not reversely regulated
463	621	rno-mir-15b-3p	c1qtnf1	xm_006247800	..(((((((((((((((((((.&)))))))))))))......)))))).	1698	1724	1	-21.1	1	0.001243036	0.426	0	0	-4.957000719	19	26	13	3utr	NA	0	0	0.414430999284431	8.30345290404383	34.9138093905351	3.44627900769801e-09	1.26777117096517e-05	34	-0.622153802399801	5.12471688887135	7.04278027110155	0.00795853941707788	0.092459502051346	Down Regulated	mRNA up miRNA down
464	622	rno-mir-15b-3p	traip	nm_001109004	....(((((..(((((((((((&)))))))))))...))))).	505	525	1	-20.4	1	0.001767717	0.456	1.887391091	1.281471456	-13.61384341	16	20	11	cds	NA	0	0	-0.500697374921602	4.4528142512518	16.1781455646131	5.76554620839142e-05	0.00454489771112912	34	-0.622153802399801	5.12471688887135	7.04278027110155	0.00795853941707788	0.092459502051346	Down Regulated	not reversely regulated
465	623	rno-mir-15b-3p	ccnb1	nm_171991	....(((.....((((((((((&)))))))))).....))).	1020	1039	1	-17.1	1	0.0052467	0.515	0.30329768	0.274123852	-20.33067131	13	19	10	cds	NA	0	0	-0.357712484827687	6.74190095335173	13.6421805743319	0.000221160436326843	0.0107996751119604	34	-0.622153802399801	5.12471688887135	7.04278027110155	0.00795853941707788	0.092459502051346	Down Regulated	not reversely regulated
466	624	rno-mir-15b-3p	casp9	nm_031632	.(..(((((((((.(((((((.&))))))).)))))))))..).	414	435	1	-20.5	1	0.01099611	0.5	-0.288515556	0.340737892	-9.239726504	17	21	9	cds	NA	0	0	-0.300573436030023	3.7247969190899	7.70995320470415	0.00549171753046789	0.0721507079360044	34	-0.622153802399801	5.12471688887135	7.04278027110155	0.00795853941707788	0.092459502051346	Down Regulated	not reversely regulated
467	625	rno-mir-15b-3p	lrp12	nm_001134883	(.((((((((...((((((...&.)))))).)))))))).).	3815	3847	0.980769231	-18.5	1	0.001779782	0.662	1.889347875	1.614323889	-12.56195873	15	19	8	3utr	NA	0	0	0.309081214188809	5.09656111713641	16.2330201972125	5.60093204020422e-05	0.00452318813660052	34	-0.622153802399801	5.12471688887135	7.04278027110155	0.00795853941707788	0.092459502051346	Down Regulated	mRNA up miRNA down
468	626	rno-mir-15b-3p	aspm	nm_001105955	...((((((.((((((((((..&)))))))))))))))).	7700	7717	1	-20.8	1	0.02538348	0.559	0.87988956	0.606606535	-7.757046662	16	17	16	cds	NA	0	0	-0.402930114443065	7.35251006910726	22.6806748612893	1.91281992681504e-06	0.000680963893946156	34	-0.622153802399801	5.12471688887135	7.04278027110155	0.00795853941707788	0.092459502051346	Down Regulated	not reversely regulated
469	629	rno-mir-15b-3p	ect2	nm_001108547	....((((((((((((((.(..&.).)))))))))))))).	874	919	1	-21.3	1	0.000115339	0.632	0.646697129	0.661550433	-9.546562469	15	18	14	cds	NA	0	0	-0.364523135359271	7.41764014152974	14.949755899337	0.000110412346644707	0.00676950365317214	34	-0.622153802399801	5.12471688887135	7.04278027110155	0.00795853941707788	0.092459502051346	Down Regulated	not reversely regulated
470	630	rno-mir-181a-5p	eri2	nm_001191114	.....((((.((((((((((...&))))))))))..)))).	2944	2961	1	-17.1	1	0.006805513	0.603	1.41214263	1.80733352	-14.90810611	14	17	10	3utr	NA	0	0	-0.338019723238992	5.70372131340163	14.5178155709139	0.000138840299596854	0.00793334067365361	1	1.93477083818806	4.46747226423333	20.7592021797305	5.20807143398598e-06	0.00118925642863932	Up Regulated	mRNA down miRNA up
471	631	rno-mir-181a-5p	syt5	nm_019350	....(((((((((((((((....&.))))))))))))))).	692	738	1	-24.4	1	0.000417108	0.441	1.773756977	1.515597339	-9.546562469	15	17	15	cds	NA	0	0	0.345270825742516	6.18436897871979	10.8268079791739	0.0010004095786903	0.0263496900010172	1	1.93477083818806	4.46747226423333	20.7592021797305	5.20807143398598e-06	0.00118925642863932	Up Regulated	not reversely regulated
472	632	rno-mir-181a-5p	brca2	nm_031542	....(((..(((((.(((((...&))))))))))..))).	611	627	1	-18.9	1	0.000338964	0.5	0.5377368	0.768185996	-13.65203662	13	16	10	cds	NA	0	0	-0.320543399888669	5.90314164322022	8.34380059054742	0.0038700556152632	0.0593266139451365	1	1.93477083818806	4.46747226423333	20.7592021797305	5.20807143398598e-06	0.00118925642863932	Up Regulated	mRNA down miRNA up
473	633	rno-mir-181a-5p	syngr3	nm_001106985	..((((((..(((((((((....&))))))))))))))).	729	745	1	-17.5	1	4.16e-07	0.485	2.392916667	1.365061085	-7.255896846	15	16	15	cds	NA	0	0	0.396258348551126	4.75154818749345	15.1880312035168	9.73182950655096e-05	0.00638497788360982	1	1.93477083818806	4.46747226423333	20.7592021797305	5.20807143398598e-06	0.00118925642863932	Up Regulated	not reversely regulated
474	634	rno-mir-181a-5p	klf10	nm_031135	.(((((((((((((.(((((.((&))))))))))))).))))))).	2524	2546	1	-21.8	1	0.000100706	0.471	0.921105407	0.633073766	-4.528774398	20	22	13	3utr	NA	0	0	-0.344469403031184	5.95307908010107	19.8411830204279	8.41499752836965e-06	0.00160117090901875	1	1.93477083818806	4.46747226423333	20.7592021797305	5.20807143398598e-06	0.00118925642863932	Up Regulated	mRNA down miRNA up
475	635	rno-mir-181a-5p	pcdhb11	xm_017601096	....((((..((((((((((((.&)))))))))))))))).	3711	3728	1	-22	1	0.0001777	0.647	0	0	-11.8454586	16	17	16	3utr	NA	0	0	0.967141285432563	1.63869387249073	13.6518026826292	0.000220029974891405	0.0107922257906735	1	1.93477083818806	4.46747226423333	20.7592021797305	5.20807143398598e-06	0.00118925642863932	Up Regulated	not reversely regulated
476	636	rno-mir-181a-5p	tep1	nm_022591	.....(((.(((((..(((((((&)))))))))))).))).	5165	5182	1	-19.8	1	4.11e-07	0.441	0.096716714	1.125855128	-15.69048794	15	17	12	cds	NA	0	0	0.268359890161728	6.16032487796543	8.31324249124382	0.00393570677385024	0.0594883096977949	1	1.93477083818806	4.46747226423333	20.7592021797305	5.20807143398598e-06	0.00118925642863932	Up Regulated	not reversely regulated
477	637	rno-mir-181a-5p	fgfr1	xm_006253327	...((((..(((((.((((((((&)))))))))))))...)))).	225	246	1	-25.3	1	0.00068414	0.397	0	0	-10.62001434	17	21	13	5utr	NA	0	0	-0.684940885202903	1.36467880446638	8.58934519381092	0.00338135571961284	0.0551205933850034	1	1.93477083818806	4.46747226423333	20.7592021797305	5.20807143398598e-06	0.00118925642863932	Up Regulated	mRNA down miRNA up
478	638	rno-mir-181a-5p	trpm2	xm_006256249	...((((.((((((((((((((.&.)).)))))))))))))))).	3090	3136	1	-21.9	1	0.02091562	0.441	0	0	-8.828175123	18	21	16	cds	NA	0	0	0.407278183564595	5.57702903599966	26.7178537095498	2.35436060821718e-07	0.000163149928828089	1	1.93477083818806	4.46747226423333	20.7592021797305	5.20807143398598e-06	0.00118925642863932	Up Regulated	not reversely regulated
479	639	rno-mir-181a-5p	mmp15	nm_001106168	(((((((.((((((((((.((((&))))))))))))))))))))).	3303	3325	1	-24.1	1	0.000719579	0.426	0.4989313	0.413689331	-6.251209375	21	22	21	3utr	NA	0	0	0.396134356891112	3.88669067282035	9.28154088992079	0.00231474625995629	0.0441201031517747	1	1.93477083818806	4.46747226423333	20.7592021797305	5.20807143398598e-06	0.00118925642863932	Up Regulated	not reversely regulated
480	640	rno-mir-181a-5p	gpr155	xm_006234355	.....(((((((((((.......&.))))))))))).	1891	1935	1	-19.7	1	0.001740277	0.588	0	0	-13.66559964	11	13	11	cds	NA	0	0	0.499077806691234	4.33256073978369	15.7651276404991	7.17121988372581e-05	0.00534740423221608	1	1.93477083818806	4.46747226423333	20.7592021797305	5.20807143398598e-06	0.00118925642863932	Up Regulated	not reversely regulated
481	642	rno-mir-181a-5p	abcg3l3	nm_001107205	..(((..(((((((((((((...&))))))))))))).))).	1235	1253	1	-19.5	1	3.54e-06	0.574	-0.208346154	0.47930873	-8.401646015	16	18	13	cds	NA	0	0	-0.433612789898649	2.85108519814062	7.88143678261093	0.0049944784644018	0.067880621099924	1	1.93477083818806	4.46747226423333	20.7592021797305	5.20807143398598e-06	0.00118925642863932	Up Regulated	mRNA down miRNA up
482	643	rno-mir-181a-5p	rtkn2	xm_006256367	.(((.(((.((.((((((((...&)))))))))).))).))).	601	620	1	-19.7	1	0.00252964	0.559	0	0	-12.31555498	16	19	10	cds	NA	0	0	-0.612881146288597	3.14849199326749	19.8532066536611	8.3622340589136e-06	0.00160117090901875	1	1.93477083818806	4.46747226423333	20.7592021797305	5.20807143398598e-06	0.00118925642863932	Up Regulated	mRNA down miRNA up
483	644	rno-mir-181a-5p	ercc6l	nm_001098674	.(((((((..(((((.((((.((&))))))))))).))))))).	2873	2893	1	-19.6	1	0.000632198	0.574	0.578289771	1.080925283	-6.325270044	18	20	11	cds	NA	0	0	-0.366913494053078	5.81531192459755	13.4395884294814	0.000246369665213046	0.0113557941524383	1	1.93477083818806	4.46747226423333	20.7592021797305	5.20807143398598e-06	0.00118925642863932	Up Regulated	mRNA down miRNA up
484	645	rno-mir-181a-5p	npy4r	nm_031581	.....((((((((((.((((.((&.)))))).)))))))))).	178	214	1	-24.1	1	0.0127946	0.456	1.198	1.374875	-13.89864872	16	19	10	cds	NA	0	0	1.72887653411178	0.726105873213107	29.7091383211755	5.01976288494881e-08	7.91401474261358e-05	1	1.93477083818806	4.46747226423333	20.7592021797305	5.20807143398598e-06	0.00118925642863932	Up Regulated	not reversely regulated
485	647	rno-mir-181a-5p	tnik	xm_017590730	..(((((((((((.((.((....&.)).)).))))))))))).	5291	5323	1	-21.7	1	0.005721481	0.544	0	0	-5.813840637	15	19	11	3utr	NA	0	0	0.536866131187454	1.47414531281656	7.27241864734381	0.0070021450251415	0.0839928596690164	1	1.93477083818806	4.46747226423333	20.7592021797305	5.20807143398598e-06	0.00118925642863932	Up Regulated	not reversely regulated
486	648	rno-mir-181a-5p	stil	xm_017593795	.((((((((((((...((..((.&.))..)).)))))))))))).	4676	4721	1	-19.3	1	0.002786993	0.706	0	0	-5.618663395	16	21	12	3utr	NA	0	0	-0.444064604499948	4.58267474752901	15.5302619039211	8.11949698845471e-05	0.00583817558672855	1	1.93477083818806	4.46747226423333	20.7592021797305	5.20807143398598e-06	0.00118925642863932	Up Regulated	mRNA down miRNA up
487	649	rno-mir-181a-5p	st3gal1	xm_006241709	..((((((..((.((((((((..&))))))))..))..)))))).	1611	1632	1	-21.4	1	1.96e-06	0.426	0	0	-8.545027459	16	21	8	cds	NA	0	0	0.483727674048723	3.72064819019095	7.64619373010854	0.00568922353867611	0.0739532049149936	1	1.93477083818806	4.46747226423333	20.7592021797305	5.20807143398598e-06	0.00118925642863932	Up Regulated	not reversely regulated
488	650	rno-mir-181a-5p	loc679894	xm_017599423	.........(((((.((((((((&))))))).).))))).	3654	3670	1	-20.3	0	5.76e-05	0.529	0	0	-21.21571909	13	16	7	cds	NA	0	0	-0.315104244563691	4.09574181463444	7.96823918164657	0.00476052245165892	0.0661676647059293	1	1.93477083818806	4.46747226423333	20.7592021797305	5.20807143398598e-06	0.00118925642863932	Up Regulated	mRNA down miRNA up
489	652	rno-mir-181a-5p	sass6	nm_001107719	...........((.(((((((((&))))))))).)).	1217	1230	1	-19	0	0.003343687	0.544	0.643965556	1.407402691	-25.40439039	11	13	9	cds	NA	0	0	-0.380902188868256	3.2631958018398	7.69032605770365	0.00555175966847813	0.0728528177185786	1	1.93477083818806	4.46747226423333	20.7592021797305	5.20807143398598e-06	0.00118925642863932	Up Regulated	mRNA down miRNA up
490	653	rno-mir-181a-5p	pwwp2b	nm_001108507	..(((((..((((((((((((.(&.).)))))))))))).))))).	1536	1568	1	-25.7	1	8.9e-07	0.426	1.564029583	0.70421245	-8.327025307	18	22	12	cds	NA	0	0	0.333858272817559	5.33651948624865	16.1333217504903	5.90361415361936e-05	0.00458818914079882	1	1.93477083818806	4.46747226423333	20.7592021797305	5.20807143398598e-06	0.00118925642863932	Up Regulated	not reversely regulated
491	656	rno-mir-181a-5p	sphk1	nm_001270808	.((((((((((((((((((....&))))))))))).))))..))).	1561	1583	1	-17.4	1	0.003078733	0.456	0.47668679	0.701907381	-3.793324837	18	22	11	cds	NA	0	0	1.3803634200317	0.948107757171963	15.4867545168974	8.30854323542782e-05	0.00591568278362461	1	1.93477083818806	4.46747226423333	20.7592021797305	5.20807143398598e-06	0.00118925642863932	Up Regulated	not reversely regulated
492	657	rno-mir-181a-5p	ext1	nm_001130540	..((.((((((((.(((((....&))))).)))))))).)).	47	65	1	-18.7	1	0.0267671	0.544	0.075605387	0.013848925	-9.932877812	15	18	8	5utr	NA	0	0	0.264709384248839	6.09672833691921	17.0276124339473	3.68401626289059e-05	0.00366637848768016	1	1.93477083818806	4.46747226423333	20.7592021797305	5.20807143398598e-06	0.00118925642863932	Up Regulated	not reversely regulated
493	658	rno-mir-181a-5p	plxna3	nm_001107581	..((.(((((((((((((.((((&)))))))..........)))))))))).)).	3648	3679	1	-22.6	1	4.24e-05	0.471	1.69414357	1.554158976	-9.076037894	19	31	10	cds	NA	0	0	0.323963551923403	5.30747930905617	7.66011287739003	0.00564549726028264	0.0737022566552495	1	1.93477083818806	4.46747226423333	20.7592021797305	5.20807143398598e-06	0.00118925642863932	Up Regulated	not reversely regulated
494	659	rno-mir-181a-5p	nasp	xm_006238646	....((((((..((((((((...&.))))))))..)))))).	152	195	1	-19.4	1	0.000450754	0.456	0	0	-15.71814025	14	18	8	cds	NA	0	0	-0.283121861355698	6.09662367142454	10.5209186889969	0.00118030793355601	0.0293338094667956	1	1.93477083818806	4.46747226423333	20.7592021797305	5.20807143398598e-06	0.00118925642863932	Up Regulated	mRNA down miRNA up
495	660	rno-mir-181a-5p	ube2h	nm_001172127	.((((((..((((((((((....&.))))))))))..)))))).	2729	2765	1	-22.7	1	0.00037234	0.471	0.8611719	0.341069604	-7.163349425	16	20	10	3utr	NA	0	0	0.298969097076161	7.25639930051225	15.0084024431218	0.000107033549942603	0.00659900702327694	1	1.93477083818806	4.46747226423333	20.7592021797305	5.20807143398598e-06	0.00118925642863932	Up Regulated	not reversely regulated
496	661	rno-mir-181a-5p	map3k5	nm_001277694	..........((((((((((((.&)))))))))))).	1334	1347	1	-17.9	0	4.34e-06	0.515	1.796742083	2.26123057	-21.722776	12	13	12	cds	NA	0	0	-0.33817695709321	4.72519839370937	11.5852540623201	0.000664768513140371	0.0207883166377019	1	1.93477083818806	4.46747226423333	20.7592021797305	5.20807143398598e-06	0.00118925642863932	Up Regulated	mRNA down miRNA up
497	662	rno-mir-181a-5p	cdh2	nm_031333	.(((((....((((((((((((.&)))).))))))))...))))).	1768	1790	1	-19.8	1	0.000240534	0.485	2.263299846	2.02770728	-9.949542428	17	22	8	cds	NA	0	0	0.627547998410325	5.12347897616938	15.0149863674157	0.000106660787422161	0.00659900702327694	1	1.93477083818806	4.46747226423333	20.7592021797305	5.20807143398598e-06	0.00118925642863932	Up Regulated	not reversely regulated
498	663	rno-mir-181a-5p	galns	nm_001047851	....(((((((((((((......&.))))))))))))).	774	805	1	-18.4	1	0.03518047	0.485	1.530942692	1.184294729	-9.546562469	13	15	13	cds	NA	0	0	-0.406837158999344	3.5075685569597	7.63731613477433	0.00571729230507749	0.0740563824868957	1	1.93477083818806	4.46747226423333	20.7592021797305	5.20807143398598e-06	0.00118925642863932	Up Regulated	mRNA down miRNA up
499	665	rno-mir-181a-5p	cacna1s	nm_053873	...((((.((((((((((((...&)))))))))).)).)))).	1403	1422	0.974358974	-19.8	1	3.74e-06	0.471	1.016578015	1.312956503	-8.828175123	16	19	10	cds	NA	0	0	1.75243970664805	-0.0177164175507504	7.49018509020373	0.00620361794016571	0.0782535401904582	1	1.93477083818806	4.46747226423333	20.7592021797305	5.20807143398598e-06	0.00118925642863932	Up Regulated	not reversely regulated
500	666	rno-mir-181a-5p	ticrr	xm_218829	..((((((((((((((((((.((&))))))))))))...............)))))).)).	4775	4812	1	-21.5	1	0.000218703	0.426	0	0	-4.957000719	20	37	12	cds	NA	0	0	-0.348790092822474	4.82057392244439	7.18074643656932	0.00736900433879444	0.086351547064169	1	1.93477083818806	4.46747226423333	20.7592021797305	5.20807143398598e-06	0.00118925642863932	Up Regulated	mRNA down miRNA up
501	667	rno-mir-181a-5p	mdc1	nm_001166275	.(((((((..((((((((.((..&.)).))))))))....))))))).	1510	1556	1	-20.6	1	0.008733155	0.5	0.227392938	0.209589701	-6.092220964	17	24	8	cds	NA	0	0	-0.294036522955894	7.49941573087096	10.8990938547874	0.000962113141327887	0.0260242172247416	1	1.93477083818806	4.46747226423333	20.7592021797305	5.20807143398598e-06	0.00118925642863932	Up Regulated	mRNA down miRNA up
502	668	rno-mir-181a-5p	loc108348233	xm_017601097	..((((...(((((.((((((((&)))))))))))))...)))).	4084	4105	1	-21.8	1	2.28e-05	0.426	0	0	-10.6061614	17	21	13	cds	NA	0	0	0.863776937613253	1.12653088154697	8.53274004539817	0.00348814172967605	0.0561153529572957	1	1.93477083818806	4.46747226423333	20.7592021797305	5.20807143398598e-06	0.00118925642863932	Up Regulated	not reversely regulated
503	669	rno-mir-181a-5p	zbtb46	xm_008762510	.....((.((.((((((((((((&)))))))))))).)).)).	3253	3272	1	-24	0	9.07e-05	0.441	0	0	-18.80400905	16	19	12	3utr	NA	0	0	0.343608069533311	3.74546804172458	7.90533231790052	0.00492892858696072	0.0675970013695565	1	1.93477083818806	4.46747226423333	20.7592021797305	5.20807143398598e-06	0.00118925642863932	Up Regulated	not reversely regulated
504	670	rno-mir-181a-5p	depdc1b	nm_001107651	..(((((..(((....(((((((&))))))).)))..))))).	1303	1322	1	-18.3	1	0.00017472	0.456	1.000513971	1.242005712	-11.44149448	15	19	7	cds	NA	0	0	-0.30379465387131	4.28364340140362	7.66270586291304	0.00563738948026111	0.0737022566552495	1	1.93477083818806	4.46747226423333	20.7592021797305	5.20807143398598e-06	0.00118925642863932	Up Regulated	mRNA down miRNA up
505	671	rno-mir-181a-5p	slc16a12	nm_001191637	..(((((..((((((((((....&.)))))))))).))))).	1789	1833	1	-20.3	1	0.003621056	0.441	1.5427973	2.099864965	-8.327025307	15	18	10	3utr	NA	0	0	-1.16865836248229	3.24975167464555	13.8454449188543	0.000198477269032299	0.00995634155018389	1	1.93477083818806	4.46747226423333	20.7592021797305	5.20807143398598e-06	0.00118925642863932	Up Regulated	mRNA down miRNA up
506	672	rno-mir-181a-5p	slc29a4	nm_001105911	..((((((((((((((((((...&.))))))))))................)))).)))).	532	587	1	-19.7	1	0.000132632	0.426	-0.013082435	-0.128598261	-4.957000719	18	37	10	cds	NA	0	0	0.290601895825751	6.94428687730051	12.2401355681039	0.000467724307479257	0.0164283860496344	1	1.93477083818806	4.46747226423333	20.7592021797305	5.20807143398598e-06	0.00118925642863932	Up Regulated	not reversely regulated
507	674	rno-mir-181a-5p	nol4	nm_001107401	.......((((((((.(((((((&)))))))))))).))).	4094	4111	1	-17.7	0	0.02511514	0.559	1.247437	0.484496625	-17.34329402	15	17	12	3utr	NA	0	0	1.18617899955958	2.1365529378345	21.6189147218733	3.32556071030699e-06	0.000853509023231347	1	1.93477083818806	4.46747226423333	20.7592021797305	5.20807143398598e-06	0.00118925642863932	Up Regulated	not reversely regulated
508	675	rno-mir-181a-5p	atad2	nm_001134879	(((.(((..(((((((((((.((&)))))))))))).)..)))))).	2966	2989	1	-19.3	1	0.03514953	0.559	0.73481575	1.666887715	-10.33962131	19	23	12	cds	NA	0	0	-0.275187497605851	8.2954959727987	13.2557593120002	0.000271743690302382	0.012092594218456	1	1.93477083818806	4.46747226423333	20.7592021797305	5.20807143398598e-06	0.00118925642863932	Up Regulated	mRNA down miRNA up
509	677	rno-mir-181a-5p	pam	nm_013000	...((((((((((.((((.((((&))))))))..)))))))))).	626	647	1	-22.6	1	0.008914339	0.456	1.8550304	1.716856391	-7.371380111	18	21	10	cds	NA	0	1	0.274617353527586	8.37069224549352	19.1392459876973	1.21520243719617e-05	0.00194361943433289	1	1.93477083818806	4.46747226423333	20.7592021797305	5.20807143398598e-06	0.00118925642863932	Up Regulated	not reversely regulated
510	678	rno-mir-181a-5p	impact	nm_001012235	..((((((....(((((((((..&)))))))))...)))))).	207	226	1	-17.5	1	0.007907021	0.632	1.348043289	1.254096121	-13.42747463	15	19	9	cds	NA	0	0	0.269371022928054	8.17496262892087	16.2416953220978	5.57534435082757e-05	0.00452318813660052	1	1.93477083818806	4.46747226423333	20.7592021797305	5.20807143398598e-06	0.00118925642863932	Up Regulated	not reversely regulated
511	679	rno-mir-181a-5p	tacc3	xm_006251331	...((((((((((((((..((((&.))))....)))))))))))))).	369	418	1	-23.6	1	0.001047894	0.574	0	0	-6.514540194	18	24	14	cds	NA	0	0	-0.290083480988585	7.05482247884211	10.8480550361465	0.000988995791108163	0.0263496900010172	1	1.93477083818806	4.46747226423333	20.7592021797305	5.20807143398598e-06	0.00118925642863932	Up Regulated	mRNA down miRNA up
512	680	rno-mir-181a-5p	maml2	xm_008765997	.((((((.((((((..(((.(((&))).))))))))).)))))).	1429	1450	1	-22.9	1	0.01114854	0.441	0	0	-7.075458407	18	21	9	5utr	NA	0	0	0.647094424711804	1.90707394956964	8.07805525336439	0.0044804502507157	0.0638840425928921	1	1.93477083818806	4.46747226423333	20.7592021797305	5.20807143398598e-06	0.00118925642863932	Up Regulated	not reversely regulated
513	681	rno-mir-181a-5p	e2f7	nm_001108092	.(((.((((.((((.((((((.(&).)))))).)))).))))))).	857	879	1	-22.1	1	0.000827608	0.471	1.843137988	1.92432236	-9.890318041	18	22	7	cds	NA	0	1	-0.360155680634251	4.93312595325356	11.3561221406849	0.000751996722991449	0.0220133576523438	1	1.93477083818806	4.46747226423333	20.7592021797305	5.20807143398598e-06	0.00118925642863932	Up Regulated	mRNA down miRNA up
514	682	rno-mir-181a-5p	plxna4	xm_017592970	...((((((((((((((((((((&))))).)))))))).).)))))).	5499	5523	1	-24.9	1	0.1392893	0.5	0	0	-6.514540194	20	24	8	cds	NA	0	0	0.300570824108207	7.81645540787374	7.84417597892586	0.00509846927526821	0.0688570437004205	1	1.93477083818806	4.46747226423333	20.7592021797305	5.20807143398598e-06	0.00118925642863932	Up Regulated	not reversely regulated
515	683	rno-mir-181a-5p	hk2	nm_012735	..(((((...((((.((((((((&)))))))))))).))))).	181	200	1	-23.7	1	0.000238569	0.426	-0.020323	0.14567248	-10.30498134	17	19	12	5utr	NA	0	0	0.947994389119732	5.22338352227129	21.0155516989254	4.55570426229208e-06	0.000988853905877577	1	1.93477083818806	4.46747226423333	20.7592021797305	5.20807143398598e-06	0.00118925642863932	Up Regulated	not reversely regulated
516	684	rno-mir-181a-5p	pdp1	nm_001271108	.((((((..(.(((((((((((.&))))))))))))..)))))).	58	79	1	-27.9	1	0.000108624	0.382	0.287040745	0.439679135	-9.9881239	18	21	12	5utr	NA	0	1	-0.286600593476766	5.89434006236495	12.294182155378	0.000454372431853717	0.0163633085200016	1	1.93477083818806	4.46747226423333	20.7592021797305	5.20807143398598e-06	0.00118925642863932	Up Regulated	mRNA down miRNA up
517	685	rno-mir-181a-5p	kif11	nm_001169112	.(((..(((((((.((((((((.&.)))))))))))))))..))).	422	454	1	-22	1	0.01721677	0.676	2.3948305	2.154879051	-10.67016069	18	22	15	cds	NA	0	0	-0.328370633118775	7.71039544716354	17.0924819350448	3.56029629528351e-05	0.00363809536247674	1	1.93477083818806	4.46747226423333	20.7592021797305	5.20807143398598e-06	0.00118925642863932	Up Regulated	mRNA down miRNA up
518	688	rno-mir-181a-5p	coro2b	xm_217183	........(((..(((((((((.&))))))))).))).	3245	3259	1	-19.3	0	0.01711345	0.515	0	0	-24.05981379	12	14	9	3utr	NA	0	0	0.731045642718579	2.0835187190981	10.9278683056152	0.00094728428422201	0.0258129120016645	1	1.93477083818806	4.46747226423333	20.7592021797305	5.20807143398598e-06	0.00118925642863932	Up Regulated	not reversely regulated
519	689	rno-mir-181a-5p	rab3a	nm_013018	..........(((((((((((((&)))))))))).))).	725	740	1	-22.3	0	0.006443195	0.338	1.707994143	1.684846143	-21.722776	13	15	10	cds	NA	0	0	0.33949898321665	5.34702422512862	16.9044011740794	3.93103310465502e-05	0.00383937088099319	1	1.93477083818806	4.46747226423333	20.7592021797305	5.20807143398598e-06	0.00118925642863932	Up Regulated	not reversely regulated
520	690	rno-mir-181a-5p	adam15	nm_020308	((((((((..(((((.(((((..&.))))).))))))))))))).	2690	2716	1	-21.5	1	9.3e-05	0.397	1.197811875	0.718724946	-6.469519653	18	21	13	3utr	NA	0	0	0.303742354423628	5.84754104152548	9.38750507123137	0.00218469319114774	0.0425334937769246	1	1.93477083818806	4.46747226423333	20.7592021797305	5.20807143398598e-06	0.00118925642863932	Up Regulated	not reversely regulated
521	691	rno-mir-181a-5p	lrp4	nm_031322	..(((((.((((((((((.(((.&.)))))........))))))))))))).	4161	4203	1	-20	1	0.000346759	0.544	2.222397139	1.918573055	-7.270635649	18	28	13	cds	NA	0	0	-0.622780392026872	2.24018935945974	10.2870754184561	0.00133965252612093	0.031862942410066	1	1.93477083818806	4.46747226423333	20.7592021797305	5.20807143398598e-06	0.00118925642863932	Up Regulated	mRNA down miRNA up
522	692	rno-mir-181a-5p	slc11a2	nm_013173	..((((((.(.(((((((((...&)).))))))).).)))))).	1392	1412	0.961538462	-20.5	1	7.91e-06	0.529	0.3865119	0.275792685	-8.838164853	16	20	7	cds	NA	0	0	0.303188165854451	6.45846645827259	12.5146633213977	0.000403770541297666	0.0154187255839483	1	1.93477083818806	4.46747226423333	20.7592021797305	5.20807143398598e-06	0.00118925642863932	Up Regulated	not reversely regulated
523	693	rno-mir-181a-5p	usp53	nm_001106468	.((((((.((((((((.(((...&.))).)))))))).)))))).	2781	2825	1	-25.7	1	1.96e-06	0.529	0.142596588	0.591120037	-6.106959767	17	21	8	cds	NA	0	0	-0.305778870725997	4.66697558696954	8.75275722148275	0.00309134313600831	0.0525420561789507	1	1.93477083818806	4.46747226423333	20.7592021797305	5.20807143398598e-06	0.00118925642863932	Up Regulated	mRNA down miRNA up
524	694	rno-mir-181a-5p	insrr	nm_022212	....((((((((((((((((.((&)).)))))))....))))))))).	991	1015	1	-21.6	1	0.000107456	0.412	1.240705166	0.974021514	-9.546562469	18	24	9	cds	NA	0	0	0.400466419260159	4.64440825866754	8.93376810226543	0.00279946214102195	0.0498304261101907	1	1.93477083818806	4.46747226423333	20.7592021797305	5.20807143398598e-06	0.00118925642863932	Up Regulated	not reversely regulated
525	695	rno-mir-181a-5p	polq	nm_001105878	.........((((((((((((((&)))))))))).)))).	2832	2848	1	-20.4	0	3.03e-05	0.5	0.905146712	1.262855011	-20.48026953	14	16	10	cds	NA	0	0	-0.540236349561031	5.70242214339198	32.6664919872013	1.09407150381178e-08	3.01854327901671e-05	1	1.93477083818806	4.46747226423333	20.7592021797305	5.20807143398598e-06	0.00118925642863932	Up Regulated	mRNA down miRNA up
526	696	rno-mir-181a-5p	ptk7	nm_001106889	.(((((((((((....((((...&.))))...))))))))))).	2752	2789	1	-20	1	0.003538375	0.382	1.853300273	2.078728891	-6.907794008	15	20	11	cds	NA	0	0	0.288257785712727	5.77979979619283	13.0616067028236	0.000301410767465597	0.0128431244391904	1	1.93477083818806	4.46747226423333	20.7592021797305	5.20807143398598e-06	0.00118925642863932	Up Regulated	not reversely regulated
527	697	rno-mir-185-5p	pi16	nm_001170481	(((.(((.(((((.((((((..&))))))))))).)))))).	568	587	1	-23.3	1	0.000943607	0.338	0.691412433	0.701920092	-10.14007157	17	19	11	cds	NA	0	0	0.327153942062123	4.69907632248617	12.7542452376771	0.00035520205328904	0.0142545813094467	21	1.26818183937469	2.99060134282796	8.79248820187431	0.00302473414554144	0.0568938089280414	Up Regulated	not reversely regulated
528	698	rno-mir-185-5p	ctsl	nm_013156	((((((((..(((.(((((((.&.)).))).))..))).....)))))))).	798	844	1	-20.5	1	0.09438436	0.559	1.536370625	1.414258498	-7.09331049	18	29	8	cds	NA	0	0	0.268454473503104	8.04356106243099	8.42075187761936	0.00370962356422291	0.0578994535877687	21	1.26818183937469	2.99060134282796	8.79248820187431	0.00302473414554144	0.0568938089280414	Up Regulated	not reversely regulated
529	699	rno-mir-185-5p	pdzd4	nm_001135836	.((((((((((((((((.....&)))))))))))).)))).	3330	3348	1	-20.8	1	0.005552867	0.605	0	0	-3.793324837	16	18	12	3utr	NA	0	0	0.289233429905039	5.4338835567956	15.9650622432089	6.45223316241154e-05	0.00492817356885389	21	1.26818183937469	2.99060134282796	8.79248820187431	0.00302473414554144	0.0568938089280414	Up Regulated	not reversely regulated
530	700	rno-mir-185-5p	traf4	nm_001107017	((((((((((((((((((....&.))).)))))))............)))))))).	1865	1906	1	-20.7	1	0.009686153	0.544	1.291813839	1.286646755	-3.937574446	18	33	8	3utr	NA	0	0	0.408866889124517	3.46530702273685	12.2478325522924	0.000465798901825716	0.0164283860496344	21	1.26818183937469	2.99060134282796	8.79248820187431	0.00302473414554144	0.0568938089280414	Up Regulated	not reversely regulated
531	701	rno-mir-185-5p	stxbp4	nm_001107038	..(((((.((((((((((....&))))))).)))..))))).	1461	1480	1	-18.1	1	0.003934279	0.5	1.022586455	1.225237388	-7.270635649	15	19	7	cds	NA	0	0	0.370826902489685	3.37811196836404	10.0045437688772	0.00156154470996934	0.034615987978891	21	1.26818183937469	2.99060134282796	8.79248820187431	0.00302473414554144	0.0568938089280414	Up Regulated	not reversely regulated
532	702	rno-mir-185-5p	espl1	nm_001170602	.((((((..((((((((((((.&)))))...)))))))..)))........))).	112	144	1	-21.7	1	0.000130841	0.5	0.3056928	0.472513548	-7.163349425	18	32	7	cds	NA	0	0	-0.405064521261037	5.10156417988982	7.40850781126657	0.00649161438395838	0.080859431536529	21	1.26818183937469	2.99060134282796	8.79248820187431	0.00302473414554144	0.0568938089280414	Up Regulated	mRNA down miRNA up
533	703	rno-mir-185-5p	rai2	nm_001109316	(((((.(((((((((((((((.&)))))))......)))))))).........))))).	747	783	1	-23.1	1	0.000959729	0.471	1.773517571	1.519821946	-5.838533207	20	36	8	cds	NA	0	0	0.404432673248496	3.6560693506414	11.5702228078018	0.000670163876415596	0.0207883166377019	21	1.26818183937469	2.99060134282796	8.79248820187431	0.00302473414554144	0.0568938089280414	Up Regulated	not reversely regulated
534	704	rno-mir-185-5p	mfsd4a	nm_001109069	.(((((((..(((((.......&)))))..))))))).	3090	3105	1	-21.9	1	0.002462774	0.588	2.415297143	1.46967872	-6.325270044	12	15	7	3utr	NA	0	0	0.386755778379755	2.48002795426857	7.11541852114443	0.00764237603180569	0.0879470926871821	21	1.26818183937469	2.99060134282796	8.79248820187431	0.00302473414554144	0.0568938089280414	Up Regulated	not reversely regulated
535	706	rno-mir-185-5p	slc16a12	nm_001191637	..((((((((((((........&.)))))))))))).	1034	1052	1	-19.5	1	0.1004592	0.5	1.666903775	1.935278842	-5.92549936	12	14	12	cds	NA	0	0	-1.16865836248229	3.24975167464555	13.8454449188543	0.000198477269032299	0.00995634155018389	21	1.26818183937469	2.99060134282796	8.79248820187431	0.00302473414554144	0.0568938089280414	Up Regulated	mRNA down miRNA up
536	707	rno-mir-185-5p	smc4	nm_001037185	(((((.(....(((((((((((&))))))))).....................))...).))))).	3294	3337	1	-19.3	1	0.000163375	0.647	1.546215421	1.399575024	-13.27583874	17	43	9	cds	NA	0	0	-0.277640518975641	7.29429348699991	10.7048375727377	0.00106855767906524	0.0274885840236922	21	1.26818183937469	2.99060134282796	8.79248820187431	0.00302473414554144	0.0568938089280414	Up Regulated	mRNA down miRNA up
537	708	rno-mir-185-5p	cenpw	nm_001246319	.((((((..(((((((((....&))))))))).)))))).	242	259	1	-18.6	1	0.04006618	0.559	1.142996978	0.740171483	-7.163349425	15	17	9	cds	NA	0	0	-0.449937210292715	5.26171709260891	15.3479300321403	8.94188427877135e-05	0.00611195611085078	21	1.26818183937469	2.99060134282796	8.79248820187431	0.00302473414554144	0.0568938089280414	Up Regulated	mRNA down miRNA up
538	709	rno-mir-185-5p	hsd3b7	nm_139329	.(((((((.(.((((((((((.&)))))))))).).)))))..)).	215	238	1	-24	1	0.006638698	0.368	0.77894378	0.969232937	-7.674488971	18	23	10	cds	NA	0	0	0.268496989011714	5.4980430560291	11.3061165727072	0.000772521776177874	0.0224032935011249	21	1.26818183937469	2.99060134282796	8.79248820187431	0.00302473414554144	0.0568938089280414	Up Regulated	not reversely regulated
539	710	rno-mir-185-5p	epb41	xm_017593842	.(((..(..(((((((((((((&)))))))))).)))..)..))).	2414	2437	1	-24.5	1	0.06598491	0.412	0	0	-13.18334536	17	23	10	3utr	NA	0	0	0.30596932302134	5.04444888868116	10.2616381604655	0.00135825018980812	0.0320247769906104	21	1.26818183937469	2.99060134282796	8.79248820187431	0.00302473414554144	0.0568938089280414	Up Regulated	not reversely regulated
540	711	rno-mir-185-5p	mcm8	nm_001106514	(((((((...(((((((.(((.&))).)))))))....))))))).	2307	2330	1	-21.3	1	0.00021639	0.456	2.318438814	1.704702196	-8.550105502	17	23	7	cds	NA	0	0	-0.366289469642372	5.77076330963127	15.1564149118533	9.89615130771411e-05	0.00638497788360982	21	1.26818183937469	2.99060134282796	8.79248820187431	0.00302473414554144	0.0568938089280414	Up Regulated	mRNA down miRNA up
541	712	rno-mir-185-5p	rad54b	xm_017593341	.(.((((.(((((((((((((.&))))))))))))).)).)).).	2595	2617	0.969230769	-24.6	1	0.001864711	0.471	0	0	-7.664499241	18	22	13	cds	NA	0	0	-0.442573402730265	3.31216879476992	10.744879028977	0.00104568276067188	0.0271533057571172	21	1.26818183937469	2.99060134282796	8.79248820187431	0.00302473414554144	0.0568938089280414	Up Regulated	mRNA down miRNA up
542	713	rno-mir-185-5p	nusap1	xm_006234769	.((((.(((((((((((((((.&))).))....))))..)))))))))).	1342	1369	1	-20.5	1	0.2084015	0.559	0	0	-5.694283599	19	27	10	cds	NA	0	0	-0.382601365552442	7.39211822262369	15.4457140877863	8.49092787537493e-05	0.00600678718157934	21	1.26818183937469	2.99060134282796	8.79248820187431	0.00302473414554144	0.0568938089280414	Up Regulated	mRNA down miRNA up
543	714	rno-mir-185-5p	tiam2	xm_017589892	....(((((((((((((((((.&))))))))))))))))).	1130	1148	1	-33.2	1	0.003652701	0.471	0	0	-9.546562469	17	18	17	cds	NA	0	0	0.268347734438389	5.15434326464639	8.45351254314998	0.00364339099772118	0.0572873327322031	21	1.26818183937469	2.99060134282796	8.79248820187431	0.00302473414554144	0.0568938089280414	Up Regulated	not reversely regulated
544	715	rno-mir-185-5p	gpr155	nm_001107811	....(((...((((((((((..&))))))))))))).	3990	4004	1	-20.6	1	3.61e-07	0.353	1.443275	1.816437142	-14.15909352	13	14	13	3utr	NA	0	0	0.499077806691234	4.33256073978369	15.7651276404991	7.17121988372581e-05	0.00534740423221608	21	1.26818183937469	2.99060134282796	8.79248820187431	0.00302473414554144	0.0568938089280414	Up Regulated	not reversely regulated
545	716	rno-mir-185-5p	wnt9a	nm_001105783	(((((((.((((((((((((((&))).)))).))))))).))))...))).	442	470	0.974358974	-21.6	1	0.05931673	0.441	2.400133606	1.780790171	-6.251209375	21	28	7	cds	NA	0	0	-0.690879730194762	1.61599949789896	8.5808625894375	0.00339714401676264	0.0552962852050038	21	1.26818183937469	2.99060134282796	8.79248820187431	0.00302473414554144	0.0568938089280414	Up Regulated	mRNA down miRNA up
546	717	rno-mir-185-5p	pus7l	xm_002729847	(.(((((((((((..((((((.&)))))).)))..)))))))).).	45	68	1	-23.7	1	1.06e-05	0.441	0	0	-6.693539806	18	23	8	5utr	NA	0	0	0.527991599016949	3.21864709100928	14.4801415542487	0.000141644941989956	0.00793334067365361	21	1.26818183937469	2.99060134282796	8.79248820187431	0.00302473414554144	0.0568938089280414	Up Regulated	not reversely regulated
547	718	rno-mir-185-5p	adh5	nm_001126120	((((((((..(((..((((...&)))).))))))))))).	63	80	1	-21	1	1.9e-07	0.353	1.304358875	1.872561668	-7.828760051	15	17	11	cds	NA	0	0	0.37018606024765	4.97747769346635	16.2770785964678	5.47219145859539e-05	0.00452318813660052	21	1.26818183937469	2.99060134282796	8.79248820187431	0.00302473414554144	0.0568938089280414	Up Regulated	not reversely regulated
548	719	rno-mir-185-5p	loc679894	xm_017599423	.(((((....(((((((((((.&)))))))))))...))))).	10152	10172	1	-28.5	1	5.64e-06	0.529	0	0	-9.949542428	16	20	11	3utr	NA	0	0	-0.315104244563691	4.09574181463444	7.96823918164657	0.00476052245165892	0.0661676647059293	21	1.26818183937469	2.99060134282796	8.79248820187431	0.00302473414554144	0.0568938089280414	Up Regulated	mRNA down miRNA up
549	720	rno-mir-185-5p	tmem218	nm_001008325	(((((....(((((((.((...&)).)))))))...))))).	926	945	1	-20.8	1	0.000151395	0.544	0.121165733	0.084196267	-10.75224433	14	19	7	3utr	NA	0	0	0.35848687506213	2.96968969504717	7.79691187791186	0.00523356034383301	0.0700941407215305	21	1.26818183937469	2.99060134282796	8.79248820187431	0.00302473414554144	0.0568938089280414	Up Regulated	not reversely regulated
550	721	rno-mir-185-5p	brinp1	xm_006238272	(((((.(((((((..((((((.&))))))))))))).....))))).	554	578	1	-22	1	0.001420246	0.485	0	0	-7.430822685	18	24	13	cds	NA	0	0	0.673027499366021	6.03891751868519	17.2269789961788	3.31692368143825e-05	0.00350172567515668	21	1.26818183937469	2.99060134282796	8.79248820187431	0.00302473414554144	0.0568938089280414	Up Regulated	not reversely regulated
551	722	rno-mir-185-5p	cenpn	nm_001008366	(((.((((((((((((......&)))).))))))))))).	1550	1567	1	-20.8	1	0.06709669	0.485	-0.115765385	0.017516556	-6.969596721	15	17	11	3utr	NA	0	0	-0.41663976586861	6.04540453286226	21.9123770680205	2.85387306465711e-06	0.000825865519203983	21	1.26818183937469	2.99060134282796	8.79248820187431	0.00302473414554144	0.0568938089280414	Up Regulated	mRNA down miRNA up
552	723	rno-mir-185-5p	diras2	nm_001169578	.(((((((.((((....(((((&))))))))).))))))).	665	683	1	-21.2	1	0.001145176	0.382	-0.093060829	0.428029763	-6.675053054	16	18	9	3utr	NA	0	0	-1.57562303052459	0.858627018071916	15.4036138357112	8.68220932017465e-05	0.00605976477428568	21	1.26818183937469	2.99060134282796	8.79248820187431	0.00302473414554144	0.0568938089280414	Up Regulated	mRNA down miRNA up
553	724	rno-mir-185-5p	fgfr1	xm_006253323	.((((((((((((((((((...&)))...))))))))))))....))).	2711	2737	1	-22.6	1	0.2108109	0.441	0	0	-3.793324837	18	26	12	3utr	NA	0	0	-0.684940885202903	1.36467880446638	8.58934519381092	0.00338135571961284	0.0551205933850034	21	1.26818183937469	2.99060134282796	8.79248820187431	0.00302473414554144	0.0568938089280414	Up Regulated	mRNA down miRNA up
554	725	rno-mir-185-5p	crlf1	nm_001106074	.(((((....(((((((.((((&)))))))))))...))))).	382	402	1	-20.9	1	0.01184401	0.294	1.742258143	2.056053961	-9.949542428	16	20	11	cds	NA	0	0	0.698210163615414	1.25435329605252	7.85194304932802	0.00507661169665374	0.0686586846620964	21	1.26818183937469	2.99060134282796	8.79248820187431	0.00302473414554144	0.0568938089280414	Up Regulated	not reversely regulated
555	726	rno-mir-185-5p	exo1	nm_001107198	.(((.((((((((((((.....&)))))))))).)).))).	2988	3006	1	-19.6	1	0.02350273	0.544	0.295505692	0.064412429	-7.912362012	15	18	10	3utr	NA	0	0	-0.432958775971954	5.04833431136252	17.3924493707794	3.04031353874713e-05	0.00345906187769209	21	1.26818183937469	2.99060134282796	8.79248820187431	0.00302473414554144	0.0568938089280414	Up Regulated	mRNA down miRNA up
556	728	rno-mir-185-5p	tns1	nm_001191810	(((((((...((((((..((((&))))..)))))).))))))).	2721	2742	1	-22.8	1	0.2153918	0.353	1.372808014	1.375391302	-8.550105502	17	21	7	cds	NA	0	0	0.344059505655269	6.53044200975098	22.5043789215803	2.09665101505546e-06	0.000701170927337942	21	1.26818183937469	2.99060134282796	8.79248820187431	0.00302473414554144	0.0568938089280414	Up Regulated	not reversely regulated
557	729	rno-mir-185-5p	txnrd3	nm_001106609	.(((..((((((.(((((((..&))))))))))))).))).	419	437	1	-19.6	1	0.002190946	0.529	2.116110714	1.165942261	-11.10245139	16	18	13	cds	NA	0	0	0.662825750412594	1.46245522516457	8.92510879582339	0.00281276602982739	0.0499062474359728	21	1.26818183937469	2.99060134282796	8.79248820187431	0.00302473414554144	0.0568938089280414	Up Regulated	not reversely regulated
558	730	rno-mir-185-5p	ndc80	xm_006245657	.(((((((((((((((......&))))))).....)))))))).	2287	2308	1	-19.9	1	0.000191857	0.529	0	0	-3.793324837	15	21	8	3utr	NA	0	0	-0.368464088690312	6.89786834731255	16.7699210050728	4.21969083809588e-05	0.0039957181883696	21	1.26818183937469	2.99060134282796	8.79248820187431	0.00302473414554144	0.0568938089280414	Up Regulated	mRNA down miRNA up
559	731	rno-mir-185-5p	ticrr	xm_218829	((.(((((..(((((((((.((&)))))))))))))))).)).	5629	5649	1	-24.9	1	3.78e-05	0.368	0	0	-7.794010047	18	20	16	cds	NA	0	0	-0.348790092822474	4.82057392244439	7.18074643656932	0.00736900433879444	0.086351547064169	21	1.26818183937469	2.99060134282796	8.79248820187431	0.00302473414554144	0.0568938089280414	Up Regulated	mRNA down miRNA up
560	732	rno-mir-185-5p	gsta4	nm_001106840	.((((((((((((.(((.....&))).)))))))))....))).	4	25	1	-18	1	0.01557614	0.556	0	0	-4.650164755	15	21	9	5utr	NA	0	0	0.282751381976214	6.23350348652482	12.18808943273	0.000480956178900653	0.0166912968249925	21	1.26818183937469	2.99060134282796	8.79248820187431	0.00302473414554144	0.0568938089280414	Up Regulated	not reversely regulated
561	733	rno-mir-185-5p	btg2	nm_017259	(((((((.((((((((.((((.&)))).........))))))))))))))).	1441	1470	1	-24.8	1	0.01443015	0.5	0.2872796	0.610385339	-6.251209375	19	29	15	3utr	NA	0	1	0.939424024823001	5.71622496820674	15.1680310064941	9.83545607444413e-05	0.00638497788360982	21	1.26818183937469	2.99060134282796	8.79248820187431	0.00302473414554144	0.0568938089280414	Up Regulated	not reversely regulated
562	734	rno-mir-185-5p	abhd14a	nm_001009670	(((.(((((((((((.......&)))))))))))..))).	1225	1242	1	-19.4	1	0.1577129	0.471	-0.080188636	0.077420875	-7.202645801	14	17	11	cds	NA	0	0	0.333170203227775	3.79083440438809	9.48979169708808	0.00206618277773577	0.0411035207120752	21	1.26818183937469	2.99060134282796	8.79248820187431	0.00302473414554144	0.0568938089280414	Up Regulated	not reversely regulated
563	735	rno-mir-185-5p	msrb3	xm_001055430	(((((..(((((((((......&.)))))))))..))))).	577	623	1	-22.4	1	0.005746121	0.382	0	0	-7.382219742	14	18	9	cds	NA	0	0	0.304183347103494	5.67112218221432	18.0142064998959	2.19262552857401e-05	0.00288069230158843	21	1.26818183937469	2.99060134282796	8.79248820187431	0.00302473414554144	0.0568938089280414	Up Regulated	not reversely regulated
564	736	rno-mir-185-5p	magi1	xm_006236928	(((((.(...(((.(((((((.&))))))).))))))))).	4298	4316	0.978021978	-22.4	1	0.001445672	0.382	0	0	-11.30790418	16	18	9	cds	NA	0	0	0.440360595832209	3.02164163915035	8.47596517198841	0.00359869396349836	0.0568171481847896	21	1.26818183937469	2.99060134282796	8.79248820187431	0.00302473414554144	0.0568938089280414	Up Regulated	not reversely regulated
565	737	rno-mir-185-5p	tmem150a	nm_139107	.((((((.((((((...((((.&)))))))))))).)))).	1200	1218	1	-20.5	1	0.000318158	0.368	1.684093333	0.72014724	-7.075458407	16	18	12	3utr	NA	0	0	0.359012725776168	4.8503167912548	7.6481241642177	0.00568313860925155	0.0739532049149936	21	1.26818183937469	2.99060134282796	8.79248820187431	0.00302473414554144	0.0568938089280414	Up Regulated	not reversely regulated
566	739	rno-mir-185-5p	klf10	nm_031135	.((((((((((((((((.....&.)))))))).....................)))))))).	1040	1102	1	-20	1	0.001062879	0.441	0.628407641	0.655009935	-3.793324837	16	39	8	cds	NA	0	0	-0.344469403031184	5.95307908010107	19.8411830204279	8.41499752836965e-06	0.00160117090901875	21	1.26818183937469	2.99060134282796	8.79248820187431	0.00302473414554144	0.0568938089280414	Up Regulated	mRNA down miRNA up
567	740	rno-mir-185-5p	kcnn1	xm_017600234	(((((((((...(((((((((.&)))))))))..........))))))))).	4775	4804	1	-20.5	1	0.00311769	0.647	0	0	-11.3516587	18	29	9	3utr	NA	0	0	0.739578442674583	2.85537740940504	15.412522181148	8.64137606756447e-05	0.00605976477428568	21	1.26818183937469	2.99060134282796	8.79248820187431	0.00302473414554144	0.0568938089280414	Up Regulated	not reversely regulated
568	742	rno-mir-185-5p	abcg3l3	nm_001107205	.((((((((.((((((((....&)))))))).)))))))).	1306	1324	1	-20.8	1	0.0464201	0.529	-0.124497188	0.472944484	-5.035831306	16	18	8	cds	NA	0	0	-0.433612789898649	2.85108519814062	7.88143678261093	0.0049944784644018	0.067880621099924	21	1.26818183937469	2.99060134282796	8.79248820187431	0.00302473414554144	0.0568938089280414	Up Regulated	mRNA down miRNA up
569	743	rno-mir-185-5p	kcnc4	nm_001122776	.((((((....((((((((((.&))))))))))...)))))).	668	688	1	-21.8	1	0.000462384	0.353	1.88709119	1.24793315	-11.23063037	16	20	10	cds	NA	0	0	-0.545636673944002	4.3533671795619	9.82245729114272	0.00172393863281441	0.0370865238825338	21	1.26818183937469	2.99060134282796	8.79248820187431	0.00302473414554144	0.0568938089280414	Up Regulated	mRNA down miRNA up
570	744	rno-mir-185-5p	l1cam	nm_017345	(((...(.((((((((.(((((&))))).))))))))..)...))).	4167	4191	1	-23.6	1	0.000465093	0.471	0.157929263	0.300125998	-15.30322759	17	24	8	3utr	NA	0	0	0.380990879823183	8.86268359524986	24.7534186942241	6.51531358700761e-07	0.000342395241648648	21	1.26818183937469	2.99060134282796	8.79248820187431	0.00302473414554144	0.0568938089280414	Up Regulated	not reversely regulated
571	746	rno-mir-185-5p	ripor1	xm_006255474	.(((.((((((((((((.((..&.)).))))))))))))))).	1245	1274	1	-21.5	1	0.007657141	0.544	0	0	-7.912362012	17	20	15	cds	NA	0	0	0.263320734036436	5.05221149325949	7.41233566484525	0.00647781717081712	0.080859431536529	21	1.26818183937469	2.99060134282796	8.79248820187431	0.00302473414554144	0.0568938089280414	Up Regulated	not reversely regulated
572	747	rno-mir-185-5p	paxip1	nm_001107844	....(((((((((((.......&.))))))))))).	223	242	1	-20.1	1	0.02099309	0.515	2.039393091	1.782445588	-9.779611549	11	13	11	5utr	NA	0	0	-0.311731679852695	6.06476220827787	21.3139799306474	3.89877846897804e-06	0.000935367808340036	21	1.26818183937469	2.99060134282796	8.79248820187431	0.00302473414554144	0.0568938089280414	Up Regulated	mRNA down miRNA up
573	749	rno-mir-185-5p	rab3a	nm_013018	.((((((..(((((((..((((&.)))).))))))).)))))).	905	949	1	-23.3	1	0.06571646	0.456	2.142673686	2.173329644	-7.163349425	17	21	7	3utr	NA	0	0	0.33949898321665	5.34702422512862	16.9044011740794	3.93103310465502e-05	0.00383937088099319	21	1.26818183937469	2.99060134282796	8.79248820187431	0.00302473414554144	0.0568938089280414	Up Regulated	not reversely regulated
574	750	rno-mir-185-5p	plk3	nm_022187	(((((.((..(((..((((((.&)))))).)))))))))).	2348	2366	0.974358974	-20.1	1	3.01e-08	0.516	-0.02527435	0.496201519	-9.729718812	16	18	10	3utr	NA	0	0	0.795222934234949	2.18730012397483	9.0092263313112	0.00268620103353545	0.0489777367184624	21	1.26818183937469	2.99060134282796	8.79248820187431	0.00302473414554144	0.0568938089280414	Up Regulated	not reversely regulated
575	751	rno-mir-185-5p	mcm5	nm_001106170	.(((..(..((((((((((((.&))))))))))))....)..))).	806	829	1	-27.2	1	3.43e-06	0.412	1.880581208	1.817785346	-13.18334536	16	23	12	5utr	NA	0	0	-0.300595121282259	8.59512578968198	9.43412880785715	0.002129842411724	0.0418237381775552	21	1.26818183937469	2.99060134282796	8.79248820187431	0.00302473414554144	0.0568938089280414	Up Regulated	mRNA down miRNA up
576	752	rno-mir-185-5p	pros1	nm_031086	.((((.(((((((((..(((((&)))))))))))).)).)))).	3103	3124	1	-22.3	1	5.78e-05	0.544	0.2767018	0.057291125	-5.927332679	18	21	12	3utr	NA	0	0	0.376279474454495	4.7976588616763	6.97610276934592	0.00826053032623049	0.0925514849545987	21	1.26818183937469	2.99060134282796	8.79248820187431	0.00302473414554144	0.0568938089280414	Up Regulated	not reversely regulated
577	753	rno-mir-185-5p	cdca8	xm_008764064	((((((((((((((.(..(((.&.))).).))))))...)))))))).	1022	1100	1	-22.2	1	0.07551985	0.426	0	0	-4.673024006	18	25	8	3utr	NA	0	0	-0.30197687992862	5.38121650578371	13.1641152144387	0.000285361496738941	0.0124970217381387	21	1.26818183937469	2.99060134282796	8.79248820187431	0.00302473414554144	0.0568938089280414	Up Regulated	mRNA down miRNA up
578	755	rno-mir-185-5p	rad51c	nm_001129777	.((((.(((((((((((((...&))))))))))))).)))).	729	748	1	-21.7	1	0.006281181	0.603	-0.156267077	0.066962353	-5.694283599	17	19	13	cds	NA	0	0	-0.5690546773708	3.86560344003351	26.5917217063744	2.51318302834135e-07	0.000163149928828089	21	1.26818183937469	2.99060134282796	8.79248820187431	0.00302473414554144	0.0568938089280414	Up Regulated	mRNA down miRNA up
579	756	rno-mir-185-5p	il6r	nm_017020	((((((((((((..(((.((((&)))).)))...)))))))))))).	3667	3691	1	-22.3	1	0.09134186	0.5	0.4406395	0.520548289	-6.083544976	19	24	12	3utr	NA	0	1	0.731741260978638	1.50625081030365	8.54839783349835	0.00345826469377422	0.0560187473658462	21	1.26818183937469	2.99060134282796	8.79248820187431	0.00302473414554144	0.0568938089280414	Up Regulated	not reversely regulated
580	757	rno-mir-185-5p	usp13	nm_001107665	.((((((.((((((((((((((&))))))))).....................))))).)))))).	4946	4989	1	-23.7	1	0.00068242	0.441	0.21368038	0.602045555	-6.106959767	20	43	9	3utr	NA	0	0	0.398152919744128	4.31718358242465	7.93118919787859	0.00485898518659245	0.0672453092212702	21	1.26818183937469	2.99060134282796	8.79248820187431	0.00302473414554144	0.0568938089280414	Up Regulated	not reversely regulated
581	759	rno-mir-185-5p	chaf1a	xm_343671	((.((((...((((((((((..&))))))))))..............)))).)).	639	671	1	-22.2	1	6.66e-06	0.412	0	0	-10.10764498	16	32	10	cds	NA	0	0	-0.354020202625468	6.42917188952797	18.1343866815276	2.05850299442104e-05	0.00279099600587607	21	1.26818183937469	2.99060134282796	8.79248820187431	0.00302473414554144	0.0568938089280414	Up Regulated	mRNA down miRNA up
582	760	rno-mir-185-5p	rnf157	xm_017597744	(((((.((..((((((((((((&))))))...))))))...))..))))).	2716	2744	1	-22.9	1	7.56e-06	0.368	0	0	-8.137429334	19	28	6	3utr	NA	0	0	0.286139752862349	5.68878116156006	8.308607459856	0.00394576320213718	0.0594883096977949	21	1.26818183937469	2.99060134282796	8.79248820187431	0.00302473414554144	0.0568938089280414	Up Regulated	not reversely regulated
583	761	rno-mir-185-5p	psd	nm_134370	(((.(((((((((((((((...&.)))))))............)))))))).))).	3817	3857	1	-21.2	1	0.04304312	0.412	0.623252004	0.582508443	-6.969596721	18	33	8	3utr	NA	0	0	0.317129133987656	5.77362569129203	17.5802656523163	2.75431835267922e-05	0.00325165109413167	21	1.26818183937469	2.99060134282796	8.79248820187431	0.00302473414554144	0.0568938089280414	Up Regulated	not reversely regulated
584	762	rno-mir-185-5p	slc18a1	nm_013152	.((.(((.((((((((.((((.&))))..)))))))).))))).	1878	1899	1	-24.9	1	0.04046389	0.529	-0.363369213	-0.077160876	-9.138982041	17	21	8	3utr	NA	0	0	-0.274842743918849	9.56509533580279	7.30030212991952	0.00689430167184291	0.0834270978623446	21	1.26818183937469	2.99060134282796	8.79248820187431	0.00302473414554144	0.0568938089280414	Up Regulated	mRNA down miRNA up
585	763	rno-mir-185-5p	ethe1	nm_001106234	.((((.((..(((.(((((.((&)).))))))))..)))))).	106	126	1	-21.8	1	9.35e-06	0.368	0.564441888	0.463935091	-8.850019643	16	20	8	cds	NA	0	0	0.413354394343184	3.51351197936954	8.56122024279887	0.00343399175779336	0.0558137452709978	21	1.26818183937469	2.99060134282796	8.79248820187431	0.00302473414554144	0.0568938089280414	Up Regulated	not reversely regulated
586	764	rno-mir-185-5p	arhgap11a	nm_001168524	.(((((((..(((((..((((.&)))))))))))))))).	1510	1527	1	-23.1	1	0.000479772	0.529	0.892131	0.935687337	-6.325270044	16	17	16	cds	NA	0	0	-0.323433442062789	7.05156397443696	9.53587354759754	0.00201494248100299	0.0409277758264816	21	1.26818183937469	2.99060134282796	8.79248820187431	0.00302473414554144	0.0568938089280414	Up Regulated	mRNA down miRNA up
587	765	rno-mir-185-5p	creld1	nm_001024783	.((((((((((((((..((((.&)))))))))...........))))))))).	1470	1500	1	-22.4	1	0.007226808	0.412	0.041781232	0.610632607	-4.026373918	18	30	9	3utr	NA	0	0	0.344177658592691	5.04676348077906	16.832299841435	4.08323772326297e-05	0.00395286065911668	21	1.26818183937469	2.99060134282796	8.79248820187431	0.00302473414554144	0.0568938089280414	Up Regulated	not reversely regulated
588	766	rno-mir-185-5p	idh1	xm_006245049	(.(((((....(((((((((..&)))))))))....))))).).	2018	2039	1	-19.8	1	0.01882673	0.574	0	0	-12.53855586	15	21	9	3utr	NA	0	0	0.269554161964663	6.57048615770534	8.22702924206988	0.00412710319003352	0.0610641610981312	21	1.26818183937469	2.99060134282796	8.79248820187431	0.00302473414554144	0.0568938089280414	Up Regulated	not reversely regulated
589	768	rno-mir-185-5p	nab2	nm_001134874	..((((((((((.((((((...&))))))..)))))))))).	2033	2052	1	-24	1	0.3090975	0.412	0.31062887	0.927610973	-6.246131332	16	19	10	3utr	NA	0	0	0.33704935147844	4.97790470054075	10.0635569000842	0.00151230974815501	0.0339915486367388	21	1.26818183937469	2.99060134282796	8.79248820187431	0.00302473414554144	0.0568938089280414	Up Regulated	not reversely regulated
590	769	rno-mir-185-5p	cep162	nm_001277060	..((((((((((..(((((((.&))))))).))))))....)))).	3816	3839	1	-20	1	0.00487036	0.559	0.518516529	0.941761175	-7.10297125	17	23	7	cds	NA	0	0	-0.295389799232043	3.80651895763515	7.55400381010754	0.00598768892296382	0.0764816376780424	21	1.26818183937469	2.99060134282796	8.79248820187431	0.00302473414554144	0.0568938089280414	Up Regulated	mRNA down miRNA up
591	771	rno-mir-185-5p	rad54l	nm_001134960	.((((((((.(((.(((((...&))))))))..)))))))).	2369	2388	1	-19.9	1	0.005961246	0.5	1.20114375	0.666881047	-5.892671223	16	19	8	cds	NA	0	0	-0.265159266175475	4.21210158385442	7.15473975065234	0.00747661426128599	0.0868546473553181	21	1.26818183937469	2.99060134282796	8.79248820187431	0.00302473414554144	0.0568938089280414	Up Regulated	mRNA down miRNA up
592	773	rno-mir-185-5p	usp40	nm_001134885	(((((((((.((.((((((((.&))))))))...))...))))))))).	516	542	1	-24.5	1	0.02872355	0.559	0.061653333	0.09857567	-6.469211527	19	26	9	cds	NA	0	0	-0.322217710349502	4.44017071986365	10.0257358975878	0.00154367988951501	0.0344859337260885	21	1.26818183937469	2.99060134282796	8.79248820187431	0.00302473414554144	0.0568938089280414	Up Regulated	mRNA down miRNA up
593	775	rno-mir-185-5p	neil3	nm_001170346	.(((((((((((((..(((((.&)))))))))....))))))))).	1920	1943	1	-18.8	1	0.09790596	0.721	0.712997109	0.821980088	-4.761823478	18	23	9	cds	NA	0	0	-0.385937257719046	3.75145622834231	8.50328005408534	0.00354506845945076	0.0565202161952516	21	1.26818183937469	2.99060134282796	8.79248820187431	0.00302473414554144	0.0568938089280414	Up Regulated	mRNA down miRNA up
594	777	rno-mir-185-5p	syt5	nm_019350	((((((((.((((((.......&)))))).)))))))).	1049	1065	1	-21.3	1	0.001782345	0.397	1.593899	1.402815041	-5.227013185	14	16	8	cds	NA	0	0	0.345270825742516	6.18436897871979	10.8268079791739	0.0010004095786903	0.0263496900010172	21	1.26818183937469	2.99060134282796	8.79248820187431	0.00302473414554144	0.0568938089280414	Up Regulated	not reversely regulated
595	778	rno-mir-185-5p	c1qtnf1	nm_001007675	.((.((((....((((((((..&))))))))...)))).)).	386	405	1	-19.7	1	0.000181421	0.471	0.53322775	0.373338631	-15.29582102	14	19	8	cds	NA	0	0	0.414430999284431	8.30345290404383	34.9138093905351	3.44627900769801e-09	1.26777117096517e-05	21	1.26818183937469	2.99060134282796	8.79248820187431	0.00302473414554144	0.0568938089280414	Up Regulated	not reversely regulated
596	779	rno-mir-185-5p	loc103692976	xm_008765858	.(((((((((((((((..(((.&)))...)))))).))))))))).	6093	6116	1	-19.6	1	0.005477973	0.485	0	0	-3.793324837	18	23	9	3utr	NA	0	0	0.496112104645866	2.19082526776397	8.15521195137154	0.00429375815568875	0.0622866384581127	21	1.26818183937469	2.99060134282796	8.79248820187431	0.00302473414554144	0.0568938089280414	Up Regulated	not reversely regulated
597	781	rno-mir-185-5p	cdc45	nm_001105866	(((((((((.(((....((((.&))))))).))))))))).	1350	1368	1	-19.2	1	0.00965198	0.441	2.036443011	1.935363286	-7.005419473	16	18	9	cds	NA	0	0	-0.391235492139878	5.27539745371776	12.6688624523484	0.000371795667868364	0.0146540606806974	21	1.26818183937469	2.99060134282796	8.79248820187431	0.00302473414554144	0.0568938089280414	Up Regulated	mRNA down miRNA up
598	782	rno-mir-185-5p	gdpd5	xm_017590191	(((((((...(((..((((((.&)))))).)))))))))).	2773	2791	1	-22.3	1	9.92e-06	0.368	0	0	-10.14239498	16	18	10	3utr	NA	0	0	0.286932729497557	5.96253154552744	11.0461400383234	0.000888720368223133	0.0245197949592762	21	1.26818183937469	2.99060134282796	8.79248820187431	0.00302473414554144	0.0568938089280414	Up Regulated	not reversely regulated
599	784	rno-mir-185-5p	nek3	xm_006253361	(((((((((.(((((..((.((&)).))..)))))....))))))))).	560	586	1	-23	1	0.000655953	0.456	0	0	-5.413129995	18	26	9	cds	NA	0	0	0.273302659516288	3.69503199687707	7.21821803980006	0.00721673148452258	0.085363181846936	21	1.26818183937469	2.99060134282796	8.79248820187431	0.00302473414554144	0.0568938089280414	Up Regulated	not reversely regulated
600	785	rno-mir-185-5p	kif4a	xm_006257114	.((((((((((((..(((....&.)))..)))))))).)))).	174	223	0.974358974	-22.3	1	7.99e-05	0.397	0	0	-5.385614315	15	20	8	5utr	NA	0	0	-0.371346351882509	6.97051098231048	17.7799204746359	2.47986621848944e-05	0.00307931744012589	21	1.26818183937469	2.99060134282796	8.79248820187431	0.00302473414554144	0.0568938089280414	Up Regulated	mRNA down miRNA up
601	786	rno-mir-185-5p	lrp10	nm_001037777	(((((((((.((.((((((...&))).))))).))))))))).	2713	2733	1	-20.3	1	0.07348004	0.529	0.352282333	0.415905563	-6.469211527	17	20	9	3utr	NA	0	0	0.323997404616372	6.61607825856143	13.4296194794062	0.000247682349826692	0.0113557941524383	21	1.26818183937469	2.99060134282796	8.79248820187431	0.00302473414554144	0.0568938089280414	Up Regulated	not reversely regulated
602	787	rno-mir-185-5p	plk4	xm_006232299	((((((((...((.(((((((.&)))))))..)).)))))))).	2723	2744	1	-22.3	1	0.09204219	0.574	0	0	-9.918084966	17	21	8	cds	NA	0	0	-0.336025748339478	7.35234600648731	20.2052998858722	6.95599509403257e-06	0.00139575203377715	21	1.26818183937469	2.99060134282796	8.79248820187431	0.00302473414554144	0.0568938089280414	Up Regulated	mRNA down miRNA up
603	789	rno-mir-185-5p	atp13a2	xm_006239249	((((((((.((((((.......&.)))))).)))))))).	1601	1624	1	-22.2	1	0.002095768	0.485	0	0	-5.227013185	14	17	8	cds	NA	0	0	0.328362950792169	4.83861273245524	11.3891649409901	0.0007387373205179	0.0217405468512948	21	1.26818183937469	2.99060134282796	8.79248820187431	0.00302473414554144	0.0568938089280414	Up Regulated	not reversely regulated
604	791	rno-mir-185-5p	tep1	nm_022591	.((((((..((((((((((((.&))))))))))))...)))))).	5984	6006	1	-25.6	1	0.001128562	0.412	0.759956333	0.553304565	-7.163349425	18	22	12	cds	NA	0	0	0.268359890161728	6.16032487796543	8.31324249124382	0.00393570677385024	0.0594883096977949	21	1.26818183937469	2.99060134282796	8.79248820187431	0.00302473414554144	0.0568938089280414	Up Regulated	not reversely regulated
605	792	rno-mir-185-5p	hat1	nm_001009657	.(((((((..(((((.((.(((&))).)).)))))...))))))).	919	942	1	-18.9	1	0.000945953	0.603	1.883972257	1.692859582	-6.325270044	17	23	7	cds	NA	0	0	-0.275550661082174	6.98479504740543	9.95186350492631	0.00160686658685266	0.0352990434764685	21	1.26818183937469	2.99060134282796	8.79248820187431	0.00302473414554144	0.0568938089280414	Up Regulated	mRNA down miRNA up
606	793	rno-mir-185-5p	dpp6	xm_006235880	((((((((...((((..((...&))..))))..)))))))).	4420	4439	1	-21.3	1	0.003905336	0.471	0	0	-9.294294128	14	19	8	cds	NA	0	0	0.305832238053567	6.84998562313655	8.62708704520231	0.00331200762909934	0.0543918395755065	21	1.26818183937469	2.99060134282796	8.79248820187431	0.00302473414554144	0.0568938089280414	Up Regulated	not reversely regulated
607	795	rno-mir-185-5p	tmem169	nm_001109574	..(((((((((((...(((((.&))))))))))..)))))).	2545	2564	1	-21.9	1	0.01034907	0.559	0.459383538	0.044379934	-6.782339277	16	19	10	3utr	NA	0	0	-0.400025434648878	2.9756364728816	6.91625176307254	0.00854158268944459	0.0946908983453214	21	1.26818183937469	2.99060134282796	8.79248820187431	0.00302473414554144	0.0568938089280414	Up Regulated	mRNA down miRNA up
608	796	rno-mir-185-5p	ext1	nm_001130540	(((((((...((((((((((..&)))))))))).))))))).	1210	1229	0.974358974	-22.1	1	0.000217842	0.529	2.6552326	1.994002623	-8.550105502	17	19	10	cds	NA	0	0	0.264709384248839	6.09672833691921	17.0276124339473	3.68401626289059e-05	0.00366637848768016	21	1.26818183937469	2.99060134282796	8.79248820187431	0.00302473414554144	0.0568938089280414	Up Regulated	not reversely regulated
609	797	rno-mir-185-5p	atad2	nm_001134879	.(((((((((((.((((((.((&.)).))))))))...))))))))).	20	74	1	-23.8	1	0.08860751	0.368	0.476666407	0.201410953	-5.08245545	19	25	9	5utr	NA	0	0	-0.275187497605851	8.2954959727987	13.2557593120002	0.000271743690302382	0.012092594218456	21	1.26818183937469	2.99060134282796	8.79248820187431	0.00302473414554144	0.0568938089280414	Up Regulated	mRNA down miRNA up
610	798	rno-mir-185-5p	eri2	nm_001191114	(((((((((((..((.((((((&))))))))..)))))...)))))).	1959	1984	1	-22.7	1	0.1130691	0.529	0.543386429	0.836909964	-8.806557449	19	25	8	cds	NA	0	0	-0.338019723238992	5.70372131340163	14.5178155709139	0.000138840299596854	0.00793334067365361	21	1.26818183937469	2.99060134282796	8.79248820187431	0.00302473414554144	0.0568938089280414	Up Regulated	mRNA down miRNA up
611	799	rno-mir-185-5p	cdc6	nm_001108298	(((((((.((((....(((((.&.)))))...)))).))))))).	1520	1569	1	-23.9	1	0.001169879	0.529	1.322808729	1.489102815	-9.365678546	16	22	7	cds	NA	0	0	-0.432944208332896	5.34950652002761	13.1042928408167	0.000294619868112108	0.0127008783768954	21	1.26818183937469	2.99060134282796	8.79248820187431	0.00302473414554144	0.0568938089280414	Up Regulated	mRNA down miRNA up
612	800	rno-mir-185-5p	ccnb1	nm_171991	.((((((((((....((((.((&)).))))..)))))))))).	2285	2305	1	-18.7	1	0.000377707	0.647	1.43805906	1.555857662	-10.02154824	16	20	10	3utr	NA	0	0	-0.357712484827687	6.74190095335173	13.6421805743319	0.000221160436326843	0.0107996751119604	21	1.26818183937469	2.99060134282796	8.79248820187431	0.00302473414554144	0.0568938089280414	Up Regulated	mRNA down miRNA up
613	801	rno-mir-185-5p	dmkn	nm_001173357	..(((((..(((.((((((((.&))))))))))).))))).	1931	1949	1	-21.2	1	0.008444029	0.559	0	0	-9.616155919	16	18	11	3utr	NA	0	0	1.29942734136801	0.881835101761585	18.6929751304506	1.5354713532247e-05	0.00228992727759295	21	1.26818183937469	2.99060134282796	8.79248820187431	0.00302473414554144	0.0568938089280414	Up Regulated	not reversely regulated
614	802	rno-mir-185-5p	sqor	nm_001047913	(((.(((....(((((((((((&)))))))))))......)))))).	1035	1059	1	-24	1	0.150213	0.426	2.416439818	1.743004555	-14.40690225	17	24	11	cds	NA	0	0	0.841555242742126	3.04797023097809	16.7319375060065	4.30501556128309e-05	0.00402628404528137	21	1.26818183937469	2.99060134282796	8.79248820187431	0.00302473414554144	0.0568938089280414	Up Regulated	not reversely regulated
615	803	rno-mir-185-5p	pdk3	nm_001106581	(((((((((.((.(((......&))).))..))))))))).	234	252	1	-17.1	1	0.0784007	0.412	0.494211511	0.144490805	-6.469211527	14	18	9	cds	NA	0	0	0.464127747709431	7.64306250094794	43.0943691741229	5.21621628066734e-11	5.75661628734448e-07	21	1.26818183937469	2.99060134282796	8.79248820187431	0.00302473414554144	0.0568938089280414	Up Regulated	not reversely regulated
616	805	rno-mir-185-5p	ehhadh	nm_133606	((.(.((((((((...(((((.&))))))))))))).).)).	1222	1241	1	-22.5	1	7.44e-05	0.397	0.693524125	1.214260448	-11.43948965	16	19	13	cds	NA	0	0	0.375255918835166	2.80097121868014	8.26805531866258	0.00403487015012466	0.060092883909279	21	1.26818183937469	2.99060134282796	8.79248820187431	0.00302473414554144	0.0568938089280414	Up Regulated	not reversely regulated
617	806	rno-mir-185-5p	nol4	nm_001107401	.(((.(((((((((((((((((&))))))))).............))))....)))).))).	4021	4060	1	-24.4	1	0.04048992	0.471	0.383921318	0.60415071	-7.912362012	20	39	9	3utr	NA	0	0	1.18617899955958	2.1365529378345	21.6189147218733	3.32556071030699e-06	0.000853509023231347	21	1.26818183937469	2.99060134282796	8.79248820187431	0.00302473414554144	0.0568938089280414	Up Regulated	not reversely regulated
618	807	rno-mir-185-5p	insrr	nm_022212	((((((((..(((((((((((.&))))))))..))).)))))))).	830	853	1	-29.3	1	0.04854147	0.426	1.853938492	1.166445098	-6.236470573	19	23	8	cds	NA	0	0	0.400466419260159	4.64440825866754	8.93376810226543	0.00279946214102195	0.0498304261101907	21	1.26818183937469	2.99060134282796	8.79248820187431	0.00302473414554144	0.0568938089280414	Up Regulated	not reversely regulated
619	808	rno-mir-185-5p	slc2a6	nm_001106562	.(((((((((((((...((((.&.))))))))))))).)))).	1441	1480	1	-23.1	1	0.02496895	0.412	2.054254929	1.469015686	-4.761823478	17	20	13	cds	NA	0	0	0.2708422742541	4.63397828963471	7.07242181988243	0.00782793762050731	0.089801579604905	21	1.26818183937469	2.99060134282796	8.79248820187431	0.00302473414554144	0.0568938089280414	Up Regulated	not reversely regulated
620	809	rno-mir-185-5p	top2a	nm_022183	((((((((..((.(((((((..&)))))))...)))))))))).	2095	2116	1	-17.7	1	0.02603356	0.706	1.9682585	1.696150586	-7.525601185	17	21	10	cds	NA	0	0	-0.395058729882193	8.92327198276987	16.6253943251262	4.55372189556917e-05	0.00408780688745521	21	1.26818183937469	2.99060134282796	8.79248820187431	0.00302473414554144	0.0568938089280414	Up Regulated	mRNA down miRNA up
621	810	rno-mir-185-5p	mab21l1	nm_001109497	.((((.(((((((.(((((((.&))))))).)).)))..))..)))).	605	630	1	-20.5	1	0.002203178	0.412	2.708596	2.307557674	-6.551123516	18	25	7	cds	NA	0	0	-0.353861356610963	6.57787538882247	17.2310805022632	3.30977070446604e-05	0.00350172567515668	21	1.26818183937469	2.99060134282796	8.79248820187431	0.00302473414554144	0.0568938089280414	Up Regulated	mRNA down miRNA up
622	811	rno-mir-185-5p	maml2	xm_008765997	(((.(((((.(((.((((((..&))))))..))).)))))))).	5502	5523	1	-23.2	1	0.000792271	0.382	0	0	-9.068943107	17	21	8	cds	NA	0	0	0.647094424711804	1.90707394956964	8.07805525336439	0.0044804502507157	0.0638840425928921	21	1.26818183937469	2.99060134282796	8.79248820187431	0.00302473414554144	0.0568938089280414	Up Regulated	not reversely regulated
623	812	rno-mir-185-5p	poll	nm_001014168	.(((((((..((((((((....&.)))).))))...))))))).	1906	1938	1	-21.9	1	6.35e-06	0.412	1.939036778	0.947244356	-6.092220964	15	21	7	3utr	NA	0	0	0.264548857352151	5.71707445294998	8.5281937192735	0.00349686575711765	0.0561484148929606	21	1.26818183937469	2.99060134282796	8.79248820187431	0.00302473414554144	0.0568938089280414	Up Regulated	not reversely regulated
624	813	rno-mir-185-5p	clstn3	nm_134376	(((...(((.(((((((((((.&)).))))))))).)))...))).	2448	2471	1	-21.9	1	5.37e-05	0.485	1.717296917	1.51771826	-14.23209913	17	23	9	cds	NA	0	0	0.300629306196391	5.84573519648533	15.3646082446976	8.86329800872109e-05	0.00611195611085078	21	1.26818183937469	2.99060134282796	8.79248820187431	0.00302473414554144	0.0568938089280414	Up Regulated	not reversely regulated
625	814	rno-mir-185-5p	scd	nm_139192	.((((((((((((.....((((&)))).)))))))))))).	3287	3305	1	-19.4	1	0.00041704	0.618	1.287940967	0.659628848	-5.618663395	16	18	12	3utr	NA	0	0	0.518460015113669	8.07879451156803	7.43355908316363	0.00640186024752161	0.0801030948884904	21	1.26818183937469	2.99060134282796	8.79248820187431	0.00302473414554144	0.0568938089280414	Up Regulated	not reversely regulated
626	815	rno-mir-185-5p	dgcr8	nm_001105865	(((((((((.((.((((((.((&.))...)))))).)).))))))))).	825	856	1	-23.6	1	0.06919128	0.471	0.804395556	1.291940488	-6.469211527	19	26	9	cds	NA	0	0	-0.27063029040683	6.08648580976749	9.6697614932189	0.00187325629978163	0.0392821664021916	21	1.26818183937469	2.99060134282796	8.79248820187431	0.00302473414554144	0.0568938089280414	Up Regulated	mRNA down miRNA up
627	816	rno-mir-185-5p	txnip	nm_001008767	..(((((((..(((((.((((.&))))...))))).))))))).	1971	1992	1	-20.9	1	0.002768658	0.412	0.385962857	0.261848446	-9.024281663	16	21	7	3utr	NA	0	0	-0.339362623577754	9.18515796311384	10.1928242398	0.00140988213883794	0.0326879396727216	21	1.26818183937469	2.99060134282796	8.79248820187431	0.00302473414554144	0.0568938089280414	Up Regulated	mRNA down miRNA up
628	817	rno-mir-185-5p	zfp367	nm_001012051	(((.(((..(((((((((((((&)))))))))....))))..).))))).	21	48	1	-21.1	1	0.003056701	0.397	1.377922235	1.098677982	-10.33962131	19	27	9	5utr	NA	0	0	-0.373936896644492	7.86785041928867	15.1245805763523	0.000100644279031661	0.00642029053984631	21	1.26818183937469	2.99060134282796	8.79248820187431	0.00302473414554144	0.0568938089280414	Up Regulated	mRNA down miRNA up
629	819	rno-mir-185-5p	ercc6l	nm_001098674	((.((((((.(((((((((((.&)))))))))))...)))))).)).	1348	1372	1	-25.8	1	5.76e-05	0.544	0.5962724	0.321717401	-6.737620389	19	24	11	cds	NA	0	0	-0.366913494053078	5.81531192459755	13.4395884294814	0.000246369665213046	0.0113557941524383	21	1.26818183937469	2.99060134282796	8.79248820187431	0.00302473414554144	0.0568938089280414	Up Regulated	mRNA down miRNA up
630	820	rno-mir-185-5p	plxna4	xm_017592970	.((((((..((((((.(((...&))).)))))).)))))).	1058	1076	1	-23.6	1	0.007666553	0.412	0	0	-7.396398505	15	18	6	cds	NA	0	0	0.300570824108207	7.81645540787374	7.84417597892586	0.00509846927526821	0.0688570437004205	21	1.26818183937469	2.99060134282796	8.79248820187431	0.00302473414554144	0.0568938089280414	Up Regulated	not reversely regulated
631	821	rno-mir-185-5p	primpol	xm_341433	(((.(((((((..((((((...&)))))).)))))))))).	1342	1360	0.961538462	-19.5	1	0.004970942	0.618	0	0	-11.60553064	16	18	10	cds	NA	0	0	-0.439579124888657	2.7189929505921	10.4663766539818	0.00121566920844722	0.0298800119920347	21	1.26818183937469	2.99060134282796	8.79248820187431	0.00302473414554144	0.0568938089280414	Up Regulated	mRNA down miRNA up
632	822	rno-mir-185-5p	junb	nm_021836	..((.((((((((.(((((...&))))).)))))))).)).	284	302	1	-22	1	0.03144054	0.441	0.220447	0.905211066	-9.932877812	15	18	8	cds	NA	0	0	0.629385682612886	5.44635786636462	13.884459083415	0.000194399288899253	0.00984124106556034	21	1.26818183937469	2.99060134282796	8.79248820187431	0.00302473414554144	0.0568938089280414	Up Regulated	not reversely regulated
633	827	rno-mir-185-5p	zwilch	xm_008766384	((((((((((((((((((((((&))))))))).)).....................)))..)))))))).	1559	1606	1	-21.7	1	0.000140239	0.544	0	0	-3.937574446	22	47	9	cds	NA	0	0	-0.424852035813389	6.13858323732169	26.6249779602383	2.47029361857083e-07	0.000163149928828089	21	1.26818183937469	2.99060134282796	8.79248820187431	0.00302473414554144	0.0568938089280414	Up Regulated	mRNA down miRNA up
634	828	rno-mir-185-5p	brca1	xm_008768092	.(((((((..((((((((((..&))))))))))..))))))).	6668	6688	1	-21.4	1	0.000303774	0.603	0	0	-6.092220964	17	20	10	3utr	NA	0	0	-0.414384269338902	7.16406771412904	20.6526504569134	5.5060912336877e-06	0.00116856197798034	21	1.26818183937469	2.99060134282796	8.79248820187431	0.00302473414554144	0.0568938089280414	Up Regulated	mRNA down miRNA up
635	829	rno-mir-185-5p	aldoc	nm_012497	.((((((.((((((((......&)))).)))))))))).	1495	1511	1	-17.8	1	0.02270327	0.441	0.336976267	0.361860741	-6.106959767	14	16	10	3utr	NA	0	0	0.629486528851371	4.56782908693495	32.050084727967	1.50248542597735e-08	3.31628583221721e-05	21	1.26818183937469	2.99060134282796	8.79248820187431	0.00302473414554144	0.0568938089280414	Up Regulated	not reversely regulated
636	830	rno-mir-185-5p	impact	nm_001012235	.(((((((((..(((.(((...&))).)))..))))))))).	2635	2654	1	-19.9	1	0.002296535	0.647	-0.120480767	-0.096744153	-10.1979517	15	19	9	3utr	NA	0	0	0.269371022928054	8.17496262892087	16.2416953220978	5.57534435082757e-05	0.00452318813660052	21	1.26818183937469	2.99060134282796	8.79248820187431	0.00302473414554144	0.0568938089280414	Up Regulated	not reversely regulated
637	832	rno-mir-185-5p	tmem164	nm_001109014	((((((....((.((((((((.&)))))))).))....)))))).	754	776	1	-22.2	1	0.1887625	0.456	1.56647275	1.192178926	-11.38292265	16	22	8	cds	NA	0	0	0.373914837622174	5.25582636748384	13.9292829276966	0.000189818119810445	0.00965360723607406	21	1.26818183937469	2.99060134282796	8.79248820187431	0.00302473414554144	0.0568938089280414	Up Regulated	not reversely regulated
638	833	rno-mir-185-5p	depdc1	nm_001305205	(((((.(.((((.(((((((((&)))).))))))))).)))))).	1800	1822	1	-20.2	1	0.05139589	0.559	0.91478445	1.184159396	-9.441298749	19	22	9	cds	NA	0	0	-0.278483454617347	5.75138585864051	8.05872034091817	0.00452851569190012	0.0643200761593433	21	1.26818183937469	2.99060134282796	8.79248820187431	0.00302473414554144	0.0568938089280414	Up Regulated	mRNA down miRNA up
639	834	rno-mir-185-5p	loc679342	xm_006253744	((((((((..(((((((.(((.&))).)))))))..))))....)))).	1018	1044	1	-18.5	1	0.002720466	0.544	0	0	-6.236470573	18	26	7	cds	NA	0	0	-0.264493014259867	5.77404194411801	7.28129896091101	0.00696761339697867	0.083946049616874	21	1.26818183937469	2.99060134282796	8.79248820187431	0.00302473414554144	0.0568938089280414	Up Regulated	mRNA down miRNA up
640	836	rno-mir-185-5p	tenm2	nm_020088	(((((((.(((((((.((((.(&).))))..)))))))..))))))).	3023	3048	1	-24.3	1	0.008516471	0.426	2.066718857	2.008157309	-6.484258456	19	25	7	cds	NA	0	0	0.474162342564729	4.41087728390984	8.48149232639849	0.00358777669693617	0.0568072782038604	21	1.26818183937469	2.99060134282796	8.79248820187431	0.00302473414554144	0.0568938089280414	Up Regulated	not reversely regulated
641	837	rno-mir-185-5p	kif23	nm_001108155	(((((.((.((((((.((((((&.)))).)).)))))).))))))).	2118	2155	1	-20.6	1	0.04992237	0.574	2.047954729	1.787388589	-7.127971946	19	24	7	cds	NA	0	0	-0.381322101443994	6.45991234908147	19.2257281651734	1.16137574162104e-05	0.00188484451243085	21	1.26818183937469	2.99060134282796	8.79248820187431	0.00302473414554144	0.0568938089280414	Up Regulated	mRNA down miRNA up
642	839	rno-mir-185-5p	tacc3	xm_006251331	((((((((.((((.((((((((&))))))))....)))).))).....................))))).	706	753	1	-21.4	1	0.001299879	0.397	0	0	-5.850804022	20	47	8	cds	NA	0	0	-0.290083480988585	7.05482247884211	10.8480550361465	0.000988995791108163	0.0263496900010172	21	1.26818183937469	2.99060134282796	8.79248820187431	0.00302473414554144	0.0568938089280414	Up Regulated	mRNA down miRNA up
643	840	rno-mir-185-5p	senp1	xm_008765850	(((((.(((((((((((.((..&)).))))))))))).))))).	2327	2348	1	-20.9	1	0.002913217	0.485	0	0	-5.838533207	18	21	11	3utr	NA	0	0	-0.334100364551041	4.21411391595607	9.51720367067034	0.00203554519055979	0.0409932056989376	21	1.26818183937469	2.99060134282796	8.79248820187431	0.00302473414554144	0.0568938089280414	Up Regulated	mRNA down miRNA up
644	842	rno-mir-185-5p	brsk1	nm_001127337	(((((((...(.((.((((...&)))).)).)..))))))).	1224	1243	1	-19.9	1	3.39e-05	0.397	1.655093857	1.365889646	-12.63235837	14	19	7	cds	NA	0	0	0.468890800656858	4.2728440241601	19.2661098386943	1.13706853544405e-05	0.00187293856077023	21	1.26818183937469	2.99060134282796	8.79248820187431	0.00302473414554144	0.0568938089280414	Up Regulated	not reversely regulated
645	843	rno-mir-185-5p	igsf9	nm_001107197	((((((((((((..(.(((((.&))))).)..)))......))))))))).	2627	2655	1	-22.8	1	0.001143226	0.412	1.645605281	1.138715796	-6.316594057	18	28	9	cds	NA	0	0	0.536585876046572	5.73925834536142	10.6694144565818	0.00108921591932694	0.0277611706367022	21	1.26818183937469	2.99060134282796	8.79248820187431	0.00302473414554144	0.0568938089280414	Up Regulated	not reversely regulated
646	845	rno-mir-185-5p	scn2a	nm_012647	.((((((((((((((..((...&))..)))))))))))))).	7266	7285	1	-23.3	1	0.01807951	0.559	1.598423571	1.483932175	-4.026373918	16	19	14	3utr	NA	0	0	0.388234402403063	4.92493301348146	19.7188838668111	8.97104944324829e-06	0.0016500750275948	21	1.26818183937469	2.99060134282796	8.79248820187431	0.00302473414554144	0.0568938089280414	Up Regulated	not reversely regulated
647	846	rno-mir-185-5p	slc39a10	nm_001108796	((.(((((((.((((.((((((&))))))))))))))))).)).	3247	3268	1	-24	1	0.02612823	0.603	0.410894171	0.464293068	-8.552937476	19	21	17	3utr	NA	0	0	0.317891323626159	7.02842559351892	21.8633864647594	2.92767024491186e-06	0.000825865519203983	21	1.26818183937469	2.99060134282796	8.79248820187431	0.00302473414554144	0.0568938089280414	Up Regulated	not reversely regulated
648	847	rno-mir-185-5p	casp8ap2	nm_001107921	.....((((((((..((((((.&)))))))))))))).	5923	5938	1	-20.3	1	0.000393376	0.618	1.3647703	1.113902521	-15.25788912	14	15	14	cds	NA	0	0	-0.27843450064578	6.60948168032357	14.5643854488072	0.000135450547246274	0.00790916528788294	21	1.26818183937469	2.99060134282796	8.79248820187431	0.00302473414554144	0.0568938089280414	Up Regulated	mRNA down miRNA up
649	848	rno-mir-185-5p	pbk	nm_001079937	((((((((((((((((.((...&.))..))))))))...)))))))).	1684	1717	1	-24.2	1	0.1127402	0.618	0.199798595	0.030949894	-3.937574446	18	25	8	3utr	NA	0	0	-0.355584468146174	6.58588046645676	10.7977447977412	0.00101623820730493	0.0265943747425312	21	1.26818183937469	2.99060134282796	8.79248820187431	0.00302473414554144	0.0568938089280414	Up Regulated	mRNA down miRNA up
650	849	rno-mir-185-5p	pld3	xm_006228579	.((((((((.(((.(..(((..&)))..).)))..)))))))).	189	210	1	-18.7	1	0.06515856	0.353	0	0	-6.125720304	15	21	8	5utr	NA	0	0	0.336620032764787	6.68181098692969	17.3546998283698	3.10130381897827e-05	0.00349244785165757	21	1.26818183937469	2.99060134282796	8.79248820187431	0.00302473414554144	0.0568938089280414	Up Regulated	not reversely regulated
651	851	rno-mir-185-5p	kntc1	nm_001107140	(((((.((((((.(((((((..&))))))))))))).))))).	2023	2043	0.961538462	-20	1	0.000313868	0.588	2.028255143	1.098315618	-7.12766382	18	20	13	cds	NA	0	0	-0.291586769177071	7.97900757375538	9.93312487251264	0.00162330716401707	0.0355280668748524	21	1.26818183937469	2.99060134282796	8.79248820187431	0.00302473414554144	0.0568938089280414	Up Regulated	mRNA down miRNA up
652	853	rno-mir-185-5p	podxl2	nm_001106607	((((((((..(((((((((((.&)))))...)))))).))).))))).	909	934	1	-22	1	0.001994107	0.441	0.586705143	1.066098932	-6.236470573	19	25	6	cds	NA	0	0	0.748524545467505	3.5465231521013	21.7855424827862	3.04888937510994e-06	0.000825865519203983	21	1.26818183937469	2.99060134282796	8.79248820187431	0.00302473414554144	0.0568938089280414	Up Regulated	not reversely regulated
653	854	rno-mir-185-5p	ube2h	nm_001172127	.((.((((((((..((((((..&))))))..).))))))))).	1805	1825	1	-19.7	1	0.000397647	0.471	0.7934974	0.888262705	-8.971317643	16	20	9	3utr	NA	0	1	0.298969097076161	7.25639930051225	15.0084024431218	0.000107033549942603	0.00659900702327694	21	1.26818183937469	2.99060134282796	8.79248820187431	0.00302473414554144	0.0568938089280414	Up Regulated	not reversely regulated
654	855	rno-mir-185-5p	kcna3	nm_019270	(((((((((.(((((((((...&))))))))).............................))))))))).	1043	1091	1	-21.9	1	0.002776485	0.529	1.915488611	2.349668462	-5.180080915	18	48	9	cds	NA	0	0	-0.450266532248936	3.70487332146826	7.05953156041549	0.00788446115247613	0.0901688220504938	21	1.26818183937469	2.99060134282796	8.79248820187431	0.00302473414554144	0.0568938089280414	Up Regulated	mRNA down miRNA up
655	857	rno-mir-185-5p	fam219a	xm_006238102	.((((((((((((((((((((.&)))))))))))........................))))).)))).	2633	2679	1	-27.1	1	0.00682682	0.397	0	0	-3.793324837	20	46	11	3utr	NA	0	0	0.29332340140222	5.35702075637726	11.2093645883398	0.00081385581993197	0.02303003289428	21	1.26818183937469	2.99060134282796	8.79248820187431	0.00302473414554144	0.0568938089280414	Up Regulated	not reversely regulated
656	858	rno-mir-185-5p	tmcc2	nm_001305128	.(((((((...(((.(((((..&))))).)))..))))))).	130	149	1	-23.4	1	9.49e-06	0.471	0.614702343	0.596672261	-9.652445	15	19	7	5utr	NA	0	0	0.277688708399082	5.84813904265559	8.45318488269605	0.00364404744273347	0.0572873327322031	21	1.26818183937469	2.99060134282796	8.79248820187431	0.00302473414554144	0.0568938089280414	Up Regulated	not reversely regulated
657	860	rno-mir-185-5p	cntfr	xm_017593357	(((((((((..((((((((((.&))))))......)))).))))))))).	1479	1506	1	-21.4	1	0.01548932	0.456	0	0	-8.00485539	19	27	9	3utr	NA	0	0	0.369819959705187	3.6532038603828	7.31006388597365	0.00685694891121834	0.0834270978623446	21	1.26818183937469	2.99060134282796	8.79248820187431	0.00302473414554144	0.0568938089280414	Up Regulated	not reversely regulated
658	861	rno-mir-185-5p	fancd2	nm_001001719	.(((.((..(((((((((((((&))))))))))))).)).))).	337	358	1	-29.2	1	0.000164344	0.426	1.815530462	0.995135392	-11.2823866	18	21	13	cds	NA	0	0	-0.343784322112018	5.76709978997691	18.408952907697	1.78218653864459e-05	0.00255431307019242	21	1.26818183937469	2.99060134282796	8.79248820187431	0.00302473414554144	0.0568938089280414	Up Regulated	mRNA down miRNA up
659	862	rno-mir-185-5p	smim14	nm_001037792	(((((.(...((((((((((((&))))))))))))....).))))).	241	265	1	-25.2	1	6.22e-05	0.426	1.495135333	1.359317799	-10.45106426	18	24	12	cds	NA	0	0	0.366733215285929	4.65113530819231	14.0072924432931	0.00018210299733926	0.00952459089400981	21	1.26818183937469	2.99060134282796	8.79248820187431	0.00302473414554144	0.0568938089280414	Up Regulated	not reversely regulated
660	865	rno-mir-185-5p	trim36	xm_006254686	.((((((((.(((((((.((((&)))).))))))).))).))))).	3980	4003	1	-22.1	1	0.06326362	0.588	0	0	-5.035831306	19	23	7	3utr	NA	0	0	0.545586919780955	2.20905485857286	8.64593622737706	0.00327791654851139	0.0540289490806238	21	1.26818183937469	2.99060134282796	8.79248820187431	0.00302473414554144	0.0568938089280414	Up Regulated	not reversely regulated
661	866	rno-mir-185-5p	adam15	nm_020308	(((((.((..((((((((((((&))))))))))))))))))).	1107	1127	1	-22.8	1	0.00173398	0.397	0.901822167	0.508848936	-8.137429334	19	20	19	cds	NA	0	0	0.303742354423628	5.84754104152548	9.38750507123137	0.00218469319114774	0.0425334937769246	21	1.26818183937469	2.99060134282796	8.79248820187431	0.00302473414554144	0.0568938089280414	Up Regulated	not reversely regulated
662	867	rno-mir-185-5p	c2cd4a	xm_008766406	((((((((..(((((((.....&)))))))..)))))))).	562	580	1	-22.1	1	0.07126269	0.485	0	0	-6.236470573	15	18	8	5utr	NA	0	0	-0.550987679701735	3.97518986962687	8.8265970066283	0.00296871471655633	0.0512834348938024	21	1.26818183937469	2.99060134282796	8.79248820187431	0.00302473414554144	0.0568938089280414	Up Regulated	mRNA down miRNA up
663	868	rno-mir-185-5p	cenpf	nm_001100827	((((((((..((((((((((..&)))))))))).............)))))))).	1319	1351	1	-23.1	1	0.1664746	0.515	1.06764085	1.3695053	-6.236470573	18	32	10	cds	NA	0	0	-0.41214675071811	6.86526556779277	22.8817822300898	1.72276959902957e-06	0.000680963893946156	21	1.26818183937469	2.99060134282796	8.79248820187431	0.00302473414554144	0.0568938089280414	Up Regulated	mRNA down miRNA up
664	869	rno-mir-185-5p	eif2b3	nm_133609	(((((((((..(((((((((..&.)))))))))...))))))...))).	341	384	1	-23	1	0.02575288	0.544	1.519852756	1.528849543	-8.00485539	18	26	9	cds	NA	0	0	0.308105920549758	4.55107109389733	9.00053853925798	0.00269900060747641	0.0489904123422856	21	1.26818183937469	2.99060134282796	8.79248820187431	0.00302473414554144	0.0568938089280414	Up Regulated	not reversely regulated
665	870	rno-mir-185-5p	dlgap4	nm_173145	..(((((((((((....(((..&)))..))))))))))).	3321	3338	1	-20.6	1	0.007231034	0.49	0	0	-6.782339277	14	17	11	3utr	NA	0	0	0.30652704282503	3.90045677109527	7.89603727298597	0.00495432180807268	0.0675970013695565	21	1.26818183937469	2.99060134282796	8.79248820187431	0.00302473414554144	0.0568938089280414	Up Regulated	not reversely regulated
666	871	rno-mir-185-5p	cdc7	nm_001108352	((((.((((((((.........&)))))))).)))).	1009	1023	1	-21.5	1	0.000108673	0.544	0.00099995	0.786261415	-9.881950179	12	14	8	cds	NA	0	0	-0.385538669597543	3.87189390802648	9.66375263356426	0.00187939324577357	0.0392821664021916	21	1.26818183937469	2.99060134282796	8.79248820187431	0.00302473414554144	0.0568938089280414	Up Regulated	mRNA down miRNA up
667	872	rno-mir-185-5p	hoga1	nm_001106355	.(((((((((((((((.(((..&)))..)))).))))))))...))).	668	693	0.961538462	-19.8	1	0.007791904	0.471	1.139544068	1.633747615	-3.793324837	18	25	8	cds	NA	0	0	0.473730561087351	3.63706724656102	20.4974813172396	5.97097704183745e-06	0.0012202907895133	21	1.26818183937469	2.99060134282796	8.79248820187431	0.00302473414554144	0.0568938089280414	Up Regulated	not reversely regulated
668	873	rno-mir-185-5p	cenph	xm_008760701	.(((((((((((.((..(((..&)))..))..))))))))))).	1133	1154	1	-18.9	1	0.001937954	0.691	0	0	-5.31550453	16	21	11	3utr	NA	0	0	-0.3425462090132	5.27372333661786	10.0886407037223	0.00149186114293088	0.0338073502533578	21	1.26818183937469	2.99060134282796	8.79248820187431	0.00302473414554144	0.0568938089280414	Up Regulated	mRNA down miRNA up
669	874	rno-mir-185-5p	ccna2	nm_053702	(((((((.(((((((((((...&.)))))))))))........))))))).	1101	1154	1	-25.8	1	0.03212542	0.471	1.813854	1.700970851	-6.251209375	18	28	11	cds	NA	0	0	-0.362598508497161	6.9494940334758	13.7692949495416	0.000206686878111932	0.010228683349073	21	1.26818183937469	2.99060134282796	8.79248820187431	0.00302473414554144	0.0568938089280414	Up Regulated	mRNA down miRNA up
670	875	rno-mir-185-5p	haus8	nm_001024971	(((((.(..((((((.((((((&))))))))))))..))).))).	1339	1361	1	-23.3	1	0.006597302	0.441	-0.00810236	-0.233477408	-9.441606875	18	22	12	3utr	NA	0	0	-0.415903475423943	4.54907652389475	18.8430468812731	1.41927521705713e-05	0.00214563305417021	21	1.26818183937469	2.99060134282796	8.79248820187431	0.00302473414554144	0.0568938089280414	Up Regulated	mRNA down miRNA up
671	876	rno-mir-185-5p	pcyt1b	xm_006257017	(((((((.(((((((((((((.&))))))))))))).))....))))).	2264	2290	1	-28	1	1.22e-07	0.574	0	0	-6.251209375	20	26	13	3utr	NA	0	0	0.438215377690681	2.87104105760156	7.79399785762965	0.005242007692865	0.0701221780587371	21	1.26818183937469	2.99060134282796	8.79248820187431	0.00302473414554144	0.0568938089280414	Up Regulated	not reversely regulated
672	877	rno-mir-185-5p	slfn13	xm_008768029	..((((((((...(((((((..&)))))))...)))))))).	2321	2340	1	-19.4	1	0.001511495	0.603	0	0	-12.41770912	15	19	8	cds	NA	0	0	-0.440767515968941	6.12552884304347	28.1577310685153	1.11820114737417e-07	0.000123404678624213	21	1.26818183937469	2.99060134282796	8.79248820187431	0.00302473414554144	0.0568938089280414	Up Regulated	mRNA down miRNA up
673	878	rno-mir-185-5p	bub1b	nm_138540	.((((((((((((((..((.((&)).))...)))))))).)))))).	3529	3553	1	-20.5	1	0.2443512	0.618	0.06178714	0.102712877	-4.026373918	18	24	8	3utr	NA	0	0	-0.366002206387919	6.3443326630997	17.3005629085145	3.1909231269535e-05	0.00350172567515668	21	1.26818183937469	2.99060134282796	8.79248820187431	0.00302473414554144	0.0568938089280414	Up Regulated	mRNA down miRNA up
674	879	rno-mir-185-5p	midn	xm_006240911	.((((((..((((((.......&.))))))..)))))).	4353	4381	1	-22	1	0.0675682	0.382	0	0	-7.396398505	12	16	6	3utr	NA	0	0	0.430811137757582	5.89241410178694	15.1678408087266	9.83644685347241e-05	0.00638497788360982	21	1.26818183937469	2.99060134282796	8.79248820187431	0.00302473414554144	0.0568938089280414	Up Regulated	not reversely regulated
675	880	rno-mir-185-5p	efnb1	nm_017089	..(((((...(((((((((((.&)))).)))))))))))).	1573	1591	1	-22.8	1	8.17e-06	0.338	0.958696458	1.377100074	-9.569531775	16	18	12	cds	NA	0	0	0.332940570878165	6.45087948516139	8.82355668221629	0.00297366499593143	0.0512834348938024	21	1.26818183937469	2.99060134282796	8.79248820187431	0.00302473414554144	0.0568938089280414	Up Regulated	not reversely regulated
676	881	rno-mir-185-5p	wwc1	xm_002727761	..(((((((((((((((((((.&))).))))))).)))...)))))).	4542	4567	1	-22.4	1	1.2e-06	0.529	0	0	-4.957000719	19	25	7	3utr	NA	0	0	1.10302940313147	2.13036829889407	26.7147004406789	2.35820579369127e-07	0.000163149928828089	21	1.26818183937469	2.99060134282796	8.79248820187431	0.00302473414554144	0.0568938089280414	Up Regulated	not reversely regulated
677	882	rno-mir-185-5p	e2f8	xm_006229263	.((((((((..(((((((((..&)))))))))........)))))))).	4392	4418	1	-23.7	1	0.000232259	0.515	0	0	-7.860605781	17	26	9	3utr	NA	0	0	-0.56179576760275	3.52013883141146	15.5701559087589	7.94995672920546e-05	0.00581031274592791	21	1.26818183937469	2.99060134282796	8.79248820187431	0.00302473414554144	0.0568938089280414	Up Regulated	mRNA down miRNA up
678	883	rno-mir-185-5p	unc13b	nm_022862	(((((.(..((((((((((((.&))))))))))))..)))))).	4754	4775	1	-31.2	1	7.78e-07	0.382	0	0	-9.208557795	18	21	12	cds	NA	0	0	-0.265889878033221	5.42038084633975	8.9471450418488	0.00277903570839326	0.0496405861181529	21	1.26818183937469	2.99060134282796	8.79248820187431	0.00302473414554144	0.0568938089280414	Up Regulated	mRNA down miRNA up
679	885	rno-mir-185-5p	aspm	nm_001105955	((((((((...((((.(((((.&)))))))))...)))).)))).	7476	7498	1	-23.9	1	0.000133929	0.5	1.011709067	0.686562773	-9.294294128	17	22	9	cds	NA	0	0	-0.402930114443065	7.35251006910726	22.6806748612893	1.91281992681504e-06	0.000680963893946156	21	1.26818183937469	2.99060134282796	8.79248820187431	0.00302473414554144	0.0568938089280414	Up Regulated	mRNA down miRNA up
680	886	rno-mir-185-5p	prdm10	xm_017595993	((((.....(((((((.((((.&)))).))))))))))).	2983	3000	1	-22.2	1	0.000593933	0.441	0	0	-14.8712815	15	17	11	cds	NA	0	0	0.266699420361126	4.84621941950779	9.12194083859165	0.00252561869203925	0.0468382545206042	21	1.26818183937469	2.99060134282796	8.79248820187431	0.00302473414554144	0.0568938089280414	Up Regulated	not reversely regulated
681	888	rno-mir-185-5p	parpbp	xm_008765211	(((((((((((((....(((..&.)))))))))))))))).	2531	2579	1	-23	1	0.04009484	0.632	0	0	-5.762913004	16	18	16	3utr	NA	0	1	-0.384193951746624	4.55174515797308	13.3387549575412	0.000259976899901888	0.0117586273250706	21	1.26818183937469	2.99060134282796	8.79248820187431	0.00302473414554144	0.0568938089280414	Up Regulated	mRNA down miRNA up
682	891	rno-mir-185-5p	lsm14b	xm_006235827	(((.((((((((((((.(((((&))).))..)))).)))))))).))).	2298	2324	1	-19.5	1	0.001140034	0.691	0	0	-6.969596721	20	26	8	3utr	NA	0	0	0.291086555057738	4.75700692575142	12.312574556863	0.000449916962513192	0.0163331697312355	21	1.26818183937469	2.99060134282796	8.79248820187431	0.00302473414554144	0.0568938089280414	Up Regulated	not reversely regulated
683	892	rno-mir-185-5p	iah1	nm_001100540	((((((((((((.(((((((((&.)))))))))))..........)))))))))).	39	106	1	-21.9	1	0.000983315	0.456	0.989448272	0.771002429	-5.226705059	21	33	11	cds	NA	0	0	0.270636789895682	5.12250036634026	10.6513689316149	0.00109989466270468	0.0277992923120982	21	1.26818183937469	2.99060134282796	8.79248820187431	0.00302473414554144	0.0568938089280414	Up Regulated	not reversely regulated
684	894	rno-mir-185-5p	rgd1304694	nm_001271047	.((((((..((((..(((((((&)).)))))))))..)))))).	2792	2813	1	-20.3	1	0.000770029	0.471	1.471519213	1.292953556	-8.755638903	17	21	9	3utr	NA	0	0	0.265144592487519	6.49950472114772	16.5350063122145	4.77601351291729e-05	0.00418318135940915	21	1.26818183937469	2.99060134282796	8.79248820187431	0.00302473414554144	0.0568938089280414	Up Regulated	not reversely regulated
685	897	rno-mir-185-5p	kif14	xm_017599026	(((((..(((((((((......&.)))))))))..))))).	6722	6746	1	-23.2	1	0.005570732	0.382	0	0	-7.382219742	14	18	9	3utr	NA	0	0	-0.332879650636299	4.94858150899823	11.8583137035005	0.000574045000658873	0.0188319193861255	21	1.26818183937469	2.99060134282796	8.79248820187431	0.00302473414554144	0.0568938089280414	Up Regulated	mRNA down miRNA up
686	898	rno-mir-185-5p	coro2b	xm_217183	..((((((((((.((((((.((&))..)))))).)))))))))).	3700	3722	1	-23.5	1	0.01198135	0.529	0	0	-6.246131332	18	22	10	3utr	NA	0	0	0.731045642718579	2.0835187190981	10.9278683056152	0.00094728428422201	0.0258129120016645	21	1.26818183937469	2.99060134282796	8.79248820187431	0.00302473414554144	0.0568938089280414	Up Regulated	not reversely regulated
687	900	rno-mir-185-5p	kif18a	xm_017591907	((((((((..((....((((((&)))))))))))))))).	2190	2207	1	-20.4	1	0.000403608	0.471	0	0	-9.350939744	16	17	16	cds	NA	0	0	-0.297345984712736	6.18797697419946	10.8920773042662	0.000965764566090011	0.0260591143065266	21	1.26818183937469	2.99060134282796	8.79248820187431	0.00302473414554144	0.0568938089280414	Up Regulated	mRNA down miRNA up
688	901	rno-mir-185-5p	cpeb4	xm_006245978	.(((((((((((..((((((((&))))))))...))))..))))))).	5327	5352	1	-22.1	1	0.02109898	0.544	0	0	-5.939295368	19	25	8	3utr	NA	0	0	0.311952911430882	6.42743531257902	7.750867066831	0.00536867593474086	0.071298083773526	21	1.26818183937469	2.99060134282796	8.79248820187431	0.00302473414554144	0.0568938089280414	Up Regulated	not reversely regulated
689	902	rno-mir-185-5p	zfp667	nm_001008557	.(((((((.(((((..(((((.&)))))))))).))))))).	2579	2598	0.974358974	-22.6	1	2e-07	0.515	0.771647429	0.388212085	-5.818213136	17	19	10	3utr	NA	0	0	0.40146574485357	3.5708479476724	9.53358008219244	0.0020174619472278	0.0409277758264816	21	1.26818183937469	2.99060134282796	8.79248820187431	0.00302473414554144	0.0568938089280414	Up Regulated	not reversely regulated
690	903	rno-mir-185-5p	ncapd2	xm_575668	.((((((((((((((((((((.&))))))))))))))..)).)))).	4333	4357	1	-26.3	1	0.04130165	0.485	0	0	-3.793324837	20	24	14	cds	NA	0	0	-0.399325470622445	6.34021068199827	19.9738468579362	7.85086600228888e-06	0.00154718137859393	21	1.26818183937469	2.99060134282796	8.79248820187431	0.00302473414554144	0.0568938089280414	Up Regulated	mRNA down miRNA up
691	905	rno-mir-185-5p	dlx3	nm_001105832	.(((((((.(((..((((((..&))))))..))).))))))).	1686	1706	1	-20.3	1	0.008691529	0.5	0.1007509	0.224691399	-6.995685026	16	20	7	3utr	NA	0	0	0.701374339088921	4.0340709598233	16.2635986523706	5.5112613003186e-05	0.00452318813660052	21	1.26818183937469	2.99060134282796	8.79248820187431	0.00302473414554144	0.0568938089280414	Up Regulated	not reversely regulated
692	908	rno-mir-185-5p	fen1	nm_053430	..(((.(((((((((((((((.&))))))..........)))))))))))).	1547	1576	1	-22.3	1	0.004175819	0.485	1.031728492	1.514607921	-6.857959481	18	29	12	3utr	NA	0	0	-0.319673874447839	6.54251117891444	15.5264559920026	8.13586009622935e-05	0.00583817558672855	21	1.26818183937469	2.99060134282796	8.79248820187431	0.00302473414554144	0.0568938089280414	Up Regulated	mRNA down miRNA up
693	909	rno-mir-185-5p	rab7b	nm_001109328	.(((((((..((...(((((..&)))))...))))))))).	162	180	0.961538462	-18.8	1	0.000249881	0.588	1.7614793	1.38951076	-8.973641054	14	18	9	cds	NA	0	0	-1.0158748253139	1.86401983128825	6.92876279831491	0.0084820344119877	0.0942676050057364	21	1.26818183937469	2.99060134282796	8.79248820187431	0.00302473414554144	0.0568938089280414	Up Regulated	mRNA down miRNA up
694	910	rno-mir-185-5p	klf4	nm_053713	(((((((...(((..((((((.&)))))).)))....))))))).	2104	2126	1	-21	1	0.000127196	0.559	1.006821571	1.317775095	-10.14239498	16	22	7	3utr	NA	0	0	0.676194303012563	3.62995129249862	10.8343321864401	0.000996352466136038	0.0263496900010172	21	1.26818183937469	2.99060134282796	8.79248820187431	0.00302473414554144	0.0568938089280414	Up Regulated	not reversely regulated
695	912	rno-mir-185-5p	erich1	xm_006253395	.((((.(..(((((((((....&.)))))))))..))))).	904	947	1	-20.9	1	0.000154014	0.397	0	0	-9.064308186	14	18	9	cds	NA	0	0	0.272275134393347	4.64744635927944	13.9822213786245	0.000184547444228862	0.00956181030286254	21	1.26818183937469	2.99060134282796	8.79248820187431	0.00302473414554144	0.0568938089280414	Up Regulated	not reversely regulated
696	915	rno-mir-185-5p	zfr2	xm_234923	((((.((...(((((((((((.&))))))))))).......)).)))).	1774	1800	1	-25.2	1	0.003825514	0.441	0	0	-12.66914268	17	26	11	cds	NA	0	0	0.447352688636159	4.39592059070927	16.4418353727293	5.01657737213556e-05	0.00432523030303813	21	1.26818183937469	2.99060134282796	8.79248820187431	0.00302473414554144	0.0568938089280414	Up Regulated	not reversely regulated
697	916	rno-mir-185-5p	bhlhe40	nm_053328	(((((((...(((.(((.((((&.)))).))).)))))))))).	1376	1410	1	-21.3	1	0.006780776	0.441	1.104367603	1.50115178	-9.406945419	17	21	10	cds	NA	0	0	0.475484043248008	5.39308984835015	9.79648951192803	0.00174845328366405	0.0375407206975028	21	1.26818183937469	2.99060134282796	8.79248820187431	0.00302473414554144	0.0568938089280414	Up Regulated	not reversely regulated
698	919	rno-mir-185-5p	ppm1k	nm_001107863	((((((((((((..((.(((..&))).))..)))))))))))).	209	230	1	-20.2	1	0.01444852	0.632	0.682254201	0.097369335	-6.083544976	17	21	12	5utr	NA	0	0	0.26554256262724	5.53450287421652	10.1705621582495	0.00142700758886664	0.0328092828140255	21	1.26818183937469	2.99060134282796	8.79248820187431	0.00302473414554144	0.0568938089280414	Up Regulated	not reversely regulated
699	924	rno-mir-185-5p	taf5	nm_001106365	.((((((..(((.((((((((.&.)))))))).))).)))))).	1652	1697	1	-24.4	1	0.06753295	0.471	1.924306216	2.066089457	-8.452480037	17	21	8	cds	NA	0	0	-0.266889076270855	5.16440364882028	9.55079581751012	0.00199862747133324	0.0407705226869382	21	1.26818183937469	2.99060134282796	8.79248820187431	0.00302473414554144	0.0568938089280414	Up Regulated	mRNA down miRNA up
700	925	rno-mir-185-5p	pcdhb10	xm_017600899	((((((((..(((((((((.((&.)).))))))))))))))))).	4000	4048	1	-26.1	1	0.1025489	0.515	0	0	-6.236470573	19	22	17	cds	NA	0	0	0.666297115052938	2.80383558950965	8.54405379354338	0.0034665274977136	0.0560187473658462	21	1.26818183937469	2.99060134282796	8.79248820187431	0.00302473414554144	0.0568938089280414	Up Regulated	not reversely regulated
701	927	rno-mir-185-5p	zbtb46	xm_008762510	(.(((((((((((((.......&))))))))))))).).	3286	3302	1	-22.6	1	1.86e-05	0.574	0	0	-5.334299409	14	16	13	3utr	NA	0	0	0.343608069533311	3.74546804172458	7.90533231790052	0.00492892858696072	0.0675970013695565	21	1.26818183937469	2.99060134282796	8.79248820187431	0.00302473414554144	0.0568938089280414	Up Regulated	not reversely regulated
702	934	rno-mir-193a-3p	polq	nm_001105878	.(((((((((((.((.......&)).))))))))))).	215	230	1	-20.7	1	0.00019642	0.324	0.164551173	0.183839528	-5.31550453	13	15	11	cds	NA	0	0	-0.540236349561031	5.70242214339198	32.6664919872013	1.09407150381178e-08	3.01854327901671e-05	10	1.02651533602464	3.23430555475967	12.1540528877377	0.000489813100906665	0.0182594596321121	Up Regulated	mRNA down miRNA up
703	935	rno-mir-193a-3p	gdpd5	xm_017590191	..(((((((...((((((((..&)))).))))..))))))).	740	759	1	-23.1	1	6.09e-06	0.294	0	0	-12.37108497	15	19	7	5utr	NA	0	0	0.286932729497557	5.96253154552744	11.0461400383234	0.000888720368223133	0.0245197949592762	10	1.02651533602464	3.23430555475967	12.1540528877377	0.000489813100906665	0.0182594596321121	Up Regulated	not reversely regulated
704	936	rno-mir-193a-3p	nuf2	nm_001012028	..((((.((....(((((((((&)))))))))..)).)))).	97	116	1	-19.9	1	0.000646703	0.5	0.096023333	-0.24126107	-15.20390212	15	19	9	5utr	NA	0	0	-0.355862461446513	7.79363553780507	11.7386196188864	0.00061216410424039	0.0196963354355596	10	1.02651533602464	3.23430555475967	12.1540528877377	0.000489813100906665	0.0182594596321121	Up Regulated	mRNA down miRNA up
705	937	rno-mir-193a-3p	ndrg2	nm_001270863	.(((((((.((....((((.((&))))))....))))))))).	1739	1759	1	-21.5	1	0.001318029	0.574	2.018979286	1.499393355	-11.0779379	15	20	9	3utr	NA	0	0	0.271074533533794	5.84123662624993	6.98344305096955	0.00822671885715747	0.0922663305971442	10	1.02651533602464	3.23430555475967	12.1540528877377	0.000489813100906665	0.0182594596321121	Up Regulated	not reversely regulated
706	938	rno-mir-193a-3p	ddah2	nm_001165936	....((((((((((.((((.((&)).)))).)))...))))))).	597	619	1	-22	1	0.000622748	0.412	1.770699846	1.41903028	-10.28201203	16	22	7	cds	NA	0	0	0.281179312002007	5.53008885040364	7.37675765295662	0.00660721832473666	0.0812973176069705	10	1.02651533602464	3.23430555475967	12.1540528877377	0.000489813100906665	0.0182594596321121	Up Regulated	not reversely regulated
707	939	rno-mir-193a-3p	cenpt	nm_001024257	...((((((....(((((((((&))))))))))))))).	895	911	1	-24.2	1	1.84e-06	0.397	0.177808111	0.54600458	-15.21775506	15	16	15	cds	NA	0	0	-0.375555248539759	5.63197218739874	16.696305769871	4.38663363941381e-05	0.00406814191971183	10	1.02651533602464	3.23430555475967	12.1540528877377	0.000489813100906665	0.0182594596321121	Up Regulated	mRNA down miRNA up
708	940	rno-mir-193a-3p	arhgef10	xm_002728436	..((((((((((..(.((((((&))))))).)))))))))).	4331	4350	1	-25.6	1	0.003447698	0.412	0	0	-7.33602033	17	19	10	cds	NA	0	0	0.264823415687658	5.07114538467242	13.0135768682291	0.000309240692491551	0.0130757865223631	10	1.02651533602464	3.23430555475967	12.1540528877377	0.000489813100906665	0.0182594596321121	Up Regulated	not reversely regulated
709	941	rno-mir-193a-3p	kcnn1	xm_017600234	..(((((((.....((((((((&))))))))......))).)))).	5452	5475	1	-20.5	1	0.0852163	0.485	0	0	-14.5170555	15	23	8	3utr	NA	0	0	0.739578442674583	2.85537740940504	15.412522181148	8.64137606756447e-05	0.00605976477428568	10	1.02651533602464	3.23430555475967	12.1540528877377	0.000489813100906665	0.0182594596321121	Up Regulated	not reversely regulated
710	942	rno-mir-193a-3p	ndc80	xm_006245657	..((((((((...(((((((((&)))))))))...............)))))).)).	4531	4565	1	-23.5	1	6.09e-06	0.559	0	0	-12.41770912	17	34	9	3utr	NA	0	0	-0.368464088690312	6.89786834731255	16.7699210050728	4.21969083809588e-05	0.0039957181883696	10	1.02651533602464	3.23430555475967	12.1540528877377	0.000489813100906665	0.0182594596321121	Up Regulated	mRNA down miRNA up
711	943	rno-mir-193a-3p	kcnc4	nm_001122776	...(((((.((((((((.....&))))))))))))).	1353	1367	1	-20.2	1	0.009820665	0.515	1.523072	2.040352761	-7.570929852	13	14	13	cds	NA	0	0	-0.545636673944002	4.3533671795619	9.82245729114272	0.00172393863281441	0.0370865238825338	10	1.02651533602464	3.23430555475967	12.1540528877377	0.000489813100906665	0.0182594596321121	Up Regulated	mRNA down miRNA up
712	944	rno-mir-193a-3p	scn2a	nm_012647	.((((((((((...((((....&)))).....))).))))))).	2317	2338	1	-19.2	1	0.006634979	0.574	1.831858664	1.794588089	-9.286098677	14	21	7	cds	NA	0	0	0.388234402403063	4.92493301348146	19.7188838668111	8.97104944324829e-06	0.0016500750275948	10	1.02651533602464	3.23430555475967	12.1540528877377	0.000489813100906665	0.0182594596321121	Up Regulated	not reversely regulated
713	945	rno-mir-193a-3p	cdc6	xm_006247354	..((((((.((((.((((((((&.)))).)))).)))))))))).	157	193	1	-26.7	1	2.6e-05	0.412	0	0	-6.870230295	18	22	10	5utr	NA	0	0	-0.432944208332896	5.34950652002761	13.1042928408167	0.000294619868112108	0.0127008783768954	10	1.02651533602464	3.23430555475967	12.1540528877377	0.000489813100906665	0.0182594596321121	Up Regulated	mRNA down miRNA up
714	946	rno-mir-193a-3p	mapt	xm_008768268	...((((((((((((((((((.&)))))))))........))))).)))).	2831	2859	1	-22.5	1	0.002363587	0.529	0	0	-6.514540194	18	28	9	3utr	NA	0	0	0.295549477160953	6.97523030229463	14.0185041577685	0.000181020425901016	0.00951305438211244	10	1.02651533602464	3.23430555475967	12.1540528877377	0.000489813100906665	0.0182594596321121	Up Regulated	not reversely regulated
715	947	rno-mir-193a-3p	asf1b	nm_001107160	..(((((((.....((((((((&))))))))............))))))).	618	646	1	-20	1	0.000448034	0.529	3.24979625	1.498016989	-14.5170555	15	28	8	cds	NA	0	0	-0.328936428502055	5.90096503383052	8.36178003644124	0.00383195016620252	0.0589810349152175	10	1.02651533602464	3.23430555475967	12.1540528877377	0.000489813100906665	0.0182594596321121	Up Regulated	mRNA down miRNA up
716	948	rno-mir-193a-3p	ripply2	xm_343444	..(((((((((...(((((((.&.)))).))).))))))))).	235	291	1	-21.7	1	0.0005636	0.353	0	0	-10.44977456	16	20	9	cds	NA	0	0	-0.544571477171107	2.71654580715527	8.39383073077927	0.00376496617743389	0.0584988651803467	10	1.02651533602464	3.23430555475967	12.1540528877377	0.000489813100906665	0.0182594596321121	Up Regulated	mRNA down miRNA up
717	949	rno-mir-193a-3p	incenp	xm_006231028	..(((.(((.(((((((((...&)))))))...))))).))).	4512	4532	1	-21.2	1	0.005520924	0.5	0	0	-8.100465949	15	20	7	3utr	NA	0	0	-0.30142537959562	6.53835137458123	14.1989192052005	0.000164464950357048	0.00889723133402146	10	1.02651533602464	3.23430555475967	12.1540528877377	0.000489813100906665	0.0182594596321121	Up Regulated	mRNA down miRNA up
718	950	rno-mir-193a-3p	rpl23a	nm_001108283	..(((((((.((...(((((..&))))).))))))))).	4	20	1	-18.6	1	0.004011028	0.449	0.372049931	0.60700438	-9.080927278	14	16	9	5utr	NA	0	0	0.291409651854772	9.03169604758686	16.7625443156213	4.23612747407795e-05	0.0039957181883696	10	1.02651533602464	3.23430555475967	12.1540528877377	0.000489813100906665	0.0182594596321121	Up Regulated	not reversely regulated
719	951	rno-mir-193a-3p	ext1	nm_001130540	..((((((..((((.(((((((&)).))))))))).....)))))).	736	760	1	-19.5	1	0.00077337	0.412	2.2049545	2.186940889	-7.991346406	17	24	9	cds	NA	0	0	0.264709384248839	6.09672833691921	17.0276124339473	3.68401626289059e-05	0.00366637848768016	10	1.02651533602464	3.23430555475967	12.1540528877377	0.000489813100906665	0.0182594596321121	Up Regulated	not reversely regulated
720	952	rno-mir-193a-3p	hsd3b7	nm_139329	..(((((((.....(((((((.&)))).)))....))))))).	1117	1137	1	-21.8	1	1.24e-06	0.353	0.0997578	0.276387046	-14.5170555	14	20	7	cds	NA	0	0	0.268496989011714	5.4980430560291	11.3061165727072	0.000772521776177874	0.0224032935011249	10	1.02651533602464	3.23430555475967	12.1540528877377	0.000489813100906665	0.0182594596321121	Up Regulated	not reversely regulated
721	953	rno-mir-193a-3p	hpcal1	nm_017356	......(((((((((((((...&)).))))))))))).	1261	1276	1	-21	0	0.000541159	0.529	0.575051293	0.416910812	-15.5665584	13	15	11	3utr	NA	0	0	0.471769265262441	3.31022889225348	9.91316832825958	0.00164100373064011	0.035649836951465	10	1.02651533602464	3.23430555475967	12.1540528877377	0.000489813100906665	0.0182594596321121	Up Regulated	not reversely regulated
722	956	rno-mir-193a-3p	mfsd4a	nm_001109069	..(((((((.((((.(((((((&.)))).)))...))))))))))).	2807	2838	1	-23.6	1	0.000496093	0.5	2.86249875	1.55330608	-6.934956748	18	24	11	3utr	NA	0	0	0.386755778379755	2.48002795426857	7.11541852114443	0.00764237603180569	0.0879470926871821	10	1.02651533602464	3.23430555475967	12.1540528877377	0.000489813100906665	0.0182594596321121	Up Regulated	not reversely regulated
723	957	rno-mir-193a-3p	tnik	nm_001106422	..(((((((.((.(((((((((&))))))))).....)).))))).)).	3160	3186	1	-23.5	1	0.000156041	0.353	0.987248556	1.759898955	-7.4886378	18	26	9	cds	NA	0	0	0.536866131187454	1.47414531281656	7.27241864734381	0.0070021450251415	0.0839928596690164	10	1.02651533602464	3.23430555475967	12.1540528877377	0.000489813100906665	0.0182594596321121	Up Regulated	not reversely regulated
724	958	rno-mir-193a-3p	loc679894	xm_017599423	...(((((((..((((((((.(&.).))))))))..))))))).	9102	9134	1	-25.6	1	0.000280502	0.574	0	0	-12.68611798	16	21	8	3utr	NA	0	0	-0.315104244563691	4.09574181463444	7.96823918164657	0.00476052245165892	0.0661676647059293	10	1.02651533602464	3.23430555475967	12.1540528877377	0.000489813100906665	0.0182594596321121	Up Regulated	mRNA down miRNA up
725	959	rno-mir-193a-3p	stk32a	nm_001191894	(((((.(((......(((((((&)))))))))).))))).	327	344	1	-17.7	1	0.002249911	0.529	1.888358869	1.948782444	-16.13403755	15	17	10	cds	NA	0	0	0.727650932160719	3.91651169999814	10.1711322398008	0.00142656642789743	0.0328092828140255	10	1.02651533602464	3.23430555475967	12.1540528877377	0.000489813100906665	0.0182594596321121	Up Regulated	not reversely regulated
726	960	rno-mir-193a-3p	slc18a1	nm_013152	......(((((.(((((((((.&)))))))))...))))).	934	952	1	-19.8	0	0.001709151	0.485	1.648488111	1.651939792	-18.91336171	14	18	9	cds	NA	0	0	-0.274842743918849	9.56509533580279	7.30030212991952	0.00689430167184291	0.0834270978623446	10	1.02651533602464	3.23430555475967	12.1540528877377	0.000489813100906665	0.0182594596321121	Up Regulated	mRNA down miRNA up
727	962	rno-mir-193a-3p	capn5	nm_134461	..(((((.((((((((((....&))))))))))...))))).	2590	2609	1	-20.4	1	0.009131301	0.397	1.348050492	1.650744773	-7.270635649	15	19	10	3utr	NA	0	0	0.344340271920517	6.54551618440597	10.6498682199173	0.00110078749006768	0.0277992923120982	10	1.02651533602464	3.23430555475967	12.1540528877377	0.000489813100906665	0.0182594596321121	Up Regulated	not reversely regulated
728	964	rno-mir-193a-3p	brca1	xm_008768092	.((((.(((((..(((((((..&)))))))..)))..)).)))).	5754	5776	1	-21.2	1	6.2e-05	0.456	0	0	-10.33021752	16	22	7	cds	NA	0	0	-0.414384269338902	7.16406771412904	20.6526504569134	5.5060912336877e-06	0.00116856197798034	10	1.02651533602464	3.23430555475967	12.1540528877377	0.000489813100906665	0.0182594596321121	Up Regulated	mRNA down miRNA up
729	966	rno-mir-193a-3p	coq8b	nm_001012065	.((.(((..(.(((((((((((&))))))))))).)..))).)).	1540	1562	1	-22.7	1	0.000148924	0.353	1.660479355	1.5487104	-13.02014618	17	22	11	cds	NA	0	0	0.296753094008949	5.16078597193797	14.4371324379261	0.00014491656626836	0.00795671256386875	10	1.02651533602464	3.23430555475967	12.1540528877377	0.000489813100906665	0.0182594596321121	Up Regulated	not reversely regulated
730	967	rno-mir-193a-3p	kcnab2	nm_017304	..(((((((...(((((((((.&)))))))))....................))))))).	635	672	1	-25.7	1	3.63e-06	0.426	2.391628178	2.058806318	-12.37108497	16	37	9	cds	NA	0	0	0.434935325693623	4.02287204144296	7.89643775594438	0.00495322498187392	0.0675970013695565	10	1.02651533602464	3.23430555475967	12.1540528877377	0.000489813100906665	0.0182594596321121	Up Regulated	not reversely regulated
731	968	rno-mir-193a-3p	arhgap19	xm_003749116	.((.((((.((((((((((((.&))))))))..))))...))))..)).	3944	3970	1	-21.2	1	0.008000542	0.559	0	0	-7.881736771	18	26	8	3utr	NA	0	0	-0.309248678937663	7.13339722494043	26.6742290903955	2.40812018450885e-07	0.000163149928828089	10	1.02651533602464	3.23430555475967	12.1540528877377	0.000489813100906665	0.0182594596321121	Up Regulated	mRNA down miRNA up
732	969	rno-mir-193a-3p	stmn1	xm_017593202	.(((((((.....((((.....&)))).....))))))).	677	694	1	-18.8	1	0.002955107	0.588	0	0	-13.55292936	11	17	7	3utr	NA	0	1	-0.265832053737757	8.96325908544002	18.1406488930668	2.05174469968892e-05	0.00279099600587607	10	1.02651533602464	3.23430555475967	12.1540528877377	0.000489813100906665	0.0182594596321121	Up Regulated	mRNA down miRNA up
733	970	rno-mir-193a-3p	nasp	xm_006238646	....((((..(((((((.((((&)))).)))))))..)))).	2566	2585	1	-19.8	1	0.01804708	0.691	0	0	-11.8454586	15	19	7	3utr	NA	0	0	-0.283121861355698	6.09662367142454	10.5209186889969	0.00118030793355601	0.0293338094667956	10	1.02651533602464	3.23430555475967	12.1540528877377	0.000489813100906665	0.0182594596321121	Up Regulated	mRNA down miRNA up
734	972	rno-mir-193a-3p	bub1	nm_001106507	..(((((((((((((((((.((&.))))))))))))...........)))).))).	61	117	1	-23.9	1	0.000573242	0.338	-0.052100103	-0.014867085	-4.957000719	19	33	12	5utr	NA	0	0	-0.297005318101008	8.1188415024501	13.1233584655049	0.000291636771851808	0.0126712732840809	10	1.02651533602464	3.23430555475967	12.1540528877377	0.000489813100906665	0.0182594596321121	Up Regulated	mRNA down miRNA up
735	973	rno-mir-193a-3p	pdzd4	nm_001135836	.(((((((..(((((((((.((&)).)))))))))))).)))).	3029	3050	1	-21.9	1	0.001483839	0.559	-0.099954911	0.128968455	-6.092220964	18	21	12	3utr	NA	0	0	0.289233429905039	5.4338835567956	15.9650622432089	6.45223316241154e-05	0.00492817356885389	10	1.02651533602464	3.23430555475967	12.1540528877377	0.000489813100906665	0.0182594596321121	Up Regulated	not reversely regulated
736	974	rno-mir-193a-3p	fam78a	xm_575110	..(((((((((((((.(((...&.)))))))))))))).)).	5336	5370	1	-22.2	1	0.001397254	0.412	0	0	-5.1900498	16	19	14	3utr	NA	0	0	0.613513405856666	3.19136183389336	10.135913751912	0.00145408144380336	0.0330870985851833	10	1.02651533602464	3.23430555475967	12.1540528877377	0.000489813100906665	0.0182594596321121	Up Regulated	not reversely regulated
737	975	rno-mir-193a-3p	prc1	nm_001107529	...(((((((......(((((.&))))).....))))))).	2649	2667	0.961538462	-19.5	1	2.19e-05	0.529	0.244832429	0.125553786	-15.80058715	12	18	7	3utr	NA	0	0	-0.341012825945162	8.08346511595633	13.4768862377844	0.000241520270723173	0.0113004874146499	10	1.02651533602464	3.23430555475967	12.1540528877377	0.000489813100906665	0.0182594596321121	Up Regulated	mRNA down miRNA up
738	976	rno-mir-193a-3p	clspn	nm_001106687	.(((.((((((....((((.((&.))..))))...)))))).))).	4732	4771	1	-22.7	1	0.001233482	0.353	0.263930833	-0.060010342	-14.14058541	15	23	6	3utr	NA	0	0	-0.414634329011232	3.88076659505901	8.13180128047755	0.00434955137302635	0.0626346350489148	10	1.02651533602464	3.23430555475967	12.1540528877377	0.000489813100906665	0.0182594596321121	Up Regulated	mRNA down miRNA up
739	977	rno-mir-193a-3p	necap2	xm_006239179	..(((((((.(.(((.(((((.&))))))))...)..))))))).	503	525	0.991452991	-22.4	1	0.000983077	0.471	0	0	-9.779359578	16	22	8	cds	NA	0	0	-0.331397838439313	4.47638403818885	12.4272344856916	0.000423117987875023	0.0158827554904379	10	1.02651533602464	3.23430555475967	12.1540528877377	0.000489813100906665	0.0182594596321121	Up Regulated	mRNA down miRNA up
740	978	rno-mir-193a-3p	zgrf1	xm_017591338	.((((((((.((((((......&)))))))))))))).	2536	2551	1	-21.4	1	3.01e-05	0.574	0	0	-5.035831306	14	15	14	cds	NA	0	0	-0.329624775573901	5.647947519103	12.8438424805166	0.000338591597780299	0.013788549347245	10	1.02651533602464	3.23430555475967	12.1540528877377	0.000489813100906665	0.0182594596321121	Up Regulated	mRNA down miRNA up
741	979	rno-mir-193a-3p	sidt2	xm_006242943	..(((((((.(((((((((...&.)).))))))).))))))).	4157	4202	1	-23.4	1	0.000354588	0.368	0	0	-6.199507188	16	20	7	3utr	NA	0	0	0.304968401336882	7.15709248950699	22.6988361349014	1.89482602744837e-06	0.000680963893946156	10	1.02651533602464	3.23430555475967	12.1540528877377	0.000489813100906665	0.0182594596321121	Up Regulated	not reversely regulated
742	980	rno-mir-193a-3p	gprc5b	xm_006230110	..(((((((((..((((((...&.))))))))))))))).	253	294	1	-23.8	1	6.58e-07	0.353	0	0	-9.592934642	15	17	15	cds	NA	0	0	-0.981851891786063	0.90728809082646	10.1577053304052	0.00143699369152499	0.0329017891694394	10	1.02651533602464	3.23430555475967	12.1540528877377	0.000489813100906665	0.0182594596321121	Up Regulated	mRNA down miRNA up
743	981	rno-mir-193a-3p	lrrc2	nm_001012001	.(((((((.(((((.(((((.(&).))))).))))))))).))).	202	224	1	-22.9	1	0.002212292	0.412	1.147998725	1.06679062	-5.585164056	18	22	9	cds	NA	0	0	2.13356179131549	-0.242646546740965	7.00989125930912	0.00810606033257825	0.0915506930299496	10	1.02651533602464	3.23430555475967	12.1540528877377	0.000489813100906665	0.0182594596321121	Up Regulated	not reversely regulated
744	982	rno-mir-193a-3p	slc11a2	nm_013173	..(((((((((((((.(((((.&))))))))))).........))))))).	1647	1675	1	-20.6	1	0.000128697	0.471	0.1159673	-0.161168177	-5.1900498	18	28	11	cds	NA	0	0	0.303188165854451	6.45846645827259	12.5146633213977	0.000403770541297666	0.0154187255839483	10	1.02651533602464	3.23430555475967	12.1540528877377	0.000489813100906665	0.0182594596321121	Up Regulated	not reversely regulated
745	983	rno-mir-193a-3p	cdca4	nm_001037214	...((((((((....(((((((&.))))).))...)))))))).	1292	1321	1	-22.3	1	0.000420081	0.529	0.088214625	0.632013707	-12.74276359	15	21	8	3utr	NA	0	0	-0.275578357820795	5.35805101216433	13.4887211956037	0.000240001704328355	0.0113004874146499	10	1.02651533602464	3.23430555475967	12.1540528877377	0.000489813100906665	0.0182594596321121	Up Regulated	mRNA down miRNA up
746	984	rno-mir-193a-3p	ank2	xm_017591417	((((.(((..((((((((((.(&).))))))))))...))))))).	8197	8220	1	-23.5	1	0.006633427	0.456	0	0	-10.35550775	18	23	10	cds	NA	0	0	0.345431196063825	7.39735623624726	7.99288065209385	0.00469616379030818	0.0656867726106985	10	1.02651533602464	3.23430555475967	12.1540528877377	0.000489813100906665	0.0182594596321121	Up Regulated	not reversely regulated
747	985	rno-mir-193a-3p	exo1	nm_001107198	.((((.(((.(...((((((((&)))))))).).))).)))).	3038	3058	1	-22.9	1	0.000305545	0.515	0.22011225	0.164227153	-12.42956391	16	20	8	3utr	NA	0	1	-0.432958775971954	5.04833431136252	17.3924493707794	3.04031353874713e-05	0.00345906187769209	10	1.02651533602464	3.23430555475967	12.1540528877377	0.000489813100906665	0.0182594596321121	Up Regulated	mRNA down miRNA up
748	986	rno-mir-193a-3p	kntc1	nm_001107140	.((((((..((((.(((((...&)))))..)))))))))).	26	44	1	-19.1	1	0.007354698	0.544	0.1582675	0.071797793	-8.020189342	15	18	10	5utr	NA	0	0	-0.291586769177071	7.97900757375538	9.93312487251264	0.00162330716401707	0.0355280668748524	10	1.02651533602464	3.23430555475967	12.1540528877377	0.000489813100906665	0.0182594596321121	Up Regulated	mRNA down miRNA up
749	987	rno-mir-193a-3p	gipc2	xm_008761552	..((((((((((.(((((((.(&.).))))...))).)))))))))).	754	802	1	-27.3	1	7.69e-05	0.441	0	0	-6.246131332	18	25	10	5utr	NA	0	0	-0.715359583266356	1.65155085570756	8.90961319865653	0.00283673344743392	0.0502507067831152	10	1.02651533602464	3.23430555475967	12.1540528877377	0.000489813100906665	0.0182594596321121	Up Regulated	mRNA down miRNA up
750	988	rno-mir-193a-3p	a4galt	nm_022240	..(((((((.....(((((((.&)))))))......))))))).	1336	1357	1	-23.1	1	0.00072161	0.529	0.962137271	0.975267118	-14.5170555	14	21	7	3utr	NA	0	0	0.649272437173857	5.47136643400488	24.4391107630221	7.66957762953854e-07	0.000384733903270851	10	1.02651533602464	3.23430555475967	12.1540528877377	0.000489813100906665	0.0182594596321121	Up Regulated	not reversely regulated
751	989	rno-mir-193a-3p	pros1	nm_031086	..((((.((((..((((((.((&.)).)))))))))))))).	575	604	1	-19.1	1	1.33e-05	0.529	0.38792885	1.469421109	-11.13662118	16	19	14	cds	NA	0	0	0.376279474454495	4.7976588616763	6.97610276934592	0.00826053032623049	0.0925514849545987	10	1.02651533602464	3.23430555475967	12.1540528877377	0.000489813100906665	0.0182594596321121	Up Regulated	not reversely regulated
752	990	rno-mir-193a-3p	megf11	xm_017596070	..(((((((((((((.(((((.&)))))))))))))..))))).	2829	2850	1	-24.6	1	0.000299978	0.485	0	0	-5.1900498	18	21	13	5utr	NA	0	0	0.295067727892712	6.48237544131533	11.5774069725083	0.000667579674829303	0.0207883166377019	10	1.02651533602464	3.23430555475967	12.1540528877377	0.000489813100906665	0.0182594596321121	Up Regulated	not reversely regulated
753	991	rno-mir-193a-3p	lpcat2	nm_001271344	(((((((...((((((((....&))))))))..))))))).	538	556	1	-20.3	1	0.000119644	0.441	1.162204388	1.465140518	-8.550105502	15	18	8	cds	NA	0	0	0.298173432754742	7.34956160081332	12.9244864604335	0.000324311616405224	0.0135572083282123	10	1.02651533602464	3.23430555475967	12.1540528877377	0.000489813100906665	0.0182594596321121	Up Regulated	not reversely regulated
754	992	rno-mir-193a-3p	slco2b1	xm_006229721	.((((((((((((((((((...&)))))))))))).....................)))).)).	3284	3325	1	-23.6	1	0.001632971	0.529	0	0	-3.793324837	18	41	12	3utr	NA	0	0	0.437335769250119	3.32821768051079	8.51017869735176	0.00353165379213413	0.0564042420405098	10	1.02651533602464	3.23430555475967	12.1540528877377	0.000489813100906665	0.0182594596321121	Up Regulated	not reversely regulated
755	994	rno-mir-193a-3p	rab15	nm_198749	...((((((((....((((.((&)).))))...)))))))).	2777	2796	1	-21.5	1	0.001716729	0.485	2.47174525	1.903154514	-12.74276359	14	19	8	3utr	NA	0	0	0.375537678789164	5.95993793192507	10.5232553213022	0.00117881648813149	0.0293338094667956	10	1.02651533602464	3.23430555475967	12.1540528877377	0.000489813100906665	0.0182594596321121	Up Regulated	not reversely regulated
756	997	rno-mir-193a-3p	chaf1a	xm_343671	(((..((((((....(((((((&)))))))))))))..))).	3005	3024	1	-22.5	1	0.005402823	0.426	0	0	-17.3168573	16	19	13	3utr	NA	0	0	-0.354020202625468	6.42917188952797	18.1343866815276	2.05850299442104e-05	0.00279099600587607	10	1.02651533602464	3.23430555475967	12.1540528877377	0.000489813100906665	0.0182594596321121	Up Regulated	mRNA down miRNA up
757	999	rno-mir-193a-3p	adam15	xm_006232742	..((((((((((...((((((.&))))))..))))))).))).	1799	1819	1	-23.3	1	5.64e-08	0.412	0	0	-7.83842081	16	20	7	cds	NA	0	0	0.303742354423628	5.84754104152548	9.38750507123137	0.00218469319114774	0.0425334937769246	10	1.02651533602464	3.23430555475967	12.1540528877377	0.000489813100906665	0.0182594596321121	Up Regulated	not reversely regulated
758	1001	rno-mir-193a-3p	kif15	nm_181635	...((((((((((..(((((..&)))))..))).))))))).	4042	4061	0.961538462	-19.6	1	0.01097919	0.647	1.269774	1.619065694	-8.106829671	15	19	7	cds	NA	0	0	-0.378661595293423	5.260114810239	12.4186083684027	0.000425076881444072	0.0159021981817518	10	1.02651533602464	3.23430555475967	12.1540528877377	0.000489813100906665	0.0182594596321121	Up Regulated	mRNA down miRNA up
759	1002	rno-mir-193a-3p	ccnb1	nm_171991	..(((((((.......((((..&))))....))))))).	2566	2582	1	-17.8	1	0.001477603	0.588	2.340347	1.64711528	-15.48555414	11	16	7	3utr	NA	0	0	-0.357712484827687	6.74190095335173	13.6421805743319	0.000221160436326843	0.0107996751119604	10	1.02651533602464	3.23430555475967	12.1540528877377	0.000489813100906665	0.0182594596321121	Up Regulated	mRNA down miRNA up
760	1003	rno-mir-193a-3p	mcm10	nm_001107366	((((((((((...(.(((....&))).)...)))))))))).	3292	3311	1	-20	1	7.22e-05	0.559	-0.3679527	-0.034764201	-12.1337324	14	19	10	3utr	NA	0	0	-0.440789429674747	5.04611800896168	12.6829859878226	0.000368997828579177	0.014595914108243	10	1.02651533602464	3.23430555475967	12.1540528877377	0.000489813100906665	0.0182594596321121	Up Regulated	mRNA down miRNA up
761	1004	rno-mir-193a-3p	efnb1	nm_017089	...((((((((....(((((.(&).)))))....)))))))).	2363	2383	1	-23.1	1	0.001268832	0.412	0.78679115	0.432169104	-12.74276359	14	20	8	3utr	NA	0	0	0.332940570878165	6.45087948516139	8.82355668221629	0.00297366499593143	0.0512834348938024	10	1.02651533602464	3.23430555475967	12.1540528877377	0.000489813100906665	0.0182594596321121	Up Regulated	not reversely regulated
762	1005	rno-mir-193a-3p	matk	nm_021859	.((((((((((.(((((((((.&))).)))))).)).....)))))))).	1060	1087	1	-23.5	1	2.35e-06	0.471	2.1061336	1.24316639	-7.140128147	19	27	8	cds	NA	0	0	0.293319733764193	5.09044245289457	8.72794863552033	0.00313368866861	0.0526763304492721	10	1.02651533602464	3.23430555475967	12.1540528877377	0.000489813100906665	0.0182594596321121	Up Regulated	not reversely regulated
763	1006	rno-mir-193a-3p	fsbp	xm_006237893	..((((((((((..........&)))))))))).	738	749	1	-17	1	1.33e-05	0.5	0	0	-8.07146989	10	11	10	5utr	NA	0	0	-0.754129988320302	1.54099029973055	11.0789191603863	0.000873146796090653	0.0243334546506476	10	1.02651533602464	3.23430555475967	12.1540528877377	0.000489813100906665	0.0182594596321121	Up Regulated	mRNA down miRNA up
764	1007	rno-mir-193a-3p	tpx2	xm_006235270	..((.((((.(((((((.((((&)))).))))))))))).)).	176	196	0.974358974	-20.4	1	0.000490514	0.574	0	0	-10.31854436	17	20	11	5utr	NA	0	0	-0.344438604645849	7.38642167481631	17.7599708768357	2.50600639434869e-05	0.00307931744012589	10	1.02651533602464	3.23430555475967	12.1540528877377	0.000489813100906665	0.0182594596321121	Up Regulated	mRNA down miRNA up
765	1009	rno-mir-193a-3p	zbtb7b	xm_006232614	..((((((((((((((.(((((&.))))))))))))))).)))).	366	416	1	-29.6	1	1.89e-06	0.368	0	0	-4.957000719	19	22	15	cds	NA	0	0	0.269963552512762	4.64771451928524	10.7131286775274	0.00106377993819764	0.0274296154157691	10	1.02651533602464	3.23430555475967	12.1540528877377	0.000489813100906665	0.0182594596321121	Up Regulated	not reversely regulated
766	1010	rno-mir-193a-3p	cdc25c	xm_008772039	.((((((((.((((.((.....&.)).)))))))))))).	1825	1856	1	-21	1	2.92e-05	0.544	0	0	-5.771280866	14	17	12	3utr	NA	0	0	-0.334464903096282	5.29752569588037	14.7341400375884	0.000123784420458436	0.00744588089421866	10	1.02651533602464	3.23430555475967	12.1540528877377	0.000489813100906665	0.0182594596321121	Up Regulated	mRNA down miRNA up
767	1011	rno-mir-193a-3p	unc13b	nm_022862	..((((((((....((.(((((&))))).))....)))))))).	6297	6318	1	-21.4	1	5.41e-06	0.382	0	0	-13.27454903	15	21	8	cds	NA	0	0	-0.265889878033221	5.42038084633975	8.9471450418488	0.00277903570839326	0.0496405861181529	10	1.02651533602464	3.23430555475967	12.1540528877377	0.000489813100906665	0.0182594596321121	Up Regulated	mRNA down miRNA up
768	1012	rno-mir-193a-3p	pcyt1b	xm_006257017	..(((((((...((.(((((..&))))).))....))))))).	1517	1537	1	-22.2	1	3.83e-05	0.471	0	0	-13.10653453	14	20	7	3utr	NA	0	0	0.438215377690681	2.87104105760156	7.79399785762965	0.005242007692865	0.0701221780587371	10	1.02651533602464	3.23430555475967	12.1540528877377	0.000489813100906665	0.0182594596321121	Up Regulated	not reversely regulated
769	1013	rno-mir-193a-3p	itpkc	nm_178094	.((((((((...((((((((((&))))))).)))..)))))))).	1344	1366	1	-24	1	0.000184341	0.456	1.883419073	1.50526846	-11.20740909	18	22	8	cds	NA	0	0	0.530154368785335	4.86796759766834	12.3003551939962	0.000452872101247745	0.0163633085200016	10	1.02651533602464	3.23430555475967	12.1540528877377	0.000489813100906665	0.0182594596321121	Up Regulated	not reversely regulated
770	1015	rno-mir-193a-3p	pbk	nm_001079937	.((((((((....((((((((.&.)))))))).)))))))).	339	385	1	-23.2	1	6.18e-05	0.515	2.1431025	1.51810934	-12.4965397	16	19	8	cds	NA	0	0	-0.355584468146174	6.58588046645676	10.7977447977412	0.00101623820730493	0.0265943747425312	10	1.02651533602464	3.23430555475967	12.1540528877377	0.000489813100906665	0.0182594596321121	Up Regulated	mRNA down miRNA up
771	1017	rno-mir-193a-3p	got1	nm_012571	..(((((((.....(((((...&.))))).....))))))).	1485	1534	1	-18.7	1	0.00122979	0.603	1.718434714	1.589688054	-14.5170555	12	19	7	3utr	NA	0	1	0.271223852592118	5.76189364129701	7.39641558081273	0.00653539734601947	0.0810389270906414	10	1.02651533602464	3.23430555475967	12.1540528877377	0.000489813100906665	0.0182594596321121	Up Regulated	not reversely regulated
772	1019	rno-mir-193a-3p	prim2	xm_006244689	...(((((.((((.((((....&.)))).))))))))).	757	778	1	-19.5	1	3.05e-06	0.515	0	0	-8.427769769	13	16	9	cds	NA	0	0	-0.289144724435467	6.08671020355933	13.6012643634311	0.000226033238917607	0.0109855011296049	10	1.02651533602464	3.23430555475967	12.1540528877377	0.000489813100906665	0.0182594596321121	Up Regulated	mRNA down miRNA up
773	1020	rno-mir-193a-3p	zbtb46	nm_001107808	.(((((.(((((....((((((&)))))))))))..))))).	2020	2039	0.974358974	-19.6	1	1.11e-07	0.471	0.598553167	1.183006675	-8.451480543	16	19	11	3utr	NA	0	0	0.343608069533311	3.74546804172458	7.90533231790052	0.00492892858696072	0.0675970013695565	10	1.02651533602464	3.23430555475967	12.1540528877377	0.000489813100906665	0.0182594596321121	Up Regulated	not reversely regulated
774	1021	rno-mir-193a-3p	dmkn	nm_001173357	..((((((((((.((((((((.&)))))..))).)))))))))).	605	627	1	-27.2	1	2.4e-06	0.441	0.4905078	0.115976887	-6.246131332	18	22	10	cds	NA	0	0	1.29942734136801	0.881835101761585	18.6929751304506	1.5354713532247e-05	0.00228992727759295	10	1.02651533602464	3.23430555475967	12.1540528877377	0.000489813100906665	0.0182594596321121	Up Regulated	not reversely regulated
775	1022	rno-mir-193a-3p	dtl	xm_223074	.(((((((((((..((((....&)))).....))).)))))))).	2650	2672	1	-19.9	1	0.000466736	0.456	0	0	-5.939295368	15	22	8	3utr	NA	0	0	-0.431474833309898	6.05929406051342	26.2034414294899	3.07274438723335e-07	0.000188393372541707	10	1.02651533602464	3.23430555475967	12.1540528877377	0.000489813100906665	0.0182594596321121	Up Regulated	mRNA down miRNA up
776	1023	rno-mir-193a-3p	hmgb2	nm_017187	...((((((((...(.(((...&.))).)...)))))))).	648	687	1	-21.6	1	2.58e-05	0.544	1.514918375	1.910759307	-12.24036311	12	18	8	cds	NA	0	0	-0.404907287480126	8.3949224291482	13.4077710051123	0.00025058400569418	0.0114274590365329	10	1.02651533602464	3.23430555475967	12.1540528877377	0.000489813100906665	0.0182594596321121	Up Regulated	mRNA down miRNA up
777	1024	rno-mir-193a-3p	kif23	nm_001108155	.(((((((.((((.(((.....&))).))))))))))).	363	379	1	-16.4	1	0.01610452	0.515	0.823843714	0.9413291	-5.706554413	14	16	11	cds	NA	0	0	-0.381322101443994	6.45991234908147	19.2257281651734	1.16137574162104e-05	0.00188484451243085	10	1.02651533602464	3.23430555475967	12.1540528877377	0.000489813100906665	0.0182594596321121	Up Regulated	mRNA down miRNA up
778	1025	rno-mir-193a-3p	slc16a12	nm_001191637	..((((((.((((.((((....&))))..)))))))))).	55	72	1	-19.3	1	0.000349337	0.397	-0.2094386	-0.047498947	-6.870230295	14	17	10	cds	NA	0	0	-1.16865836248229	3.24975167464555	13.8454449188543	0.000198477269032299	0.00995634155018389	10	1.02651533602464	3.23430555475967	12.1540528877377	0.000489813100906665	0.0182594596321121	Up Regulated	mRNA down miRNA up
779	1026	rno-mir-193a-3p	prdm10	xm_017595993	.....((((((.((((((((((&))))))))))...................)))))).	1642	1678	1	-22.6	1	9.56e-06	0.426	0	0	-17.01240295	16	36	10	5utr	NA	0	0	0.266699420361126	4.84621941950779	9.12194083859165	0.00252561869203925	0.0468382545206042	10	1.02651533602464	3.23430555475967	12.1540528877377	0.000489813100906665	0.0182594596321121	Up Regulated	not reversely regulated
780	1028	rno-mir-193a-3p	tmcc2	nm_001305128	....((((((.(((((((((((&)).)))))))))..)))))).	2589	2610	1	-21.6	1	1.83e-06	0.544	0.341803942	0.952997771	-12.37133694	17	21	9	3utr	NA	0	0	0.277688708399082	5.84813904265559	8.45318488269605	0.00364404744273347	0.0572873327322031	10	1.02651533602464	3.23430555475967	12.1540528877377	0.000489813100906665	0.0182594596321121	Up Regulated	not reversely regulated
781	1029	rno-mir-193a-3p	chtf18	xm_006245936	..(((((((((.(((((((...&.)).)))))))))))))).	1845	1902	1	-27.2	1	1.04e-05	0.397	0	0	-8.303804029	16	19	14	cds	NA	0	0	-0.303870823830218	5.10841912947156	13.4440877802074	0.00024577950132387	0.0113557941524383	10	1.02651533602464	3.23430555475967	12.1540528877377	0.000489813100906665	0.0182594596321121	Up Regulated	mRNA down miRNA up
782	1030	rno-mir-193a-3p	rgd1311164	nm_001106623	...(((((((...(.(((((((&))))).)).)...))))))).	369	390	1	-20.3	1	0.01487713	0.471	1.336824125	1.373534114	-14.71069815	15	21	7	cds	NA	0	0	-0.263675383571257	4.59030231833882	8.73684579337413	0.00311843483120811	0.0525420561789507	10	1.02651533602464	3.23430555475967	12.1540528877377	0.000489813100906665	0.0182594596321121	Up Regulated	mRNA down miRNA up
783	1031	rno-mir-193a-3p	rcc1	nm_001128189	..(((((((((...((((..((&.))..))))...))))))))).	272	304	1	-24.1	1	9.2e-07	0.324	2.248082889	1.701505713	-10.44977456	15	22	9	cds	NA	0	0	-0.323029053479282	4.75270115299606	9.21460385481427	0.00240092157742197	0.0451394239402202	10	1.02651533602464	3.23430555475967	12.1540528877377	0.000489813100906665	0.0182594596321121	Up Regulated	mRNA down miRNA up
784	1033	rno-mir-193a-3p	e2f7	nm_001108092	..(((((..(((.(((((((((&))).))))))..)))))))).	772	793	1	-21.4	1	2.19e-06	0.456	2.1673431	1.697127021	-9.616155919	17	21	8	cds	NA	0	0	-0.360155680634251	4.93312595325356	11.3561221406849	0.000751996722991449	0.0220133576523438	10	1.02651533602464	3.23430555475967	12.1540528877377	0.000489813100906665	0.0182594596321121	Up Regulated	mRNA down miRNA up
785	1034	rno-mir-193a-3p	ptk7	nm_001106889	..((((((....(((((.(((.&))).)))))..)))))).	3379	3397	1	-20.5	1	1.84e-06	0.456	0.636733667	0.398637075	-13.42747463	14	18	6	3utr	NA	0	0	0.288257785712727	5.77979979619283	13.0616067028236	0.000301410767465597	0.0128431244391904	10	1.02651533602464	3.23430555475967	12.1540528877377	0.000489813100906665	0.0182594596321121	Up Regulated	not reversely regulated
786	1037	rno-mir-193a-3p	ncapd2	xm_575668	...((((((.((.(((((((((&)))))))))..)).)))))).	3069	3090	1	-27.2	1	2.61e-06	0.382	0	0	-9.046177275	17	21	9	cds	NA	0	0	-0.399325470622445	6.34021068199827	19.9738468579362	7.85086600228888e-06	0.00154718137859393	10	1.02651533602464	3.23430555475967	12.1540528877377	0.000489813100906665	0.0182594596321121	Up Regulated	mRNA down miRNA up
787	1038	rno-mir-193a-3p	tube1	nm_001108536	...((((((((..((.((((((&)))))))))))))))).	526	543	1	-21.7	1	0.001263005	0.529	1.58708605	1.703332001	-11.3835232	16	17	16	cds	NA	0	0	-0.287937351888744	5.13377970582494	9.50543063576819	0.00204864674023044	0.0411035207120752	10	1.02651533602464	3.23430555475967	12.1540528877377	0.000489813100906665	0.0182594596321121	Up Regulated	mRNA down miRNA up
788	1040	rno-mir-193a-3p	ccna2	nm_053702	((((((((.....((((((((.&))).))))))))))))).	699	717	1	-18.9	1	0.00071017	0.559	1.797321333	1.6889186	-13.69717897	16	18	13	cds	NA	0	0	-0.362598508497161	6.9494940334758	13.7692949495416	0.000206686878111932	0.010228683349073	10	1.02651533602464	3.23430555475967	12.1540528877377	0.000489813100906665	0.0182594596321121	Up Regulated	mRNA down miRNA up
789	1041	rno-mir-193a-3p	cdca7l	nm_001034953	((((((((.....(((((((((&)))))))))...........))))).))).	1279	1309	1	-19.8	1	0.02092903	0.529	1.519339222	1.696684129	-13.69717897	17	30	9	cds	NA	0	0	-0.446438897696425	4.32678306748505	12.258118753969	0.000463238282461523	0.0164283860496344	10	1.02651533602464	3.23430555475967	12.1540528877377	0.000489813100906665	0.0182594596321121	Up Regulated	mRNA down miRNA up
790	1042	rno-mir-193a-3p	bhlhe40	nm_053328	.((((((.((((...((((((.&)))))).....)))).)))))).	962	985	1	-23	1	0.006296074	0.426	1.124102833	1.188073676	-8.988379857	16	23	6	cds	NA	0	0	0.475484043248008	5.39308984835015	9.79648951192803	0.00174845328366405	0.0375407206975028	10	1.02651533602464	3.23430555475967	12.1540528877377	0.000489813100906665	0.0182594596321121	Up Regulated	not reversely regulated
791	1043	rno-mir-193a-3p	depdc1b	nm_001107651	..(((((((.((...((((...&))))...))))))))).	348	365	1	-21.7	1	0.006008965	0.5	1.960676571	1.778958813	-9.080927278	13	17	9	cds	NA	0	0	-0.30379465387131	4.28364340140362	7.66270586291304	0.00563738948026111	0.0737022566552495	10	1.02651533602464	3.23430555475967	12.1540528877377	0.000489813100906665	0.0182594596321121	Up Regulated	mRNA down miRNA up
792	1044	rno-mir-193a-3p	spc25	nm_001009654	....(((.....((((((((((&))))))))))......))).	160	180	1	-20.3	1	0.007702206	0.529	0.1480629	0.147521338	-20.33067131	13	20	10	cds	NA	0	0	-0.386957265411176	5.93614512090916	9.63030797378791	0.00191392513072589	0.0398297579134914	10	1.02651533602464	3.23430555475967	12.1540528877377	0.000489813100906665	0.0182594596321121	Up Regulated	mRNA down miRNA up
793	1045	rno-mir-193a-3p	plxna3	nm_001107581	..((((((((((.((.((((((&.)))))).))..)))))))).)).	6447	6476	1	-24.2	1	5.01e-06	0.412	1.843227364	1.62066122	-6.479180412	18	24	8	3utr	NA	0	0	0.323963551923403	5.30747930905617	7.66011287739003	0.00564549726028264	0.0737022566552495	10	1.02651533602464	3.23430555475967	12.1540528877377	0.000489813100906665	0.0182594596321121	Up Regulated	not reversely regulated
794	1047	rno-mir-193a-3p	shank3	nm_021676	.((((((((......(((((((&)))))))...)))))))).	4498	4517	1	-24.6	1	1.95e-06	0.353	1.565693113	2.301472947	-14.08882918	15	19	8	cds	NA	0	0	0.830740175818009	1.88078740903051	8.60607482888885	0.00335043584373756	0.0549334948180136	10	1.02651533602464	3.23430555475967	12.1540528877377	0.000489813100906665	0.0182594596321121	Up Regulated	not reversely regulated
795	1048	rno-mir-193a-3p	pdlim2	nm_001007622	(((((((((((....((((...&))))...)))))))...)))).	1448	1470	1	-21.8	1	0.004657892	0.618	-0.014154029	0.366371882	-10.16579785	15	22	7	3utr	NA	0	0	0.476524186732946	3.54836445278327	11.4415861767028	0.000718184576803685	0.0216266683233786	10	1.02651533602464	3.23430555475967	12.1540528877377	0.000489813100906665	0.0182594596321121	Up Regulated	not reversely regulated
796	1049	rno-mir-193a-3p	ncapg	xm_008770223	..((((((...((((.(((((.&))))))))).)))))).	2240	2257	1	-20.4	1	0.00034172	0.544	0	0	-10.3137204	15	17	9	cds	NA	0	0	-0.378318852026544	5.82320045120334	13.4430423619143	0.000245916497951426	0.0113557941524383	10	1.02651533602464	3.23430555475967	12.1540528877377	0.000489813100906665	0.0182594596321121	Up Regulated	mRNA down miRNA up
797	1050	rno-mir-193a-3p	s100a1	nm_001007636	.(((((((.(((((.(((....&.))).))))).).)))))).	365	391	1	-17.8	1	0.001685807	0.485	1.76363745	1.558869514	-5.585164056	15	20	6	cds	NA	0	0	0.267351502885637	5.97645829579986	8.33638248030864	0.00388588960624983	0.0593266139451365	10	1.02651533602464	3.23430555475967	12.1540528877377	0.000489813100906665	0.0182594596321121	Up Regulated	not reversely regulated
798	1051	rno-mir-193a-3p	mmp13	nm_133530	.((((((((.(((((((((((.&)))))))))..........))...)))).)))).	1129	1163	1	-21.1	1	0.000644495	0.471	1.321229471	1.340198736	-5.035831306	19	34	9	cds	NA	0	0	-2.31614913384214	6.14790730556736	22.7314030764159	1.86298337591223e-06	0.000680963893946156	10	1.02651533602464	3.23430555475967	12.1540528877377	0.000489813100906665	0.0182594596321121	Up Regulated	mRNA down miRNA up
799	1052	rno-mir-193a-3p	galns	nm_001047851	..((.(((.((....(((((((&)))))))....)).))))).	550	570	1	-18.6	1	0.001017451	0.574	1.990607571	1.521445361	-16.36065095	14	20	7	cds	NA	0	0	-0.406837158999344	3.5075685569597	7.63731613477433	0.00571729230507749	0.0740563824868957	10	1.02651533602464	3.23430555475967	12.1540528877377	0.000489813100906665	0.0182594596321121	Up Regulated	mRNA down miRNA up
800	1053	rno-mir-193a-3p	eef1a1	nm_175838	....((((((((..(((((((.&.))))).))..)))))))).	966	1004	1	-23	1	0.004281877	0.515	1.567196	1.842101678	-11.692533	15	20	8	cds	NA	0	0	0.266564571293818	12.2332904939385	17.7560147205787	2.51122299394101e-05	0.00307931744012589	10	1.02651533602464	3.23430555475967	12.1540528877377	0.000489813100906665	0.0182594596321121	Up Regulated	not reversely regulated
801	1056	rno-mir-193a-3p	haus8	nm_001024971	..(((((((.(....((((...&))))..).))))))).	355	371	1	-20.5	1	0.00025233	0.412	0.08734655	0.040699425	-12.42773059	12	16	7	cds	NA	0	0	-0.415903475423943	4.54907652389475	18.8430468812731	1.41927521705713e-05	0.00214563305417021	10	1.02651533602464	3.23430555475967	12.1540528877377	0.000489813100906665	0.0182594596321121	Up Regulated	mRNA down miRNA up
802	1059	rno-mir-193a-3p	rrm2	nm_001025740	....(.(((((((((.(((...&))).))))))))).).	2007	2023	1	-22.1	1	9.2e-07	0.618	0.007401278	-0.010936874	-11.68057031	13	16	9	3utr	NA	0	0	-0.374126104126454	6.73386936686881	8.33145524676311	0.00389644322091403	0.0593266139451365	10	1.02651533602464	3.23430555475967	12.1540528877377	0.000489813100906665	0.0182594596321121	Up Regulated	mRNA down miRNA up
803	1060	rno-mir-193a-3p	ppm1k	nm_001107863	.(((((...((((((((.(((.&))).))))))))...))))).	1215	1236	1	-20.6	1	0.01267938	0.515	1.024201375	1.758280493	-8.70703596	16	21	8	cds	NA	0	0	0.26554256262724	5.53450287421652	10.1705621582495	0.00142700758886664	0.0328092828140255	10	1.02651533602464	3.23430555475967	12.1540528877377	0.000489813100906665	0.0182594596321121	Up Regulated	not reversely regulated
804	1062	rno-mir-193a-3p	pld2	nm_033299	....(((((.(((((((((.((&)).))))))))).)).))).	2178	2198	1	-20.1	1	0.00095292	0.471	1.344116233	1.626859015	-10.78906894	16	20	9	cds	NA	0	0	0.300872577945361	5.03451541648486	9.75667621978351	0.001786726545915	0.0379198349244576	10	1.02651533602464	3.23430555475967	12.1540528877377	0.000489813100906665	0.0182594596321121	Up Regulated	not reversely regulated
805	1063	rno-mir-193a-3p	gem	nm_001106637	...(((.((((((.(((((((.&)))))))....))))))))).	949	970	1	-20.9	1	0.005088106	0.544	0.727904486	0.323564197	-8.915066646	16	21	9	cds	NA	0	0	-0.894741694927397	2.68048278383723	16.1832045697616	5.75016862635016e-05	0.00454489771112912	10	1.02651533602464	3.23430555475967	12.1540528877377	0.000489813100906665	0.0182594596321121	Up Regulated	mRNA down miRNA up
806	1065	rno-mir-193a-3p	traip	nm_001109004	...((((((.....(((((.((&)))))))....)))))).	371	389	1	-18.2	1	0.01331451	0.456	0.9690295	1.174847535	-16.07459498	13	18	7	cds	NA	0	0	-0.500697374921602	4.4528142512518	16.1781455646131	5.76554620839142e-05	0.00454489771112912	10	1.02651533602464	3.23430555475967	12.1540528877377	0.000489813100906665	0.0182594596321121	Up Regulated	mRNA down miRNA up
807	1066	rno-mir-193a-3p	arhgef39	nm_001106676	.(((((((.((..(((((((((&))))))))).))))))).)).	136	157	1	-26.2	1	1.89e-06	0.382	0.110682422	0.085741261	-9.485648418	18	21	9	cds	NA	0	0	-0.656950619754485	3.36007479438198	26.8287179150342	2.2230906280392e-07	0.000163149928828089	10	1.02651533602464	3.23430555475967	12.1540528877377	0.000489813100906665	0.0182594596321121	Up Regulated	mRNA down miRNA up
808	1067	rno-mir-193a-3p	fads6	nm_001107064	..(((((((....((((((((.&))))))))))))))).	1736	1752	1	-23.7	1	8.32e-05	0.412	0.207050775	0.197220379	-13.66021559	15	16	15	3utr	NA	0	0	0.341041973135725	4.31570557739594	13.929646841729	0.000189781374934582	0.00965360723607406	10	1.02651533602464	3.23430555475967	12.1540528877377	0.000489813100906665	0.0182594596321121	Up Regulated	not reversely regulated
809	1068	rno-mir-23b-5p	gpr155	xm_006234355	..(((((((((.((.((((..&))))...))))))))))).	2216	2235	1	-19.8	1	0.0927724	0.5	0	0	-9.039253589	15	19	11	cds	NA	0	0	0.499077806691234	4.33256073978369	15.7651276404991	7.17121988372581e-05	0.00534740423221608	4	-3.01453299986372	2.53684274459131	17.9189774395611	2.30511109753548e-05	0.00197632261040599	Down Regulated	mRNA up miRNA down
810	1069	rno-mir-23b-5p	pros1	nm_031086	((.((((((((((((((((..&)))))))).......)))).)))).)).	1266	1294	1	-20.3	1	0.005898118	0.632	1.64846825	1.505967132	-5.495113921	18	28	8	cds	NA	0	0	0.376279474454495	4.7976588616763	6.97610276934592	0.00826053032623049	0.0925514849545987	4	-3.01453299986372	2.53684274459131	17.9189774395611	2.30511109753548e-05	0.00197632261040599	Down Regulated	mRNA up miRNA down
811	1070	rno-mir-23b-5p	pcyt1b	nm_173151	.(((..((((((.((((((((&))))).))))))))).))).	157	177	1	-21.2	1	0.00164749	0.441	1.680479556	1.712144865	-11.10245139	17	20	9	cds	NA	0	0	0.438215377690681	2.87104105760156	7.79399785762965	0.005242007692865	0.0701221780587371	4	-3.01453299986372	2.53684274459131	17.9189774395611	2.30511109753548e-05	0.00197632261040599	Down Regulated	mRNA up miRNA down
812	1071	rno-mir-23b-5p	adh5	nm_001126120	((((((((.(...((((((((&))))))))...).))).))))).	840	863	1	-23.2	1	6.37e-05	0.426	1.802874125	1.750638813	-12.4546725	17	23	8	cds	NA	0	0	0.37018606024765	4.97747769346635	16.2770785964678	5.47219145859539e-05	0.00452318813660052	4	-3.01453299986372	2.53684274459131	17.9189774395611	2.30511109753548e-05	0.00197632261040599	Down Regulated	mRNA up miRNA down
813	1072	rno-mir-23b-5p	stmn1	nm_017166	(.(((((((((.((((.....&.))))))))))))).).	24	60	1	-25.4	1	3.37e-07	0.221	0.796058656	0.09662384	-8.448053638	14	17	13	5utr	NA	0	0	-0.265832053737757	8.96325908544002	18.1406488930668	2.05174469968892e-05	0.00279099600587607	4	-3.01453299986372	2.53684274459131	17.9189774395611	2.30511109753548e-05	0.00197632261040599	Down Regulated	not reversely regulated
814	1073	rno-mir-23b-5p	kcna3	nm_019270	(((((((((((.(((((....&))))).))))))))))).	686	704	1	-25.8	1	2.57e-08	0.353	0.583254133	1.121522629	-7.284377756	16	18	11	cds	NA	0	0	-0.450266532248936	3.70487332146826	7.05953156041549	0.00788446115247613	0.0901688220504938	4	-3.01453299986372	2.53684274459131	17.9189774395611	2.30511109753548e-05	0.00197632261040599	Down Regulated	not reversely regulated
815	1074	rno-mir-23b-5p	gprc5b	xm_006230110	((((((((((((.(..((...&.))..).)))))))))))).	438	486	1	-22.6	1	0.000348246	0.397	0	0	-6.195203699	15	20	12	cds	NA	0	0	-0.981851891786063	0.90728809082646	10.1577053304052	0.00143699369152499	0.0329017891694394	4	-3.01453299986372	2.53684274459131	17.9189774395611	2.30511109753548e-05	0.00197632261040599	Down Regulated	not reversely regulated
816	1075	rno-mir-23b-5p	tep1	nm_022591	(((.(((((((.((((.....&)))))))))))))).	3592	3607	1	-22.7	1	2.67e-07	0.397	1.404509571	0.569430716	-10.31640003	14	15	14	cds	NA	0	0	0.268359890161728	6.16032487796543	8.31324249124382	0.00393570677385024	0.0594883096977949	4	-3.01453299986372	2.53684274459131	17.9189774395611	2.30511109753548e-05	0.00197632261040599	Down Regulated	mRNA up miRNA down
817	1076	rno-mir-23b-5p	stbd1	nm_001013988	(((((((((((.((((.....&)))))))...)))))))).	1388	1407	1	-20.7	1	0.000100052	0.559	0.402391043	0.194017799	-7.284377756	15	19	8	3utr	NA	0	0	0.531731595137447	6.13101025212787	11.9581328693899	0.000544093658753546	0.018140838725088	4	-3.01453299986372	2.53684274459131	17.9189774395611	2.30511109753548e-05	0.00197632261040599	Down Regulated	mRNA up miRNA down
818	1077	rno-mir-23b-5p	gem	nm_001106637	(((((((((((.(((((....&)).))).))))))))).)).	580	600	1	-21.5	1	1.64e-08	0.397	2.364473667	1.886221818	-7.284377756	16	20	9	cds	NA	0	0	-0.894741694927397	2.68048278383723	16.1832045697616	5.75016862635016e-05	0.00454489771112912	4	-3.01453299986372	2.53684274459131	17.9189774395611	2.30511109753548e-05	0.00197632261040599	Down Regulated	not reversely regulated
819	1079	rno-mir-23b-5p	cep162	nm_001277060	((((((((((((((((.(...&.).))))...)))))))))).)).	928	967	1	-23.9	1	0.004655233	0.485	-0.00569894	-0.15781141	-3.937574446	17	24	10	cds	NA	0	0	-0.295389799232043	3.80651895763515	7.55400381010754	0.00598768892296382	0.0764816376780424	4	-3.01453299986372	2.53684274459131	17.9189774395611	2.30511109753548e-05	0.00197632261040599	Down Regulated	not reversely regulated
820	1080	rno-mir-23b-5p	dpp6	xm_006235880	((((((((((.((((((....&)))))))))))))))).	208	225	1	-25	1	2.24e-05	0.5	0	0	-6.762348922	16	17	16	5utr	NA	0	0	0.305832238053567	6.84998562313655	8.62708704520231	0.00331200762909934	0.0543918395755065	4	-3.01453299986372	2.53684274459131	17.9189774395611	2.30511109753548e-05	0.00197632261040599	Down Regulated	mRNA up miRNA down
821	1081	rno-mir-23b-5p	myh14	xm_006229056	((((((((((.((((((....&.)))))).)))))))))).	1999	2023	1	-26.2	1	0.002142254	0.397	0	0	-6.762348922	16	19	10	cds	NA	0	0	0.362011288901556	6.15220100754398	15.1459382764639	9.95121598387903e-05	0.00638497788360982	4	-3.01453299986372	2.53684274459131	17.9189774395611	2.30511109753548e-05	0.00197632261040599	Down Regulated	mRNA up miRNA down
822	1082	rno-mir-23b-5p	cdca8	xm_008764064	.((((((((((.(((((....&))))))))).)))))).	145	162	1	-24.4	1	7.68e-06	0.368	0	0	-7.140128147	15	17	9	cds	NA	0	0	-0.30197687992862	5.38121650578371	13.1641152144387	0.000285361496738941	0.0124970217381387	4	-3.01453299986372	2.53684274459131	17.9189774395611	2.30511109753548e-05	0.00197632261040599	Down Regulated	not reversely regulated
823	1083	rno-mir-23b-5p	plod2	nm_001142915	(((((((.(((.(((((((((&))))))))).))).)))).))).	2819	2842	1	-24.9	1	0.000133264	0.515	0.066022551	0.29588407	-9.598012685	19	23	9	3utr	NA	0	0	0.33454374698597	6.9901292857139	9.18537033157724	0.00243957167958237	0.0454015397232226	4	-3.01453299986372	2.53684274459131	17.9189774395611	2.30511109753548e-05	0.00197632261040599	Down Regulated	mRNA up miRNA down
824	1084	rno-mir-23b-5p	nek3	xm_006253361	((((((((((((((.......&.)))))))))))))).	730	780	1	-24.5	1	3.84e-05	0.5	0	0	-4.906073087	14	16	14	cds	NA	0	0	0.273302659516288	3.69503199687707	7.21821803980006	0.00721673148452258	0.085363181846936	4	-3.01453299986372	2.53684274459131	17.9189774395611	2.30511109753548e-05	0.00197632261040599	Down Regulated	mRNA up miRNA down
825	1086	rno-mir-23b-5p	txnrd3	nm_001106609	((((.((((((.(((((....&.)))))))))))....)))).	2244	2267	1	-22.3	1	0.000161714	0.382	-0.180380383	0.473445294	-11.40341493	15	21	11	3utr	NA	0	0	0.662825750412594	1.46245522516457	8.92510879582339	0.00281276602982739	0.0499062474359728	4	-3.01453299986372	2.53684274459131	17.9189774395611	2.30511109753548e-05	0.00197632261040599	Down Regulated	mRNA up miRNA down
826	1087	rno-mir-23b-5p	mcm8	nm_001106514	(((((((((((((((((....&.))))))))))))))))).	2473	2515	1	-27.7	1	0.004685436	0.662	1.450585393	1.765198198	-3.937574446	17	19	17	cds	NA	0	0	-0.366289469642372	5.77076330963127	15.1564149118533	9.89615130771411e-05	0.00638497788360982	4	-3.01453299986372	2.53684274459131	17.9189774395611	2.30511109753548e-05	0.00197632261040599	Down Regulated	not reversely regulated
827	1088	rno-mir-23b-5p	pmp22	nm_017037	(((((.(((...(((((....&)))))...))).))))).	1453	1471	1	-20.8	1	0.07210025	0.588	0.63378352	1.146906103	-13.25261746	13	18	5	3utr	NA	0	0	0.898380552153195	4.18759948960919	10.5169977767543	0.00118281489785466	0.0293338094667956	4	-3.01453299986372	2.53684274459131	17.9189774395611	2.30511109753548e-05	0.00197632261040599	Down Regulated	mRNA up miRNA down
828	1089	rno-mir-23b-5p	clu	nm_053021	((((((((((((.((((....&)))).))))))...)))).)).	255	277	1	-20.1	1	0.005501028	0.544	0.182966438	0.231186525	-5.226705059	16	22	6	5utr	NA	0	0	0.335064586403818	7.77047954432822	29.0871911781036	6.91929450866946e-08	9.54516677470953e-05	4	-3.01453299986372	2.53684274459131	17.9189774395611	2.30511109753548e-05	0.00197632261040599	Down Regulated	mRNA up miRNA down
829	1090	rno-mir-23b-5p	stxbp4	xm_017597312	((((((((((((.((((((((&)))))))).))))..........)))))))).	3360	3392	1	-22.2	1	0.1356848	0.618	0	0	-5.226705059	20	32	8	cds	NA	0	0	0.370826902489685	3.37811196836404	10.0045437688772	0.00156154470996934	0.034615987978891	4	-3.01453299986372	2.53684274459131	17.9189774395611	2.30511109753548e-05	0.00197632261040599	Down Regulated	mRNA up miRNA down
830	1091	rno-mir-23b-5p	slc18a3	nm_031663	((((((((((((.((((....&.)))))))))))..))))).	1148	1181	1	-22.8	1	2.76e-06	0.294	1.693512929	1.489516216	-5.226705059	16	20	11	cds	NA	0	0	0.558155119103929	3.91276546232381	15.3297031211829	9.02856993269403e-05	0.00611284035443014	4	-3.01453299986372	2.53684274459131	17.9189774395611	2.30511109753548e-05	0.00197632261040599	Down Regulated	mRNA up miRNA down
831	1092	rno-mir-23b-5p	rpl17	nm_201415	(((((((((((.(((((((..&)))))))))))).)..))))).	2	24	1	-20.6	1	1.75e-06	0.434	0	0	-7.284377756	18	22	12	5utr	NA	0	0	0.302345174611676	8.01591722830385	12.734534209775	0.000358965214438684	0.0143534061831352	4	-3.01453299986372	2.53684274459131	17.9189774395611	2.30511109753548e-05	0.00197632261040599	Down Regulated	mRNA up miRNA down
832	1093	rno-mir-23b-5p	ephb4	xm_003751156	(((((((((((..(((.....&)))...))))))))))).	3430	3448	1	-26.4	1	0.00192238	0.397	0	0	-8.573508368	14	18	11	cds	NA	0	0	0.825389711929628	1.07904671678221	7.58619518056727	0.00588169555531134	0.0753895379191822	4	-3.01453299986372	2.53684274459131	17.9189774395611	2.30511109753548e-05	0.00197632261040599	Down Regulated	mRNA up miRNA down
833	1094	rno-mir-23b-5p	ndrg2	nm_001270863	((((((..((((.((((((((&)))))))))))).)))))).	137	157	1	-22	1	9.3e-05	0.412	0.714835138	0.792438234	-9.084026523	18	20	12	cds	NA	0	0	0.271074533533794	5.84123662624993	6.98344305096955	0.00822671885715747	0.0922663305971442	4	-3.01453299986372	2.53684274459131	17.9189774395611	2.30511109753548e-05	0.00197632261040599	Down Regulated	mRNA up miRNA down
834	1095	rno-mir-23b-5p	eme1	nm_001105830	(.((((((((...((((....&))))..)))))))).).	798	815	1	-18.4	1	8.91e-06	0.397	0.839386776	0.850634426	-12.56195873	13	17	8	cds	NA	0	0	-0.442693595529518	4.15007093531716	15.341602551829	8.97188193147722e-05	0.00611195611085078	4	-3.01453299986372	2.53684274459131	17.9189774395611	2.30511109753548e-05	0.00197632261040599	Down Regulated	not reversely regulated
835	1096	rno-mir-23b-5p	klhl36	nm_001017511	(((((((((((.((((.....&.))))..))))))))))).	1800	1841	1	-24.6	1	9.64e-08	0.368	1.114434182	1.452581136	-7.284377756	15	19	11	cds	NA	0	0	0.359892645503702	3.67777115203342	8.87814050709947	0.0028860534663133	0.050759050652461	4	-3.01453299986372	2.53684274459131	17.9189774395611	2.30511109753548e-05	0.00197632261040599	Down Regulated	mRNA up miRNA down
836	1097	rno-mir-23b-5p	nuf2	nm_001012028	...((((((((((((.((...&)).))).))))))))).	923	940	1	-20.1	1	0.002769899	0.529	1.050770877	0.926673688	-6.747589274	14	17	9	cds	NA	0	0	-0.355862461446513	7.79363553780507	11.7386196188864	0.00061216410424039	0.0196963354355596	4	-3.01453299986372	2.53684274459131	17.9189774395611	2.30511109753548e-05	0.00197632261040599	Down Regulated	not reversely regulated
837	1098	rno-mir-23b-5p	cdca7	nm_001025693	((((((..(((..((((((((&)))))))))))..)))))).	780	800	1	-20.8	1	0.004009291	0.5	1.180884375	1.279687678	-12.43082983	17	20	11	cds	NA	0	0	-0.305684765701731	5.46714024434115	16.633253145019	4.53489326841325e-05	0.00408780688745521	4	-3.01453299986372	2.53684274459131	17.9189774395611	2.30511109753548e-05	0.00197632261040599	Down Regulated	not reversely regulated
838	1099	rno-mir-23b-5p	elmod1	nm_001191579	(((((((.(((((........&.))))).))))))).	1922	1949	1	-20.4	1	0.000400708	0.544	1.359558286	1.89800401	-8.076547933	12	15	7	3utr	NA	0	0	0.387758447042921	5.42770578856138	9.4400065655373	0.00212302734374358	0.0418237381775552	4	-3.01453299986372	2.53684274459131	17.9189774395611	2.30511109753548e-05	0.00197632261040599	Down Regulated	mRNA up miRNA down
839	1101	rno-mir-23b-5p	arhgef3	xm_006252574	.((.(((((((((.(((((..&))))).)).))))))))).	2632	2651	1	-23.7	1	0.003063694	0.456	0	0	-7.68218703	16	19	9	3utr	NA	0	0	-0.306290704598515	6.99284496940042	16.6609002703424	4.46927448255066e-05	0.00408780688745521	4	-3.01453299986372	2.53684274459131	17.9189774395611	2.30511109753548e-05	0.00197632261040599	Down Regulated	not reversely regulated
840	1102	rno-mir-23b-5p	olfm2	nm_001015017	(((((((((((((((((((..&))))))).)))))))))))).	1568	1589	1	-34	1	9.77e-05	0.353	1.14859696	1.411191165	-3.937574446	19	21	12	cds	NA	0	0	1.37615081130752	1.96696113352584	38.8494905588599	4.57773373967137e-10	2.52599347755066e-06	4	-3.01453299986372	2.53684274459131	17.9189774395611	2.30511109753548e-05	0.00197632261040599	Down Regulated	mRNA up miRNA down
841	1103	rno-mir-23b-5p	eri2	nm_001191114	((((..((((((((((((...&.))))..))))))))..)))).	3004	3053	1	-25.7	1	0.01971449	0.632	1.444162364	1.206911386	-9.957570382	16	22	8	3utr	NA	0	0	-0.338019723238992	5.70372131340163	14.5178155709139	0.000138840299596854	0.00793334067365361	4	-3.01453299986372	2.53684274459131	17.9189774395611	2.30511109753548e-05	0.00197632261040599	Down Regulated	not reversely regulated
842	1104	rno-mir-23b-5p	dgcr8	nm_001105865	(((((((((((((((((....&)))).)))))........)))))))).	4438	4465	1	-22.4	1	6.51e-05	0.456	0.163579704	-0.031835475	-3.937574446	17	27	8	3utr	NA	0	0	-0.27063029040683	6.08648580976749	9.6697614932189	0.00187325629978163	0.0392821664021916	4	-3.01453299986372	2.53684274459131	17.9189774395611	2.30511109753548e-05	0.00197632261040599	Down Regulated	not reversely regulated
843	1105	rno-mir-23b-5p	nat2	nm_053854	..((((((((.((.(((((..&))))).)).)))))))).	355	373	1	-20.1	1	0.001011851	0.662	0.493180863	0.620454533	-8.638615112	15	18	8	cds	NA	0	0	0.634307593512635	1.72638629074399	9.48854662762592	0.00206758540623521	0.0411035207120752	4	-3.01453299986372	2.53684274459131	17.9189774395611	2.30511109753548e-05	0.00197632261040599	Down Regulated	mRNA up miRNA down
844	1106	rno-mir-23b-5p	sass6	nm_001107719	(((((((((.....(((((..&)))))..))))))))).	86	103	1	-18.7	1	9.29e-05	0.368	0.341038667	0.078357785	-13.49762923	14	17	9	5utr	NA	0	0	-0.380902188868256	3.2631958018398	7.69032605770365	0.00555175966847813	0.0728528177185786	4	-3.01453299986372	2.53684274459131	17.9189774395611	2.30511109753548e-05	0.00197632261040599	Down Regulated	not reversely regulated
845	1107	rno-mir-23b-5p	cenpm	nm_001130504	((((((((((((.........&.)))).)))))))).	564	583	1	-19.3	1	5.71e-05	0.382	0.650890669	0.906921406	-7.052043617	12	15	8	cds	NA	0	0	-0.320816099654071	5.21885988144571	11.2709601638527	0.000787289972880047	0.0226124649656509	4	-3.01453299986372	2.53684274459131	17.9189774395611	2.30511109753548e-05	0.00197632261040599	Down Regulated	not reversely regulated
846	1108	rno-mir-23b-5p	loc684762	xm_008771677	.((((((((((.((((.....&))))..))).)).))))).	158	177	1	-17.2	1	0.00067834	0.574	0	0	-7.140128147	14	19	5	5utr	NA	0	0	-0.564079449573202	7.95575730324989	10.2151920339861	0.00139288489971191	0.0324998176813037	4	-3.01453299986372	2.53684274459131	17.9189774395611	2.30511109753548e-05	0.00197632261040599	Down Regulated	not reversely regulated
847	1109	rno-mir-23b-5p	slc10a4	nm_001008555	(((.(((((((((((((.((.&)).)))))...))))))))))).	848	871	1	-21	1	0.005073492	0.456	1.89098035	1.214823535	-6.969596721	18	23	11	cds	NA	0	0	0.370542590353034	4.29545700301196	7.27070150887236	0.00700884236588557	0.0839928596690164	4	-3.01453299986372	2.53684274459131	17.9189774395611	2.30511109753548e-05	0.00197632261040599	Down Regulated	mRNA up miRNA down
848	1110	rno-mir-23b-5p	megf11	xm_017596059	((((((((((((.((((((..&))))))....)))))))...))))).	3096	3122	1	-26.8	1	1.82e-06	0.5	0	0	-5.226705059	18	26	7	5utr	NA	0	0	0.295067727892712	6.48237544131533	11.5774069725083	0.000667579674829303	0.0207883166377019	4	-3.01453299986372	2.53684274459131	17.9189774395611	2.30511109753548e-05	0.00197632261040599	Down Regulated	mRNA up miRNA down
849	1111	rno-mir-23b-5p	cdkn3	xm_006251791	((.(((((((((.((((....&.))))))))))))).)).	434	456	1	-20.4	1	6.01e-05	0.441	0	0	-6.784244533	15	18	13	cds	NA	0	0	-0.355487694889053	6.02354031061263	18.4608345090738	1.73432017687101e-05	0.00251841545683533	4	-3.01453299986372	2.53684274459131	17.9189774395611	2.30511109753548e-05	0.00197632261040599	Down Regulated	not reversely regulated
850	1112	rno-mir-23b-5p	polq	nm_001105878	((((((((((.((((((....&))))))...))))))))..)).	4163	4185	1	-23.3	1	0.02821325	0.456	1.141917038	0.449290351	-6.762348922	16	22	8	cds	NA	0	0	-0.540236349561031	5.70242214339198	32.6664919872013	1.09407150381178e-08	3.01854327901671e-05	4	-3.01453299986372	2.53684274459131	17.9189774395611	2.30511109753548e-05	0.00197632261040599	Down Regulated	not reversely regulated
851	1113	rno-mir-23b-5p	il6r	nm_017020	.(((((((((((.(((..((.&))..))).))))))))))).	123	143	0.961538462	-25.6	1	5.62e-07	0.397	-0.016332936	0.514252765	-5.08245545	16	20	11	cds	NA	0	0	0.731741260978638	1.50625081030365	8.54839783349835	0.00345826469377422	0.0560187473658462	4	-3.01453299986372	2.53684274459131	17.9189774395611	2.30511109753548e-05	0.00197632261040599	Down Regulated	mRNA up miRNA down
852	1114	rno-mir-23b-5p	pcna	nm_022381	(((.((((((((((.......&))))))))))))).	501	515	1	-19.4	1	0.01638154	0.515	2.32291367	1.816139439	-7.938095362	13	14	13	cds	NA	0	0	-0.302344815753454	8.96150752921461	13.0392323611214	0.000305033098632915	0.0129474818327417	4	-3.01453299986372	2.53684274459131	17.9189774395611	2.30511109753548e-05	0.00197632261040599	Down Regulated	not reversely regulated
853	1115	rno-mir-23b-5p	pfn2	nm_030873	((.(((((((((.(((.....&.)))...))))))))).)).	23	61	0.974358974	-24.4	1	2.18e-07	0.412	3.216047778	2.8139819	-6.784244533	14	20	9	cds	NA	0	0	0.507350665846011	2.79543863313046	11.4211681447062	0.000726120270883768	0.0216266683233786	4	-3.01453299986372	2.53684274459131	17.9189774395611	2.30511109753548e-05	0.00197632261040599	Down Regulated	mRNA up miRNA down
854	1116	rno-mir-23b-5p	ctsl	nm_013156	((((((((((..(((((....&)))))....)))))))))).	3	23	1	-22.2	1	0.000573734	0.346	0.50314925	0.298678026	-10.10915223	15	20	10	5utr	NA	0	0	0.268454473503104	8.04356106243099	8.42075187761936	0.00370962356422291	0.0578994535877687	4	-3.01453299986372	2.53684274459131	17.9189774395611	2.30511109753548e-05	0.00197632261040599	Down Regulated	mRNA up miRNA down
855	1117	rno-mir-23b-5p	dck	nm_024158	((((((((.....((((....&)))).....)))))))).	70	88	1	-21.7	1	8.26e-05	0.456	0.807984563	0.421077294	-13.69717897	12	18	8	cds	NA	0	0	-0.366550290958441	4.77550772287887	11.6675371916935	0.000636001474136853	0.0204038147342276	4	-3.01453299986372	2.53684274459131	17.9189774395611	2.30511109753548e-05	0.00197632261040599	Down Regulated	not reversely regulated
856	1119	rno-mir-23b-5p	fignl1	nm_001011913	.(((((((((...(((((...&)))))...))))))))).	1520	1538	1	-19.2	1	0.000651415	0.515	2.174583111	1.492523896	-11.25403324	14	18	9	cds	NA	0	0	-0.337239699890411	5.66409557875033	17.1827164059519	3.3951127876202e-05	0.00350172567515668	4	-3.01453299986372	2.53684274459131	17.9189774395611	2.30511109753548e-05	0.00197632261040599	Down Regulated	not reversely regulated
857	1120	rno-mir-23b-5p	podxl2	nm_001106607	(((((((((((.((((((...&)))).....))))))))))))).	785	808	1	-21.7	1	0.000507559	0.338	0.948234409	1.532876738	-7.284377756	17	23	13	cds	NA	0	0	0.748524545467505	3.5465231521013	21.7855424827862	3.04888937510994e-06	0.000825865519203983	4	-3.01453299986372	2.53684274459131	17.9189774395611	2.30511109753548e-05	0.00197632261040599	Down Regulated	mRNA up miRNA down
858	1121	rno-mir-23b-5p	sorcs1	nm_001191563	.(((((((((((((((.....&)))))))....)))))))).	2063	2083	1	-21.5	1	0.000460811	0.529	2.004154	1.97804601	-3.793324837	15	20	8	cds	NA	0	0	0.820943283375846	1.47701333279093	9.56801543530992	0.001979967058924	0.040539733696262	4	-3.01453299986372	2.53684274459131	17.9189774395611	2.30511109753548e-05	0.00197632261040599	Down Regulated	mRNA up miRNA down
859	1122	rno-mir-23b-5p	ext1	nm_001130540	.(((((((.(.(((((.....&)))))).))))))).	206	221	1	-20.4	1	0.000202581	0.441	0.276870146	-0.049195313	-7.674488971	13	15	7	cds	NA	0	0	0.264709384248839	6.09672833691921	17.0276124339473	3.68401626289059e-05	0.00366637848768016	4	-3.01453299986372	2.53684274459131	17.9189774395611	2.30511109753548e-05	0.00197632261040599	Down Regulated	mRNA up miRNA down
860	1123	rno-mir-23b-5p	ank2	xm_017591417	((((.(((((((((((.((((&)))).)).))))))))).)))).	8607	8630	1	-24	1	0.000556847	0.5	0	0	-8.056611621	19	23	9	cds	NA	0	0	0.345431196063825	7.39735623624726	7.99288065209385	0.00469616379030818	0.0656867726106985	4	-3.01453299986372	2.53684274459131	17.9189774395611	2.30511109753548e-05	0.00197632261040599	Down Regulated	mRNA up miRNA down
861	1125	rno-mir-23b-5p	mki67	nm_001271366	(((((.((((((.((((....&))))...)))))).))))).	4261	4281	1	-24.7	1	0.00042893	0.5	-0.37454335	-0.243653981	-7.12766382	15	20	6	cds	NA	0	0	-0.408933013943051	9.72325674920035	20.5449074383628	5.82485462249463e-06	0.00121288859648775	4	-3.01453299986372	2.53684274459131	17.9189774395611	2.30511109753548e-05	0.00197632261040599	Down Regulated	not reversely regulated
862	1126	rno-mir-23b-5p	rcc1	nm_001128189	(((((((.(((((........&))))).))))))).	1312	1326	1	-22.7	1	1.17e-06	0.368	1.345946443	1.001562017	-8.076547933	12	14	7	cds	NA	0	0	-0.323029053479282	4.75270115299606	9.21460385481427	0.00240092157742197	0.0451394239402202	4	-3.01453299986372	2.53684274459131	17.9189774395611	2.30511109753548e-05	0.00197632261040599	Down Regulated	not reversely regulated
863	1127	rno-mir-23b-5p	epha4	nm_001162411	..((((((((((.(((.....&))))))))))))).	2296	2310	1	-23.1	1	1.95e-06	0.515	0.21506619	0.517530379	-6.246131332	13	14	13	cds	NA	0	0	1.15175243224827	2.6163805239494	12.1489297809604	0.000491160406171019	0.0168588941248318	4	-3.01453299986372	2.53684274459131	17.9189774395611	2.30511109753548e-05	0.00197632261040599	Down Regulated	mRNA up miRNA down
864	1129	rno-mir-23b-5p	incenp	xm_006231028	.(((((((((((((..(((((&)))))..))))))))))))).	3444	3465	1	-23.6	1	4.07e-05	0.5	0	0	-4.761823478	18	21	13	3utr	NA	0	0	-0.30142537959562	6.53835137458123	14.1989192052005	0.000164464950357048	0.00889723133402146	4	-3.01453299986372	2.53684274459131	17.9189774395611	2.30511109753548e-05	0.00197632261040599	Down Regulated	not reversely regulated
865	1131	rno-mir-23b-5p	cks2	nm_001126083	((((..(((((((((((....&.)))))))))).)..)))).	138	184	1	-23.5	1	0.0239681	0.544	2.040991917	1.171233957	-9.957570382	15	20	10	cds	NA	0	0	-0.319973365173679	5.91938804448979	12.5031247098775	0.000406271940739161	0.0154607487517151	4	-3.01453299986372	2.53684274459131	17.9189774395611	2.30511109753548e-05	0.00197632261040599	Down Regulated	not reversely regulated
866	1132	rno-mir-23b-5p	mycbpap	xm_006247205	..((((((((((((((.....&))).))))))))))).	2563	2579	1	-23.8	1	1.14e-06	0.382	0	0	-4.957000719	14	16	11	cds	NA	0	0	0.693862503143893	1.52170926475872	8.74061269017523	0.00311199938323676	0.0525420561789507	4	-3.01453299986372	2.53684274459131	17.9189774395611	2.30511109753548e-05	0.00197632261040599	Down Regulated	mRNA up miRNA down
867	1133	rno-mir-23b-5p	pif1	nm_001044253	(((((((((((..(((((...&)))))....))))))))))).	1407	1428	1	-22.2	1	1.96e-05	0.471	1.607516155	1.337384947	-8.573508368	16	21	11	cds	NA	0	0	-0.881437804433909	1.36755777386098	14.5395739931771	0.000137246034100772	0.00793009022165508	4	-3.01453299986372	2.53684274459131	17.9189774395611	2.30511109753548e-05	0.00197632261040599	Down Regulated	not reversely regulated
868	1135	rno-mir-23b-5p	plk2	nm_031821	.(((((((((.((((((....&)).))))))))))))).	1	18	1	-22.7	1	4.04e-10	0.319	0	0	-6.618099313	15	17	13	5utr	NA	0	0	0.337987330555237	8.89492805983088	17.0257453022776	3.68764055937384e-05	0.00366637848768016	4	-3.01453299986372	2.53684274459131	17.9189774395611	2.30511109753548e-05	0.00197632261040599	Down Regulated	mRNA up miRNA down
869	1136	rno-mir-23b-5p	tom1	nm_001008365	((((((((((((((((.....&.)))).)))).)))))))).	1302	1337	1	-25	1	6.89e-05	0.441	1.391292817	1.496858554	-3.937574446	16	20	8	cds	NA	0	0	0.362804947592405	5.97333946859625	21.0858881528353	4.39150319913408e-06	0.000988853905877577	4	-3.01453299986372	2.53684274459131	17.9189774395611	2.30511109753548e-05	0.00197632261040599	Down Regulated	mRNA up miRNA down
870	1137	rno-mir-23b-5p	coq8b	nm_001012065	(((.((((((((.((.(((..&))))).)))))))).))).	1579	1598	1	-21.4	1	0.001801861	0.338	1.578523625	1.275420854	-8.491776414	16	19	8	cds	NA	0	0	0.296753094008949	5.16078597193797	14.4371324379261	0.00014491656626836	0.00795671256386875	4	-3.01453299986372	2.53684274459131	17.9189774395611	2.30511109753548e-05	0.00197632261040599	Down Regulated	mRNA up miRNA down
871	1139	rno-mir-23b-5p	chat	nm_001170593	(((((((((((.(((((....&.)))))............))))))))))).	2193	2233	1	-25.3	1	1.18e-05	0.441	1.431037182	1.567618454	-7.284377756	16	30	11	cds	NA	0	0	-0.364256335429386	3.84841347155317	10.8325000836186	0.000997338815550565	0.0263496900010172	4	-3.01453299986372	2.53684274459131	17.9189774395611	2.30511109753548e-05	0.00197632261040599	Down Regulated	not reversely regulated
872	1140	rno-mir-23b-5p	cdc6	xm_006247354	.((((((((((((.(((((((&))))))))))))))))))).	1490	1510	1	-28.1	1	1.67e-05	0.5	0	0	-4.650164755	19	20	19	cds	NA	0	0	-0.432944208332896	5.34950652002761	13.1042928408167	0.000294619868112108	0.0127008783768954	4	-3.01453299986372	2.53684274459131	17.9189774395611	2.30511109753548e-05	0.00197632261040599	Down Regulated	not reversely regulated
873	1141	rno-mir-23b-5p	tmem164	nm_001109014	((((((((((((.........&.)))))))))))).	1702	1723	1	-22.5	1	0.000738034	0.515	0.159957867	0.51725724	-7.052043617	12	14	12	3utr	NA	0	0	0.373914837622174	5.25582636748384	13.9292829276966	0.000189818119810445	0.00965360723607406	4	-3.01453299986372	2.53684274459131	17.9189774395611	2.30511109753548e-05	0.00197632261040599	Down Regulated	mRNA up miRNA down
874	1142	rno-mir-23b-5p	steap3	nm_133314	(((((((((((.((((((...&))))))..)))))..)))).)).	393	416	1	-23.2	1	0.001262061	0.338	0.504535429	0.437859218	-7.284377756	17	23	6	cds	NA	0	0	0.457648454971842	3.03157554494861	7.91437496728317	0.00490435213866894	0.0675970013695565	4	-3.01453299986372	2.53684274459131	17.9189774395611	2.30511109753548e-05	0.00197632261040599	Down Regulated	mRNA up miRNA down
875	1143	rno-mir-23b-5p	brca2	nm_031542	(((((.(((((((.((((...&)))).))))))).))))).	7419	7438	1	-23.4	1	0.1169926	0.662	1.297763729	0.987054746	-6.695373125	16	19	7	cds	NA	0	0	-0.320543399888669	5.90314164322022	8.34380059054742	0.0038700556152632	0.0593266139451365	4	-3.01453299986372	2.53684274459131	17.9189774395611	2.30511109753548e-05	0.00197632261040599	Down Regulated	not reversely regulated
876	1144	rno-mir-23b-5p	foxm1	nm_031633	(((.((((((((.........&.)))))))).))).	2909	2927	1	-22	1	0.000580333	0.426	-0.017597925	0.073761281	-10.08406589	11	14	8	3utr	NA	0	0	-0.297088039181275	5.12692727324208	8.77697587646452	0.0030505652970658	0.0521146108644245	4	-3.01453299986372	2.53684274459131	17.9189774395611	2.30511109753548e-05	0.00197632261040599	Down Regulated	not reversely regulated
877	1145	rno-mir-23b-5p	cenpf	nm_001100827	((((((((.(((((((((((.&)))))))).))).)))..))))).	4378	4402	1	-22.6	1	0.000340303	0.574	0.388856017	0.4777753	-4.993964104	19	24	8	cds	NA	0	0	-0.41214675071811	6.86526556779277	22.8817822300898	1.72276959902957e-06	0.000680963893946156	4	-3.01453299986372	2.53684274459131	17.9189774395611	2.30511109753548e-05	0.00197632261040599	Down Regulated	not reversely regulated
878	1146	rno-mir-23b-5p	ect2	nm_001108547	(((((.(.(((.((((((((.&)))))))))))..).))))).	3108	3129	1	-18.9	1	0.01379149	0.706	2.05532175	1.778706913	-11.49897145	17	21	11	3utr	NA	0	0	-0.364523135359271	7.41764014152974	14.949755899337	0.000110412346644707	0.00676950365317214	4	-3.01453299986372	2.53684274459131	17.9189774395611	2.30511109753548e-05	0.00197632261040599	Down Regulated	not reversely regulated
879	1147	rno-mir-23b-5p	morc4	xm_236536	(((.(((((((((((((....&)))))...)).)))))).))).	2208	2230	1	-22.6	1	2.59e-05	0.426	0	0	-6.969596721	16	22	6	cds	NA	0	0	-0.275393703663558	4.2942461654782	8.5385313621983	0.00347706070547342	0.0560187473658462	4	-3.01453299986372	2.53684274459131	17.9189774395611	2.30511109753548e-05	0.00197632261040599	Down Regulated	not reversely regulated
880	1148	rno-mir-23b-5p	mcm6	nm_017287	(((((((((((((...((...&))...))))))))).)))).	1583	1603	1	-22.1	1	0.01072774	0.471	2.274974514	2.103093011	-5.762913004	15	20	9	cds	NA	0	0	-0.268036386689175	8.14966744079301	7.56221527144382	0.0059604680721486	0.0762221618125515	4	-3.01453299986372	2.53684274459131	17.9189774395611	2.30511109753548e-05	0.00197632261040599	Down Regulated	not reversely regulated
881	1149	rno-mir-23b-5p	pcdhb11	xm_017601096	(((((((((...(((((((..&)))))))...))))))))).	2940	2960	1	-24.8	1	8.57e-05	0.441	0	0	-11.3516587	16	20	9	cds	NA	0	0	0.967141285432563	1.63869387249073	13.6518026826292	0.000220029974891405	0.0107922257906735	4	-3.01453299986372	2.53684274459131	17.9189774395611	2.30511109753548e-05	0.00197632261040599	Down Regulated	mRNA up miRNA down
882	1152	rno-mir-23b-5p	capn5	nm_134461	.((((((((((.(((((....&)))))...)))))))))).	3445	3464	1	-21.5	1	0.000949512	0.456	1.1174433	1.296470362	-7.140128147	15	19	10	3utr	NA	0	0	0.344340271920517	6.54551618440597	10.6498682199173	0.00110078749006768	0.0277992923120982	4	-3.01453299986372	2.53684274459131	17.9189774395611	2.30511109753548e-05	0.00197632261040599	Down Regulated	mRNA up miRNA down
883	1153	rno-mir-23b-5p	espl1	nm_001170602	(((((((.(((.(((((....&))))))))))))))).	1892	1908	1	-22.5	1	1.03e-05	0.368	1.075418	1.457224597	-9.598012685	15	16	15	cds	NA	0	0	-0.405064521261037	5.10156417988982	7.40850781126657	0.00649161438395838	0.080859431536529	4	-3.01453299986372	2.53684274459131	17.9189774395611	2.30511109753548e-05	0.00197632261040599	Down Regulated	not reversely regulated
884	1156	rno-mir-23b-5p	rab33a	nm_001108257	(((((((.((.(((((((...&.)))))))))..))))))).	197	228	1	-21.7	1	0.0034634	0.426	0.414162314	0.8954834	-9.075983851	16	20	9	cds	NA	0	0	0.371495216183526	4.87105293571684	16.6064405312284	4.59945653611222e-05	0.00408780688745521	4	-3.01453299986372	2.53684274459131	17.9189774395611	2.30511109753548e-05	0.00197632261040599	Down Regulated	mRNA up miRNA down
885	1157	rno-mir-23b-5p	uhrf1	xm_017596402	((((((((((...((((....&))))...)))))))))).	2708	2726	1	-23.5	1	0.001845755	0.5	0	0	-11.39828284	14	18	10	3utr	NA	0	0	-0.451782425195482	7.63686993070843	14.4921392321141	0.000140745638559771	0.00793334067365361	4	-3.01453299986372	2.53684274459131	17.9189774395611	2.30511109753548e-05	0.00197632261040599	Down Regulated	not reversely regulated
886	1158	rno-mir-23b-5p	asb1	nm_001108232	.(((((((((.(((((.....&))))).))))))))).	1790	1806	1	-20.8	1	0.000216978	0.441	0.301629511	0.075074046	-6.618099313	14	16	9	3utr	NA	0	0	0.400865383920577	4.23055714432977	16.7956150841132	4.16293860911416e-05	0.00399497308610294	4	-3.01453299986372	2.53684274459131	17.9189774395611	2.30511109753548e-05	0.00197632261040599	Down Regulated	mRNA up miRNA down
887	1159	rno-mir-23b-5p	rtkn2	xm_006256367	((((((((((((.((.(((..&))))).)))).)))))))).	3376	3396	1	-23.8	1	0.008923767	0.441	0	0	-5.459754139	17	20	8	3utr	NA	0	0	-0.612881146288597	3.14849199326749	19.8532066536611	8.3622340589136e-06	0.00160117090901875	4	-3.01453299986372	2.53684274459131	17.9189774395611	2.30511109753548e-05	0.00197632261040599	Down Regulated	not reversely regulated
888	1160	rno-mir-23b-5p	st3gal1	xm_006241709	((((((((((...(((.....&.))))))))))))).	3544	3564	1	-22.1	1	0.000384916	0.456	0	0	-11.39828284	13	15	13	3utr	NA	0	0	0.483727674048723	3.72064819019095	7.64619373010854	0.00568922353867611	0.0739532049149936	4	-3.01453299986372	2.53684274459131	17.9189774395611	2.30511109753548e-05	0.00197632261040599	Down Regulated	mRNA up miRNA down
889	1161	rno-mir-23b-5p	matk	nm_021859	((((((((((((.((((((((&))))))))))))).......)))....)))).	1130	1162	1	-23.3	1	0.000836648	0.426	1.631888826	1.434422101	-5.226705059	20	32	13	cds	NA	0	0	0.293319733764193	5.09044245289457	8.72794863552033	0.00313368866861	0.0526763304492721	4	-3.01453299986372	2.53684274459131	17.9189774395611	2.30511109753548e-05	0.00197632261040599	Down Regulated	mRNA up miRNA down
890	1162	rno-mir-23b-5p	impact	nm_001012235	.(.((((((((((.(((((((&))))))))))))))))).).	2216	2236	1	-21.4	1	0.0418193	0.471	0.135111	0.173152556	-6.207704229	18	20	17	3utr	NA	0	0	0.269371022928054	8.17496262892087	16.2416953220978	5.57534435082757e-05	0.00452318813660052	4	-3.01453299986372	2.53684274459131	17.9189774395611	2.30511109753548e-05	0.00197632261040599	Down Regulated	mRNA up miRNA down
891	1163	rno-mir-23b-5p	slit2	nm_022632	.((((((((((..((((.(((&.))).)))))))))))))).	418	447	0.974358974	-23.3	1	4.26e-05	0.353	0.47685387	0.009018554	-8.42925876	17	20	14	5utr	NA	0	0	-0.668681772524936	3.91803949915163	12.8488043177999	0.000337694954688784	0.013788549347245	4	-3.01453299986372	2.53684274459131	17.9189774395611	2.30511109753548e-05	0.00197632261040599	Down Regulated	not reversely regulated
892	1164	rno-mir-23b-5p	rad54l	nm_001134960	.(.(((((((((.((((..((&.))..)))))))))).))).).	1508	1530	1	-21.5	1	3.76e-06	0.471	1.30389312	2.069951559	-6.639994924	16	22	10	cds	NA	0	0	-0.265159266175475	4.21210158385442	7.15473975065234	0.00747661426128599	0.0868546473553181	4	-3.01453299986372	2.53684274459131	17.9189774395611	2.30511109753548e-05	0.00197632261040599	Down Regulated	not reversely regulated
893	1165	rno-mir-23b-5p	cacna1a	nm_012918	(((.((((((((((((((...&)))))....)))))))))))).	6225	6247	1	-25.1	1	3.22e-06	0.368	1.335881933	1.30227123	-6.969596721	17	22	12	cds	NA	0	0	0.577850104490045	4.26603603707607	16.6142129107055	4.58064654176329e-05	0.00408780688745521	4	-3.01453299986372	2.53684274459131	17.9189774395611	2.30511109753548e-05	0.00197632261040599	Down Regulated	mRNA up miRNA down
894	1166	rno-mir-23b-5p	epb41	xm_017593836	((((((((((.(((((..(((&)))..))))))))))))))).	1611	1632	1	-24.6	1	3.93e-05	0.397	0	0	-6.762348922	18	21	15	cds	NA	0	0	0.30596932302134	5.04444888868116	10.2616381604655	0.00135825018980812	0.0320247769906104	4	-3.01453299986372	2.53684274459131	17.9189774395611	2.30511109753548e-05	0.00197632261040599	Down Regulated	mRNA up miRNA down
895	1168	rno-mir-23b-5p	traf4	nm_001107017	((..(((((((((((((....&.)))))))))).)))..)).	1276	1301	1	-24.5	1	0.000525086	0.471	1.509575357	1.903078403	-8.527136195	15	20	10	cds	NA	0	0	0.408866889124517	3.46530702273685	12.2478325522924	0.000465798901825716	0.0164283860496344	4	-3.01453299986372	2.53684274459131	17.9189774395611	2.30511109753548e-05	0.00197632261040599	Down Regulated	mRNA up miRNA down
896	1169	rno-mir-23b-5p	shank3	nm_021676	(((((((((.(((((((....&.))))).))..))))))))).	3869	3903	1	-26.7	1	0.000547433	0.382	1.884772878	1.004210639	-5.180080915	16	21	9	cds	NA	0	0	0.830740175818009	1.88078740903051	8.60607482888885	0.00335043584373756	0.0549334948180136	4	-3.01453299986372	2.53684274459131	17.9189774395611	2.30511109753548e-05	0.00197632261040599	Down Regulated	mRNA up miRNA down
897	1171	rno-mir-23b-5p	casp8ap2	xm_006237974	((((((((((((.((((.(((&))).)))))))))).)))))).	4299	4321	1	-23	1	0.000753017	0.529	0	0	-5.226705059	19	22	10	cds	NA	0	0	-0.27843450064578	6.60948168032357	14.5643854488072	0.000135450547246274	0.00790916528788294	4	-3.01453299986372	2.53684274459131	17.9189774395611	2.30511109753548e-05	0.00197632261040599	Down Regulated	not reversely regulated
898	1172	rno-mir-23b-5p	odc1	xm_017594030	.(((((((((.((((((....&))))))))))))))).	1475	1491	1	-23.3	1	0.001673141	0.5	0	0	-6.618099313	15	16	15	cds	NA	0	0	-0.441191154548594	8.92495303703914	10.9702687559097	0.000925853318218665	0.0254172070145801	4	-3.01453299986372	2.53684274459131	17.9189774395611	2.30511109753548e-05	0.00197632261040599	Down Regulated	not reversely regulated
899	1173	rno-mir-23b-5p	ankle1	xm_006252960	((((((((((((((.(((...&)))))))))))))..)))).	2793	2813	1	-24.2	1	0.00011165	0.412	0	0	-4.673024006	17	20	13	3utr	NA	0	0	-0.423200644274297	4.47202071988623	8.73743506846393	0.00311742720941006	0.0525420561789507	4	-3.01453299986372	2.53684274459131	17.9189774395611	2.30511109753548e-05	0.00197632261040599	Down Regulated	not reversely regulated
900	1174	rno-mir-23b-5p	ptger3	xm_006233535	.(((((.((((((((((....&.)))))))))).))))).	1699	1723	1	-23.7	1	0.000915582	0.515	0	0	-5.337011372	15	18	10	3utr	NA	0	0	1.26982230408154	2.15235569649559	16.2349733430285	5.59516086289865e-05	0.00452318813660052	4	-3.01453299986372	2.53684274459131	17.9189774395611	2.30511109753548e-05	0.00197632261040599	Down Regulated	mRNA up miRNA down
901	1176	rno-mir-23b-5p	brinp1	xm_006238272	((((((((((((((((((((.&)))))))))).))).).)))))).	2045	2069	1	-23.8	1	0.003568318	0.485	0	0	-3.937574446	20	24	10	cds	NA	0	0	0.673027499366021	6.03891751868519	17.2269789961788	3.31692368143825e-05	0.00350172567515668	4	-3.01453299986372	2.53684274459131	17.9189774395611	2.30511109753548e-05	0.00197632261040599	Down Regulated	mRNA up miRNA down
902	1177	rno-mir-23b-5p	mapt	xm_008768272	((.(((((((((.((((....&)))).)))))))))..)).	1162	1181	1	-25.4	1	3.14e-05	0.412	0	0	-6.784244533	15	19	9	cds	NA	0	0	0.295549477160953	6.97523030229463	14.0185041577685	0.000181020425901016	0.00951305438211244	4	-3.01453299986372	2.53684274459131	17.9189774395611	2.30511109753548e-05	0.00197632261040599	Down Regulated	mRNA up miRNA down
903	1178	rno-mir-23b-5p	scn2a	nm_012647	((((((((((...((((((((&))))))))...)))))))))).	7628	7650	1	-25.6	1	0.000637935	0.426	1.06147773	1.653890095	-11.39828284	18	22	10	3utr	NA	0	0	0.388234402403063	4.92493301348146	19.7188838668111	8.97104944324829e-06	0.0016500750275948	4	-3.01453299986372	2.53684274459131	17.9189774395611	2.30511109753548e-05	0.00197632261040599	Down Regulated	mRNA up miRNA down
904	1182	rno-mir-23b-5p	dusp1	nm_053769	(((((((((((..........&))))))))))).	1100	1112	1	-22	1	2.91e-06	0.338	1.4315635	1.493186349	-10.39884693	11	12	11	cds	NA	0	0	0.626505424421481	5.21264304861971	11.4130681251222	0.000729292923630939	0.0216266683233786	4	-3.01453299986372	2.53684274459131	17.9189774395611	2.30511109753548e-05	0.00197632261040599	Down Regulated	mRNA up miRNA down
905	1183	rno-mir-23b-5p	ctnnd2	nm_001271502	.(((((((((((.((((....&)))).))....))))))))).	3450	3471	1	-22.9	1	0.001386835	0.426	1.6560982	2.018216814	-5.08245545	15	21	9	cds	NA	0	0	0.668828262494664	2.04740112511121	7.30137905861275	0.00689017069085427	0.0834270978623446	4	-3.01453299986372	2.53684274459131	17.9189774395611	2.30511109753548e-05	0.00197632261040599	Down Regulated	mRNA up miRNA down
906	1185	rno-mir-23b-5p	cd59	nm_012925	((((((((..(.(((......&))).).)))))))).	1	16	1	-18.7	1	0.000560627	0.378	0	0	-9.816322963	12	15	8	5utr	NA	0	0	0.44029432957514	4.74411565258337	12.3833782949455	0.000433172695419837	0.0160419257270246	4	-3.01453299986372	2.53684274459131	17.9189774395611	2.30511109753548e-05	0.00197632261040599	Down Regulated	mRNA up miRNA down
907	1186	rno-mir-23b-5p	midn	xm_006240911	(((((((((((((((......&.))))))))))))))).	989	1018	1	-26.2	1	1.47e-07	0.338	0	0	-4.170623527	15	17	15	5utr	NA	0	0	0.430811137757582	5.89241410178694	15.1678408087266	9.83644685347241e-05	0.00638497788360982	4	-3.01453299986372	2.53684274459131	17.9189774395611	2.30511109753548e-05	0.00197632261040599	Down Regulated	mRNA up miRNA down
908	1187	rno-mir-23b-5p	rgd1311164	nm_001106623	(((.((((((((.(.((((..&)))))))).))))).))).	1405	1424	1	-19.5	1	3.13e-05	0.529	1.704521889	1.887314598	-8.994176894	16	19	8	cds	NA	0	0	-0.263675383571257	4.59030231833882	8.73684579337413	0.00311843483120811	0.0525420561789507	4	-3.01453299986372	2.53684274459131	17.9189774395611	2.30511109753548e-05	0.00197632261040599	Down Regulated	not reversely regulated
909	1190	rno-mir-23b-5p	igsf9	nm_001107197	(((.((((((((((((((...&.))))).....))))))))).))).	943	985	1	-25.7	1	0.000357041	0.412	0.409955432	0.270022255	-6.969596721	17	25	9	cds	NA	0	0	0.536585876046572	5.73925834536142	10.6694144565818	0.00108921591932694	0.0277611706367022	4	-3.01453299986372	2.53684274459131	17.9189774395611	2.30511109753548e-05	0.00197632261040599	Down Regulated	mRNA up miRNA down
910	1191	rno-mir-23b-5p	l1cam	xm_008773635	((((((((((((.((((....&))))))))))...)))))).	1526	1546	1	-22.9	1	0.005789496	0.544	0	0	-5.226705059	16	20	10	cds	NA	0	0	0.380990879823183	8.86268359524986	24.7534186942241	6.51531358700761e-07	0.000342395241648648	4	-3.01453299986372	2.53684274459131	17.9189774395611	2.30511109753548e-05	0.00197632261040599	Down Regulated	mRNA up miRNA down
911	1192	rno-mir-23b-5p	serpini1	nm_053779	(((((((((.(((((((((((&)))))))))))..................))))))..))).	859	900	1	-23.3	1	0.003827323	0.441	1.892423991	1.660829138	-5.180080915	20	41	11	cds	NA	0	0	-0.389052535366543	4.25291306064177	11.6011689529763	0.000659103781744823	0.0207883166377019	4	-3.01453299986372	2.53684274459131	17.9189774395611	2.30511109753548e-05	0.00197632261040599	Down Regulated	not reversely regulated
912	1195	rno-mir-23b-5p	tacc3	xm_006251331	(((((((.((((((((((((.&)))).)))..)))))))))))).	607	630	1	-22.7	1	0.000143808	0.353	0	0	-6.251209375	19	23	12	cds	NA	0	0	-0.290083480988585	7.05482247884211	10.8480550361465	0.000988995791108163	0.0263496900010172	4	-3.01453299986372	2.53684274459131	17.9189774395611	2.30511109753548e-05	0.00197632261040599	Down Regulated	not reversely regulated
913	1196	rno-mir-23b-5p	cdh2	nm_031333	.((((((((((....((((..&))))....)))))))))).	924	943	1	-21.3	1	5.27e-05	0.456	1.529652	1.835772813	-10.02154824	14	19	10	cds	NA	0	0	0.627547998410325	5.12347897616938	15.0149863674157	0.000106660787422161	0.00659900702327694	4	-3.01453299986372	2.53684274459131	17.9189774395611	2.30511109753548e-05	0.00197632261040599	Down Regulated	mRNA up miRNA down
914	1197	rno-mir-23b-5p	lrp4	nm_031322	(((((((((((((.((((...&.)))))))).))))))))).	6764	6793	1	-27.7	1	1.29e-05	0.471	0.541852221	0.433126482	-4.794414364	17	20	9	3utr	NA	0	0	-0.622780392026872	2.24018935945974	10.2870754184561	0.00133965252612093	0.031862942410066	4	-3.01453299986372	2.53684274459131	17.9189774395611	2.30511109753548e-05	0.00197632261040599	Down Regulated	not reversely regulated
915	1198	rno-mir-23b-5p	ercc6l	nm_001098674	(((((((((..(((((.(...&).)))))..))))))))).	2071	2090	1	-20.3	1	0.004964201	0.5	2.353937778	1.637752246	-8.00485539	15	19	9	cds	NA	0	0	-0.366913494053078	5.81531192459755	13.4395884294814	0.000246369665213046	0.0113557941524383	4	-3.01453299986372	2.53684274459131	17.9189774395611	2.30511109753548e-05	0.00197632261040599	Down Regulated	not reversely regulated
916	1200	rno-mir-23b-5p	pwwp2b	nm_001108507	((((((((((((.((......&.)).)))))))))))).	354	383	1	-26	1	0.00026709	0.382	0.443460333	0.598013779	-5.459754139	14	17	12	cds	NA	0	0	0.333858272817559	5.33651948624865	16.1333217504903	5.90361415361936e-05	0.00458818914079882	4	-3.01453299986372	2.53684274459131	17.9189774395611	2.30511109753548e-05	0.00197632261040599	Down Regulated	mRNA up miRNA down
917	1203	rno-mir-23b-5p	rrp8	nm_001008346	(((((((((((((.((..(((&)))..))..)))))))))..............)))).	457	494	1	-21.2	1	0.1297496	0.559	0.037599485	0.253339607	-4.794414364	18	37	9	cds	NA	0	0	-0.273512043044758	4.43933431548036	8.17415994888378	0.00424913433924959	0.0619464287555594	4	-3.01453299986372	2.53684274459131	17.9189774395611	2.30511109753548e-05	0.00197632261040599	Down Regulated	not reversely regulated
918	1204	rno-mir-23b-5p	maml2	xm_008765997	(((.(((((((((..((((((&))))))....)))))))))))).	3191	3214	1	-24.6	1	0.000203411	0.485	0	0	-8.561886199	18	23	12	cds	NA	0	0	0.647094424711804	1.90707394956964	8.07805525336439	0.0044804502507157	0.0638840425928921	4	-3.01453299986372	2.53684274459131	17.9189774395611	2.30511109753548e-05	0.00197632261040599	Down Regulated	mRNA up miRNA down
919	1205	rno-mir-23b-5p	dsn1	nm_001025768	(((((((((((((.((((((.&)))))).)...)))))))))))).	1113	1137	1	-22.7	1	1.98e-06	0.456	0.453153281	0.687316364	-4.794414364	19	24	12	cds	NA	0	0	-0.458085001508854	6.05294907526893	19.3219028346938	1.10432286001154e-05	0.00184656167925566	4	-3.01453299986372	2.53684274459131	17.9189774395611	2.30511109753548e-05	0.00197632261040599	Down Regulated	not reversely regulated
920	1207	rno-mir-23b-5p	slco2b1	nm_080786	((((((((.((.((((..(((&)))..)))).)).)))))))).	59	81	1	-22.9	1	7.16e-05	0.397	-0.264151438	0.094750869	-8.340767414	17	22	8	5utr	NA	0	0	0.437335769250119	3.32821768051079	8.51017869735176	0.00353165379213413	0.0564042420405098	4	-3.01453299986372	2.53684274459131	17.9189774395611	2.30511109753548e-05	0.00197632261040599	Down Regulated	mRNA up miRNA down
921	1208	rno-mir-23b-5p	csdc2	nm_001170542	(((((((((((.(((((((((&)))))))))))).))).))))).	1737	1760	0.991452991	-21.9	1	0.000170604	0.456	0.269075615	-0.077537754	-7.284377756	20	23	12	3utr	NA	0	0	0.751593773131163	2.98449822707524	11.6499982223199	0.000642025963354806	0.020478030438103	4	-3.01453299986372	2.53684274459131	17.9189774395611	2.30511109753548e-05	0.00197632261040599	Down Regulated	mRNA up miRNA down
922	1209	rno-mir-23b-5p	plpp2	nm_139252	..(((((((((((((((....&)))))))...)))))))).	1180	1199	1	-22.5	1	3.52e-05	0.456	0.139177556	0.019299312	-4.957000719	15	19	8	3utr	NA	0	0	0.336575002707191	3.98295952779004	9.72813150280276	0.00181468873597686	0.038311693673278	4	-3.01453299986372	2.53684274459131	17.9189774395611	2.30511109753548e-05	0.00197632261040599	Down Regulated	mRNA up miRNA down
923	1210	rno-mir-23b-5p	mms22l	nm_001135780	((((((((((((((((((.((&)).)))))))))))..).)))))).	2349	2374	1	-22.1	1	0.000295963	0.485	1.525815395	1.211746691	-3.937574446	20	25	11	cds	NA	0	0	-0.286640427120894	6.23387111711796	7.51550219456742	0.00611702286758159	0.0775947866283108	4	-3.01453299986372	2.53684274459131	17.9189774395611	2.30511109753548e-05	0.00197632261040599	Down Regulated	not reversely regulated
924	1211	rno-mir-23b-5p	tmem169	xm_006245284	..((((((((((.(((.....&.))).)))))))))).	2723	2754	1	-23.5	1	0.002409662	0.529	0	0	-6.246131332	13	16	10	3utr	NA	0	0	-0.400025434648878	2.9756364728816	6.91625176307254	0.00854158268944459	0.0946908983453214	4	-3.01453299986372	2.53684274459131	17.9189774395611	2.30511109753548e-05	0.00197632261040599	Down Regulated	not reversely regulated
925	1213	rno-mir-23b-5p	pdk3	nm_001106581	((((((((((((((((.(...&.).)))))).))).))))))).	1538	1580	1	-25.6	1	0.0249062	0.529	2.006627844	1.618619674	-3.937574446	17	22	7	3utr	NA	0	0	0.464127747709431	7.64306250094794	43.0943691741229	5.21621628066734e-11	5.75661628734448e-07	4	-3.01453299986372	2.53684274459131	17.9189774395611	2.30511109753548e-05	0.00197632261040599	Down Regulated	mRNA up miRNA down
926	1214	rno-mir-23b-5p	c1qtnf1	xm_006247800	(((((((((((..((((....&)))).))))))))))).	1774	1791	1	-22.4	1	9.16e-05	0.456	0	0	-8.573508368	15	17	11	3utr	NA	0	0	0.414430999284431	8.30345290404383	34.9138093905351	3.44627900769801e-09	1.26777117096517e-05	4	-3.01453299986372	2.53684274459131	17.9189774395611	2.30511109753548e-05	0.00197632261040599	Down Regulated	mRNA up miRNA down
927	1215	rno-mir-23b-5p	map3k5	nm_001277694	..(((((((((.((((.....&.)))).))))))))).	308	332	1	-22.3	1	8.26e-07	0.309	1.5366708	1.103813684	-8.303804029	13	16	9	cds	NA	0	0	-0.33817695709321	4.72519839370937	11.5852540623201	0.000664768513140371	0.0207883166377019	4	-3.01453299986372	2.53684274459131	17.9189774395611	2.30511109753548e-05	0.00197632261040599	Down Regulated	not reversely regulated
928	1216	rno-mir-23b-5p	slc18a1	nm_013152	(((((((((((..........&)))))))..)))).	1697	1711	1	-20.3	1	0.001827309	0.471	0.901839815	0.903930495	-10.39884693	11	14	7	cds	NA	0	0	-0.274842743918849	9.56509533580279	7.30030212991952	0.00689430167184291	0.0834270978623446	4	-3.01453299986372	2.53684274459131	17.9189774395611	2.30511109753548e-05	0.00197632261040599	Down Regulated	not reversely regulated
929	1217	rno-mir-23b-5p	sema3b	nm_001079942	((((((.((.(((((((....&))))))).))...)))))).	243	263	1	-21.8	1	0.0142209	0.456	-0.285249857	0.356690515	-6.723767449	15	20	7	cds	NA	0	0	0.319282490881461	4.77697304898832	16.0607828040626	6.13413206702875e-05	0.00473400569872233	4	-3.01453299986372	2.53684274459131	17.9189774395611	2.30511109753548e-05	0.00197632261040599	Down Regulated	mRNA up miRNA down
930	1218	rno-mir-23b-5p	kif22	nm_001009645	(((((((((((((..((....&.))..)))))))).))))).	372	419	1	-20.8	1	3.9e-05	0.412	0.0449458	0.826805852	-5.529863924	15	20	8	cds	NA	0	0	-0.350420822577894	7.50465631737472	21.1121818814276	4.33165692058778e-06	0.000988853905877577	4	-3.01453299986372	2.53684274459131	17.9189774395611	2.30511109753548e-05	0.00197632261040599	Down Regulated	not reversely regulated
931	1219	rno-mir-23b-5p	nrde2	xm_234465	.(((((((.((((.((.((((&)))).)).))).).))))))).	1898	1920	1	-22.6	1	0.002556861	0.5	0	0	-5.706554413	17	22	7	cds	NA	0	0	-0.387143457149489	4.4201737900415	17.8468365952069	2.3941694601404e-05	0.00307233187931506	4	-3.01453299986372	2.53684274459131	17.9189774395611	2.30511109753548e-05	0.00197632261040599	Down Regulated	not reversely regulated
932	1220	rno-mir-23b-5p	npy4r	nm_031581	.((.((((((((.((((....&.)))))))))))).)).	145	172	1	-22.8	1	3.09e-05	0.485	0.463	1.201125	-8.114477725	14	17	12	cds	NA	0	0	1.72887653411178	0.726105873213107	29.7091383211755	5.01976288494881e-08	7.91401474261358e-05	4	-3.01453299986372	2.53684274459131	17.9189774395611	2.30511109753548e-05	0.00197632261040599	Down Regulated	mRNA up miRNA down
933	1221	rno-mir-23b-5p	suclg1	nm_053752	(((((((((((((((((((..&.)))))))))))............)))))))).	968	1016	1	-27.5	1	6.3e-05	0.544	1.834092581	2.14355673	-3.937574446	19	33	11	cds	NA	0	0	0.265003162859431	5.55483154276889	9.48567960551551	0.00207081891227925	0.0411035207120752	4	-3.01453299986372	2.53684274459131	17.9189774395611	2.30511109753548e-05	0.00197632261040599	Down Regulated	mRNA up miRNA down
934	1222	rno-mir-23b-5p	rpa2	nm_021582	((((((((((.(((((.....&))))).)))).)))))).	912	930	1	-20.7	1	0.000228073	0.441	0.445353805	0.693771468	-6.762348922	15	18	6	3utr	NA	0	0	-0.264348098831894	5.39866371192153	9.59698169656225	0.00194897469417114	0.0401285162777477	4	-3.01453299986372	2.53684274459131	17.9189774395611	2.30511109753548e-05	0.00197632261040599	Down Regulated	not reversely regulated
935	1223	rno-mir-23b-5p	tube1	nm_001108536	(((((((((((((((((....&)))))))))........)))))))).	776	802	1	-23.4	1	0.02412852	0.426	2.170722137	1.912649024	-3.937574446	17	26	9	cds	NA	0	0	-0.287937351888744	5.13377970582494	9.50543063576819	0.00204864674023044	0.0411035207120752	4	-3.01453299986372	2.53684274459131	17.9189774395611	2.30511109753548e-05	0.00197632261040599	Down Regulated	not reversely regulated
936	1224	rno-mir-23b-5p	e2f8	xm_006229263	((((((.(.((..((((((..&)))))))).).)))))).	1023	1041	1	-21.2	1	0.001775346	0.456	0	0	-11.17358456	15	18	8	cds	NA	0	0	-0.56179576760275	3.52013883141146	15.5701559087589	7.94995672920546e-05	0.00581031274592791	4	-3.01453299986372	2.53684274459131	17.9189774395611	2.30511109753548e-05	0.00197632261040599	Down Regulated	not reversely regulated
937	1225	rno-mir-23b-5p	ppm1k	xm_017592619	...((((((((((((((....&))))))))))).))).	1423	1439	1	-19.4	1	1.04e-05	0.48	0	0	-6.514540194	14	16	11	3utr	NA	0	0	0.26554256262724	5.53450287421652	10.1705621582495	0.00142700758886664	0.0328092828140255	4	-3.01453299986372	2.53684274459131	17.9189774395611	2.30511109753548e-05	0.00197632261040599	Down Regulated	mRNA up miRNA down
938	1226	rno-mir-23b-5p	creld1	nm_001024783	(((.((((((..((((.(...&).))))..)))))).))).	1568	1587	1	-23.4	1	0.000371296	0.426	0.53168525	0.233414483	-13.14117451	14	19	6	3utr	NA	0	0	0.344177658592691	5.04676348077906	16.832299841435	4.08323772326297e-05	0.00395286065911668	4	-3.01453299986372	2.53684274459131	17.9189774395611	2.30511109753548e-05	0.00197632261040599	Down Regulated	mRNA up miRNA down
939	1227	rno-mir-23b-5p	rnf157	xm_017597744	(((((((((((..((((.(((&.))))))).))))))))))).	3752	3791	1	-27.6	1	0.000756059	0.515	0	0	-8.573508368	18	21	11	3utr	NA	0	0	0.286139752862349	5.68878116156006	8.308607459856	0.00394576320213718	0.0594883096977949	4	-3.01453299986372	2.53684274459131	17.9189774395611	2.30511109753548e-05	0.00197632261040599	Down Regulated	mRNA up miRNA down
940	1229	rno-mir-23b-5p	gys1	nm_001109615	.(((((((((((((.(((...&))).))))))))...))))).	1311	1332	1	-21.3	1	0.006957608	0.485	2.057550375	1.870492553	-4.528774398	16	21	8	cds	NA	0	0	0.271833759417095	6.84233691250338	14.1335089293645	0.000170283265278783	0.00907040919096859	4	-3.01453299986372	2.53684274459131	17.9189774395611	2.30511109753548e-05	0.00197632261040599	Down Regulated	mRNA up miRNA down
941	1233	rno-mir-23b-5p	rbl1	nm_001191066	(((..((((((.(((((.(((&))))))))))))))..))).	2892	2912	1	-24.2	1	0.000339855	0.456	1.796222383	1.326474198	-14.43543721	17	20	14	cds	NA	0	0	-0.348490882966458	6.60963850688759	17.6499753716403	2.65518712965261e-05	0.00322007089701607	4	-3.01453299986372	2.53684274459131	17.9189774395611	2.30511109753548e-05	0.00197632261040599	Down Regulated	not reversely regulated
942	1234	rno-mir-23b-5p	prdm10	xm_017595993	((((((((((((..(((((((&)))))))..)))))))................))))).	2397	2435	1	-25.1	1	0.000175589	0.441	0	0	-6.083544976	19	38	7	5utr	NA	0	0	0.266699420361126	4.84621941950779	9.12194083859165	0.00252561869203925	0.0468382545206042	4	-3.01453299986372	2.53684274459131	17.9189774395611	2.30511109753548e-05	0.00197632261040599	Down Regulated	mRNA up miRNA down
943	1235	rno-mir-23b-5p	pld2	nm_033299	(((((((.((((.((((....&)))))))).))))))).	1984	2001	0.961538462	-22.6	1	0.000351517	0.412	0.793623771	1.465756134	-7.540339988	15	17	8	cds	NA	0	0	0.300872577945361	5.03451541648486	9.75667621978351	0.001786726545915	0.0379198349244576	4	-3.01453299986372	2.53684274459131	17.9189774395611	2.30511109753548e-05	0.00197632261040599	Down Regulated	mRNA up miRNA down
944	1236	rno-mir-23b-5p	pus7l	xm_002729847	((((((((((((((((.....&.)))....))))))))))))).	896	935	1	-25.9	1	5.32e-05	0.456	0	0	-3.937574446	16	22	13	cds	NA	0	0	0.527991599016949	3.21864709100928	14.4801415542487	0.000141644941989956	0.00793334067365361	4	-3.01453299986372	2.53684274459131	17.9189774395611	2.30511109753548e-05	0.00197632261040599	Down Regulated	mRNA up miRNA down
945	1237	rno-mir-23b-5p	pdzd4	nm_001135836	(((((((((((((((......&.)))))))....)))))))).	89	133	0.980769231	-26.3	1	4.04e-06	0.353	1.713589563	1.59392488	-4.170623527	15	21	8	cds	NA	0	0	0.289233429905039	5.4338835567956	15.9650622432089	6.45223316241154e-05	0.00492817356885389	4	-3.01453299986372	2.53684274459131	17.9189774395611	2.30511109753548e-05	0.00197632261040599	Down Regulated	mRNA up miRNA down
946	1238	rno-mir-23b-5p	diras2	nm_001169578	..((((((((.(((((((...&)))))))..)))))))).	839	857	1	-21.2	1	5.95e-05	0.412	-0.394533	-0.024738895	-7.781775195	15	18	8	3utr	NA	0	0	-1.57562303052459	0.858627018071916	15.4036138357112	8.68220932017465e-05	0.00605976477428568	4	-3.01453299986372	2.53684274459131	17.9189774395611	2.30511109753548e-05	0.00197632261040599	Down Regulated	not reversely regulated
947	1239	rno-mir-23b-5p	ndc80	xm_006245657	((((.((((((((((((((((&)))))))))...............)))))))...)))).	2245	2284	1	-23.3	1	2.35e-05	0.529	0	0	-8.056611621	20	39	9	3utr	NA	0	0	-0.368464088690312	6.89786834731255	16.7699210050728	4.21969083809588e-05	0.0039957181883696	4	-3.01453299986372	2.53684274459131	17.9189774395611	2.30511109753548e-05	0.00197632261040599	Down Regulated	not reversely regulated
948	1240	rno-mir-23b-5p	psen2	xm_006250408	(((..((((((.(((((.(((&.)))))))).))))))))).	169	221	1	-24.1	1	1.3e-05	0.382	0	0	-14.43543721	17	20	9	cds	NA	0	0	0.379723966038927	5.15046997282706	16.387214463045	5.16323387675253e-05	0.0044171665940962	4	-3.01453299986372	2.53684274459131	17.9189774395611	2.30511109753548e-05	0.00197632261040599	Down Regulated	mRNA up miRNA down
949	1242	rno-mir-23b-5p	kcnab2	nm_017304	(.(((((((((((.(((....&.))).))))))))))).).	255	289	1	-21.4	1	0.000133267	0.412	1.859818736	2.232460994	-5.958090246	15	19	11	5utr	NA	0	0	0.434935325693623	4.02287204144296	7.89643775594438	0.00495322498187392	0.0675970013695565	4	-3.01453299986372	2.53684274459131	17.9189774395611	2.30511109753548e-05	0.00197632261040599	Down Regulated	mRNA up miRNA down
950	1243	rno-mir-23b-5p	ripor1	xm_006255474	(.((((.((((.((((((...&)))))))))).)))).).	579	597	1	-22.7	1	0.000156835	0.324	0	0	-9.991740173	15	18	10	cds	NA	0	0	0.263320734036436	5.05221149325949	7.41233566484525	0.00647781717081712	0.080859431536529	4	-3.01453299986372	2.53684274459131	17.9189774395611	2.30511109753548e-05	0.00197632261040599	Down Regulated	mRNA up miRNA down
951	1244	rno-mir-23b-5p	cdca2	nm_001107273	(((..(((((..(((((((..&)))))))..)))))..))).	740	760	1	-22.9	1	1.92e-05	0.559	-0.395053143	0.09509256	-17.26021168	15	20	7	cds	NA	0	0	-0.340613939535983	6.27464159763084	13.2622519214624	0.000270804145262422	0.012092594218456	4	-3.01453299986372	2.53684274459131	17.9189774395611	2.30511109753548e-05	0.00197632261040599	Down Regulated	not reversely regulated
952	1245	rno-mir-23b-5p	hebp2	nm_001107515	(((((((((((.((((.....&.)))).)).......))))))))).	1763	1793	1	-19.8	1	0.004325086	0.5	1.038512767	0.955028444	-7.284377756	15	25	9	3utr	NA	0	0	0.361063930018048	3.44169533764126	9.59972691326584	0.00194606309090853	0.0401285162777477	4	-3.01453299986372	2.53684274459131	17.9189774395611	2.30511109753548e-05	0.00197632261040599	Down Regulated	mRNA up miRNA down
953	1246	rno-mir-23b-5p	loc679342	xm_006253744	(((...(((((((((.(((((&))))).))).))))))...))).	874	897	1	-20.5	1	0.001666357	0.485	0	0	-13.22264174	17	23	6	cds	NA	0	0	-0.264493014259867	5.77404194411801	7.28129896091101	0.00696761339697867	0.083946049616874	4	-3.01453299986372	2.53684274459131	17.9189774395611	2.30511109753548e-05	0.00197632261040599	Down Regulated	not reversely regulated
954	1247	rno-mir-23b-5p	chtf18	xm_006245936	(((((((((((.(((((....&)))))))))...)))).))).	2242	2263	1	-23.4	1	0.000100313	0.353	0	0	-7.284377756	16	21	9	cds	NA	0	0	-0.303870823830218	5.10841912947156	13.4440877802074	0.00024577950132387	0.0113557941524383	4	-3.01453299986372	2.53684274459131	17.9189774395611	2.30511109753548e-05	0.00197632261040599	Down Regulated	not reversely regulated
955	1248	rno-mir-23b-5p	fsip1	nm_001013078	((((((((((...(((.....&))).)))))))))).	1192	1207	1	-20.4	1	3.37e-05	0.456	0.12341731	0.249162612	-11.39828284	13	15	10	cds	NA	0	0	-0.314676903979871	4.54128720366639	9.77406317743898	0.00176990879479219	0.0377619593416919	4	-3.01453299986372	2.53684274459131	17.9189774395611	2.30511109753548e-05	0.00197632261040599	Down Regulated	not reversely regulated
956	1249	rno-mir-23b-5p	rab15	nm_198749	(((((((((((.((.......&.))))))))))))).	2928	2943	1	-24.3	1	0.004069995	0.397	1.749247345	1.6361678	-8.252876396	13	15	13	3utr	NA	0	0	0.375537678789164	5.95993793192507	10.5232553213022	0.00117881648813149	0.0293338094667956	4	-3.01453299986372	2.53684274459131	17.9189774395611	2.30511109753548e-05	0.00197632261040599	Down Regulated	mRNA up miRNA down
957	1250	rno-mir-23b-5p	rt1-n3	nm_001008855	((((((((..((.((((....&)))).))..)))))))).	570	588	1	-20.7	1	0.000163634	0.574	0.1758383	0.18153086	-7.525601185	14	18	8	cds	NA	0	0	-0.317041179456515	4.31786287440011	7.72207794938256	0.00545495753092967	0.0720968997740596	4	-3.01453299986372	2.53684274459131	17.9189774395611	2.30511109753548e-05	0.00197632261040599	Down Regulated	not reversely regulated
958	1251	rno-mir-23b-5p	rai2	nm_001109316	(((((((((((((((((....&)))))....................))))..))))).))).	609	650	1	-20	1	1.37e-05	0.426	0.975144308	1.558188082	-3.937574446	17	41	5	cds	NA	0	0	0.404432673248496	3.6560693506414	11.5702228078018	0.000670163876415596	0.0207883166377019	4	-3.01453299986372	2.53684274459131	17.9189774395611	2.30511109753548e-05	0.00197632261040599	Down Regulated	mRNA up miRNA down
959	1252	rno-mir-23b-5p	fanci	xm_017590455	(((((((((((((((((((((&)))))))))))))............................))))..........................)))).	1627	1703	1	-22.9	1	7.34e-05	0.485	0	0	-3.937574446	21	76	13	cds	NA	0	0	-0.437040053479345	6.66416325352729	18.9470962025674	1.34393671767284e-05	0.00205995633558854	4	-3.01453299986372	2.53684274459131	17.9189774395611	2.30511109753548e-05	0.00197632261040599	Down Regulated	not reversely regulated
960	1255	rno-mir-23b-5p	rell2	nm_001014149	(((((((..(((.((((....&)))).))).....))))))).	726	747	1	-22.6	1	1.16e-05	0.426	0.493095184	1.287551561	-8.596729646	14	21	7	cds	NA	0	0	0.462826129955388	4.43310457301043	17.2272801614143	3.31639792477318e-05	0.00350172567515668	4	-3.01453299986372	2.53684274459131	17.9189774395611	2.30511109753548e-05	0.00197632261040599	Down Regulated	mRNA up miRNA down
961	1256	rno-mir-23b-5p	zbtb46	xm_008762510	(((((((((((.(.((.....&)).).).)))))))))).	807	825	1	-22.6	1	0.006212118	0.485	0	0	-8.141217673	14	18	10	cds	NA	0	0	0.343608069533311	3.74546804172458	7.90533231790052	0.00492892858696072	0.0675970013695565	4	-3.01453299986372	2.53684274459131	17.9189774395611	2.30511109753548e-05	0.00197632261040599	Down Regulated	mRNA up miRNA down
962	1257	rno-mir-23b-5p	gramd1a	xm_006228833	.((((((((((.(((......&.))))))))))))).	1151	1190	1	-25.5	1	0.002087983	0.309	0	0	-7.373177227	13	15	13	cds	NA	0	0	0.295570500608366	5.36395138105731	10.0001475009736	0.00156527688185326	0.0346180273910472	4	-3.01453299986372	2.53684274459131	17.9189774395611	2.30511109753548e-05	0.00197632261040599	Down Regulated	mRNA up miRNA down
963	1259	rno-mir-23b-5p	mgmt	nm_012861	(((((((((.((((((((((.&))))))))....)).)))).))))).	431	457	1	-23.8	1	0.000337554	0.426	1.2103684	1.2261952	-5.180080915	19	26	8	cds	NA	0	0	0.494043358048595	3.80918807151441	12.0504520516832	0.000517798213694677	0.0175828341117983	4	-3.01453299986372	2.53684274459131	17.9189774395611	2.30511109753548e-05	0.00197632261040599	Down Regulated	mRNA up miRNA down
964	1260	rno-mir-23b-5p	kif11	nm_001169112	(((((((((.((.(((.....&.)))..)).))))))))).	1781	1806	0.974358974	-22.3	1	2.47e-06	0.515	1.006767	1.24432813	-6.469211527	14	19	9	cds	NA	0	0	-0.328370633118775	7.71039544716354	17.0924819350448	3.56029629528351e-05	0.00363809536247674	4	-3.01453299986372	2.53684274459131	17.9189774395611	2.30511109753548e-05	0.00197632261040599	Down Regulated	not reversely regulated
965	1261	rno-mir-23b-5p	top2a	nm_022183	((((((..(((((((((....&))))))))))))))).	2493	2509	1	-20.3	1	0.000276723	0.529	2.114321	1.661106354	-7.79489591	15	16	15	cds	NA	0	0	-0.395058729882193	8.92327198276987	16.6253943251262	4.55372189556917e-05	0.00408780688745521	4	-3.01453299986372	2.53684274459131	17.9189774395611	2.30511109753548e-05	0.00197632261040599	Down Regulated	not reversely regulated
966	1262	rno-mir-23b-5p	igflr1	nm_001134610	(((((((.(((((((((((((&)))))))))))))))))))).	1167	1188	1	-26.7	1	0.000147533	0.574	0.006634169	0.352256866	-6.251209375	20	21	20	cds	NA	0	0	-1.18495114360093	0.748720325576401	13.1260385982999	0.000291219873984023	0.0126712732840809	4	-3.01453299986372	2.53684274459131	17.9189774395611	2.30511109753548e-05	0.00197632261040599	Down Regulated	not reversely regulated
967	1263	rno-mir-23b-5p	itpkc	nm_178094	.((((((((((((((((....&))).))))))))))))).	1337	1355	1	-23.8	1	5.17e-05	0.412	1.884496459	1.504276399	-3.793324837	16	18	13	cds	NA	0	0	0.530154368785335	4.86796759766834	12.3003551939962	0.000452872101247745	0.0163633085200016	4	-3.01453299986372	2.53684274459131	17.9189774395611	2.30511109753548e-05	0.00197632261040599	Down Regulated	mRNA up miRNA down
968	1265	rno-mir-23b-5p	cyp2b1	xm_017594657	.((((((.((..(((((....&)))))..)).)))))).	235	252	1	-19	1	0.000257635	0.515	0	0	-12.27853755	13	17	6	cds	NA	0	0	0.711907668540564	0.963179795052624	7.17990863895665	0.00737244616349386	0.086351547064169	4	-3.01453299986372	2.53684274459131	17.9189774395611	2.30511109753548e-05	0.00197632261040599	Down Regulated	mRNA up miRNA down
969	1267	rno-mir-23b-5p	kiss1r	nm_023992	(((((((((((..(((.....&)))..))))))))))).	340	357	1	-22.2	1	1.31e-05	0.456	1.365845591	1.052862994	-8.573508368	14	17	11	cds	NA	0	0	0.876557377842072	0.717445360287901	12.2443498216917	0.000466669116403713	0.0164283860496344	4	-3.01453299986372	2.53684274459131	17.9189774395611	2.30511109753548e-05	0.00197632261040599	Down Regulated	mRNA up miRNA down
970	1271	rno-mir-23b-5p	tpx2	xm_006235270	.((((((((((((((((....&)))).))).))))))))).	43	62	1	-21.3	1	0.000849038	0.5	0	0	-3.793324837	16	19	9	5utr	NA	0	0	-0.344438604645849	7.38642167481631	17.7599708768357	2.50600639434869e-05	0.00307931744012589	4	-3.01453299986372	2.53684274459131	17.9189774395611	2.30511109753548e-05	0.00197632261040599	Down Regulated	not reversely regulated
971	1273	rno-mir-23b-5p	lrp12	nm_001134883	(((((((((((.(((((....&.))))))))......)))))))).	1558	1590	1	-23.3	1	5.18e-06	0.397	1.662224471	1.076896959	-7.284377756	16	24	8	cds	NA	0	0	0.309081214188809	5.09656111713641	16.2330201972125	5.60093204020422e-05	0.00452318813660052	4	-3.01453299986372	2.53684274459131	17.9189774395611	2.30511109753548e-05	0.00197632261040599	Down Regulated	mRNA up miRNA down
972	1275	rno-mir-23b-5p	fancb	nm_001192003	(((((((((((.((((.....&.)))))))))))........)))).	1656	1683	1	-18.3	1	8.02e-05	0.5	1.102092011	0.917255685	-7.284377756	15	25	11	cds	NA	0	0	-0.363795884693581	4.51625286976748	8.41965226901291	0.00371186777321224	0.0578994535877687	4	-3.01453299986372	2.53684274459131	17.9189774395611	2.30511109753548e-05	0.00197632261040599	Down Regulated	not reversely regulated
973	1276	rno-mir-23b-5p	rbm43	nm_001037649	(((((.((((((.(((.(...&).))).)))))).))))).	743	762	1	-23.5	1	1.48e-05	0.441	0.345769817	0.489721646	-7.12766382	15	19	6	cds	NA	0	0	-0.34409329031323	4.36465964826787	10.8381067076602	0.000994323485211222	0.0263496900010172	4	-3.01453299986372	2.53684274459131	17.9189774395611	2.30511109753548e-05	0.00197632261040599	Down Regulated	not reversely regulated
974	1278	rno-mir-23b-5p	magi1	xm_006236928	(((((((((((((((((((((&)))))))))..........)))))))......))))).	2401	2439	1	-26.4	1	2.36e-05	0.441	0	0	-3.937574446	21	38	9	cds	NA	0	0	0.440360595832209	3.02164163915035	8.47596517198841	0.00359869396349836	0.0568171481847896	4	-3.01453299986372	2.53684274459131	17.9189774395611	2.30511109753548e-05	0.00197632261040599	Down Regulated	mRNA up miRNA down
975	1279	rno-mir-23b-5p	parpbp	nm_001166676	((((((((.((.(((((....&.))))))).)))))))).	1132	1176	0.974358974	-25.7	1	3.95e-05	0.485	0.995672725	0.951454624	-8.340767414	15	18	8	cds	NA	0	0	-0.384193951746624	4.55174515797308	13.3387549575412	0.000259976899901888	0.0117586273250706	4	-3.01453299986372	2.53684274459131	17.9189774395611	2.30511109753548e-05	0.00197632261040599	Down Regulated	not reversely regulated
976	1282	rno-mir-23b-5p	hspb8	nm_053612	.(((((((((...((((....&))))....))))))))).	1608	1626	1	-23.5	1	0.000605259	0.426	0.832064222	0.565014356	-11.25403324	13	18	9	3utr	NA	0	1	0.280690218432241	8.25868612755303	9.94957699514333	0.00160886361622541	0.0352990434764685	4	-3.01453299986372	2.53684274459131	17.9189774395611	2.30511109753548e-05	0.00197632261040599	Down Regulated	mRNA up miRNA down
977	1283	rno-mir-23b-5p	tnik	nm_001106422	(((((((.((((.(((((...&))))).)))).))).)))).	2094	2114	1	-23.6	1	0.002794517	0.426	1.994735125	1.58338393	-7.540339988	16	20	5	cds	NA	0	0	0.536866131187454	1.47414531281656	7.27241864734381	0.0070021450251415	0.0839928596690164	4	-3.01453299986372	2.53684274459131	17.9189774395611	2.30511109753548e-05	0.00197632261040599	Down Regulated	mRNA up miRNA down
978	1287	rno-mir-23b-5p	unc13b	nm_022862	.(((((((((((.((((((((&)))))))))))..)))))))).	3755	3777	1	-22.6	1	0.000362012	0.515	0	0	-5.08245545	19	22	11	cds	NA	0	0	-0.265889878033221	5.42038084633975	8.9471450418488	0.00277903570839326	0.0496405861181529	4	-3.01453299986372	2.53684274459131	17.9189774395611	2.30511109753548e-05	0.00197632261040599	Down Regulated	not reversely regulated
979	1291	rno-mir-23b-5p	smc2	nm_001108666	((((((((((..(((((((..&)))))))..))...)))))))).	1577	1600	1	-19.2	1	0.1133144	0.529	0.941484769	1.1238406	-10.10915223	17	23	8	cds	NA	0	0	-0.330131657107449	8.14526386286162	18.2181928609732	1.96988174420441e-05	0.00275184999101771	4	-3.01453299986372	2.53684274459131	17.9189774395611	2.30511109753548e-05	0.00197632261040599	Down Regulated	not reversely regulated
980	1292	rno-mir-23b-5p	mfsd4a	xm_006249791	(((((((((((((((((((((&.))))))))..)))))))))..)))).	2926	2964	1	-28.4	1	0.001650957	0.574	0	0	-3.937574446	21	27	9	3utr	NA	0	0	0.386755778379755	2.48002795426857	7.11541852114443	0.00764237603180569	0.0879470926871821	4	-3.01453299986372	2.53684274459131	17.9189774395611	2.30511109753548e-05	0.00197632261040599	Down Regulated	mRNA up miRNA down
981	1293	rno-mir-23b-5p	ttk	xm_006243461	(((.((((.((.(((((((..&))))))))).))))))).	1989	2007	1	-20.1	1	0.000540847	0.485	0	0	-11.37278969	16	18	9	cds	NA	0	0	-0.312526819808277	6.32375079201108	8.20620721204388	0.0041747323725881	0.0613408303255545	4	-3.01453299986372	2.53684274459131	17.9189774395611	2.30511109753548e-05	0.00197632261040599	Down Regulated	not reversely regulated
982	1294	rno-mir-23b-5p	tcn2	xm_006251368	((((.(((((((..(((....&.)))..))))))).)))).	1090	1122	0.953846154	-26.1	1	0.005271328	0.412	0	0	-10.20258215	14	19	7	cds	NA	0	0	0.309631149148534	6.47527858743647	10.2709627299512	0.00135140266624731	0.0320044631431445	4	-3.01453299986372	2.53684274459131	17.9189774395611	2.30511109753548e-05	0.00197632261040599	Down Regulated	mRNA up miRNA down
983	1295	rno-mir-23b-5p	abcg3l3	nm_001107205	((((..(((((((((..(((.&)))..))))))).))..)))).	1027	1049	1	-19.2	1	0.000916429	0.559	0.51713239	0.278910537	-10.19061946	16	22	7	cds	NA	0	0	-0.433612789898649	2.85108519814062	7.88143678261093	0.0049944784644018	0.067880621099924	4	-3.01453299986372	2.53684274459131	17.9189774395611	2.30511109753548e-05	0.00197632261040599	Down Regulated	not reversely regulated
984	1297	rno-mir-23b-5p	cdca4	nm_001037214	((((((((((((((.((((..&.)))))))))))..))))))).	410	438	1	-25.8	1	9.12e-06	0.456	0.00777968	-0.009373182	-4.673024006	18	22	11	cds	NA	0	0	-0.275578357820795	5.35805101216433	13.4887211956037	0.000240001704328355	0.0113004874146499	4	-3.01453299986372	2.53684274459131	17.9189774395611	2.30511109753548e-05	0.00197632261040599	Down Regulated	not reversely regulated
985	1298	rno-mir-23b-5p	plxna3	nm_001107581	(((((((((((((((......&)))))))........)))))))).	1670	1694	1	-26	1	1.77e-05	0.412	1.747028174	1.172249842	-4.170623527	15	24	8	cds	NA	0	0	0.323963551923403	5.30747930905617	7.66011287739003	0.00564549726028264	0.0737022566552495	4	-3.01453299986372	2.53684274459131	17.9189774395611	2.30511109753548e-05	0.00197632261040599	Down Regulated	mRNA up miRNA down
986	1299	rno-mir-23b-5p	fes	nm_001108488	((((((((((((.((((....&.)))))))..))))))))).	494	516	1	-24.1	1	7.23e-05	0.426	1.922177243	1.682955455	-5.226705059	16	20	9	cds	NA	0	0	0.37753401402148	4.17696574122026	7.5356546921229	0.00604897526534297	0.077086017353724	4	-3.01453299986372	2.53684274459131	17.9189774395611	2.30511109753548e-05	0.00197632261040599	Down Regulated	mRNA up miRNA down
987	1300	rno-mir-23b-5p	bhlhe40	nm_053328	((((((((((((((((.....&))))))......)))))))))).	794	817	1	-21.6	1	0.009879271	0.5	1.460852786	1.642575626	-3.937574446	16	23	10	cds	NA	0	1	0.475484043248008	5.39308984835015	9.79648951192803	0.00174845328366405	0.0375407206975028	4	-3.01453299986372	2.53684274459131	17.9189774395611	2.30511109753548e-05	0.00197632261040599	Down Regulated	mRNA up miRNA down
988	1302	rno-mir-23b-5p	brip1	xm_340869	..(((((((((((((......&))))).)))))))).	2898	2913	1	-20.1	1	0.003028037	0.485	0	0	-5.1900498	13	15	8	cds	NA	0	0	-0.359042802294681	5.08609878460121	12.0415968711274	0.000520263827545121	0.0175947760202105	4	-3.01453299986372	2.53684274459131	17.9189774395611	2.30511109753548e-05	0.00197632261040599	Down Regulated	not reversely regulated
989	1303	rno-mir-23b-5p	senp1	xm_008765850	(((((((((((.((((((...&))))))......))))))))..))).	1917	1943	1	-24.8	1	0.001047637	0.5	0	0	-7.284377756	17	26	8	cds	NA	0	0	-0.334100364551041	4.21411391595607	9.51720367067034	0.00203554519055979	0.0409932056989376	4	-3.01453299986372	2.53684274459131	17.9189774395611	2.30511109753548e-05	0.00197632261040599	Down Regulated	not reversely regulated
990	1304	rno-mir-23b-5p	mad2l1	nm_001106594	((((...((.(((((((((..&))))))))).))...)))).	211	231	1	-21	1	0.008737798	0.559	2.317005333	1.835678249	-12.74376339	15	20	9	cds	NA	0	0	-0.298853868241044	5.58453621586406	11.0833148708849	0.000871079448529417	0.0243334546506476	4	-3.01453299986372	2.53684274459131	17.9189774395611	2.30511109753548e-05	0.00197632261040599	Down Regulated	not reversely regulated
991	1305	rno-mir-23b-5p	pcdhb10	xm_017600899	.((((((((((.((((.....&.))))....)))))))))).	2171	2201	1	-22.9	1	0.00011753	0.441	0	0	-7.140128147	14	20	10	cds	NA	0	0	0.666297115052938	2.80383558950965	8.54405379354338	0.0034665274977136	0.0560187473658462	4	-3.01453299986372	2.53684274459131	17.9189774395611	2.30511109753548e-05	0.00197632261040599	Down Regulated	mRNA up miRNA down
992	1307	rno-mir-23b-5p	cpeb4	nm_001106992	(((((((((((((........&)))))))))).))).	1982	1997	1	-19.8	1	0.000881334	0.456	1.980019993	2.139573739	-5.762913004	13	15	10	cds	NA	0	0	0.311952911430882	6.42743531257902	7.750867066831	0.00536867593474086	0.071298083773526	4	-3.01453299986372	2.53684274459131	17.9189774395611	2.30511109753548e-05	0.00197632261040599	Down Regulated	mRNA up miRNA down
993	1312	rno-mir-23b-5p	ptprk	nm_001029902	.((((((((((((((((....&))))))))).....))))))).	3655	3677	0.961538462	-25.8	1	0.001793677	0.471	1.943837274	1.966300745	-3.793324837	16	22	9	cds	NA	0	0	-0.63617919007626	4.35276570232089	8.78162442166472	0.00304280110099012	0.0520625627139952	4	-3.01453299986372	2.53684274459131	17.9189774395611	2.30511109753548e-05	0.00197632261040599	Down Regulated	not reversely regulated
994	1314	rno-mir-23b-5p	loc108348233	xm_017601097	((((((((((((..(((....&)))....))).))))))))).	4170	4191	1	-21.5	1	9.35e-05	0.544	0	0	-6.083544976	15	21	9	cds	NA	0	0	0.863776937613253	1.12653088154697	8.53274004539817	0.00348814172967605	0.0561153529572957	4	-3.01453299986372	2.53684274459131	17.9189774395611	2.30511109753548e-05	0.00197632261040599	Down Regulated	mRNA up miRNA down
995	1316	rno-mir-23b-5p	arhgap11a	nm_001168524	..(((((((((.((((((...&))))))))))))))).	695	711	1	-22.7	1	0.000853887	0.559	0.511130222	0.361543121	-8.303804029	15	16	15	cds	NA	0	0	-0.323433442062789	7.05156397443696	9.53587354759754	0.00201494248100299	0.0409277758264816	4	-3.01453299986372	2.53684274459131	17.9189774395611	2.30511109753548e-05	0.00197632261040599	Down Regulated	not reversely regulated
996	1317	rno-mir-23b-5p	kif15	nm_181635	((((((((((((.((((....&))))))...))))))).))).	1217	1238	1	-19.6	1	0.005159818	0.529	0.157734419	1.001751404	-5.226705059	16	21	7	cds	NA	0	0	-0.378661595293423	5.260114810239	12.4186083684027	0.000425076881444072	0.0159021981817518	4	-3.01453299986372	2.53684274459131	17.9189774395611	2.30511109753548e-05	0.00197632261040599	Down Regulated	not reversely regulated
997	1323	rno-mir-23b-5p	kif18b	xm_006247505	(((((((((((((.(((....&))))))))))....)))))).	1579	1600	1	-21.4	1	0.004013125	0.426	0	0	-4.794414364	16	21	10	cds	NA	0	0	-0.409729158915458	5.94432459169196	17.4100549549078	3.01228258108031e-05	0.00345906187769209	4	-3.01453299986372	2.53684274459131	17.9189774395611	2.30511109753548e-05	0.00197632261040599	Down Regulated	not reversely regulated
998	1324	rno-mir-23b-5p	shcbp1	xm_017600413	.(((((((....(((((....&)))))....))))))).	114	131	1	-19.4	1	3.86e-05	0.397	0	0	-12.26379875	12	17	7	cds	NA	0	0	-0.307969915120771	6.29843040594498	7.27892787710135	0.00697681643866689	0.083965263050303	4	-3.01453299986372	2.53684274459131	17.9189774395611	2.30511109753548e-05	0.00197632261040599	Down Regulated	not reversely regulated
999	1326	rno-mir-23b-5p	tango2	nm_001108323	((((..((((((.((((....&)))))))))))))).	737	752	1	-23.1	1	0.000936102	0.441	1.1442565	0.902996144	-11.24670099	14	15	14	cds	NA	0	0	0.28716129740132	4.57210591382887	7.84230210470311	0.00510375695423559	0.0688570437004205	4	-3.01453299986372	2.53684274459131	17.9189774395611	2.30511109753548e-05	0.00197632261040599	Down Regulated	mRNA up miRNA down
1000	1328	rno-mir-23b-5p	mmp15	nm_001106168	..((((((((((.(((.((..&)).))))))))))))).	2201	2218	1	-24.3	1	1.16e-06	0.353	1.49470233	1.573800916	-6.246131332	15	17	13	cds	NA	0	0	0.396134356891112	3.88669067282035	9.28154088992079	0.00231474625995629	0.0441201031517747	4	-3.01453299986372	2.53684274459131	17.9189774395611	2.30511109753548e-05	0.00197632261040599	Down Regulated	mRNA up miRNA down
1001	1330	rno-mir-23b-5p	cyp27a1	nm_178847	(((((((.((((.((((((((&.)))))))))))).))))))).	948	985	1	-27.9	1	4.62e-06	0.441	1.902815125	1.063924795	-7.540339988	19	22	12	cds	NA	0	0	0.327551276498156	4.56255898251474	12.5858996870527	0.000388667892011622	0.0150503117762816	4	-3.01453299986372	2.53684274459131	17.9189774395611	2.30511109753548e-05	0.00197632261040599	Down Regulated	mRNA up miRNA down
[truncated: 1,343 more rows]
