# Supplementary material for: The Transcription Factor, α1ACT, Acts Through a MicroRNA Network to Regulate Neurogenesis and Cell Death During Neonatal Cerebellar Development
Source: Cerebellum. 2022 Jun 22;22(4):651–62. doi: 10.1007/s12311-022-01431-2 (PMC10307715; doi:10.1007/s12311-022-01431-2)
Supplement: Supplementary file 4 — Supplementary file4 (CSV 38 KB) [file 12311_2022_1431_MOESM4_ESM.csv]

	X.1	mirnaid	genesymbol	refseqid	duplex	start	end	bindingp	energy	seed	accessibility	au	phylopstem	phylopflank	me	number_of_pairings	binding_region_length	longest_consecutive_pairings	position	validated	TargetScan	miRDB	P_24H.Q11_24H.logFC	P_24H.Q11_24H.logCPM	P_24H.Q11_24H.LR	P_24H.Q11_24H.PValue	P_24H.Q11_24H.FDR	X	logFC	logCPM	LR	PValue	FDR	significance	Relation
1	1	rno-mir-143-3p	aatk	nm_001168703	.(((((((((((..((((....&))))))))))))))).	1462	1478	1	-18.5	1	0.003199536	0.412	1.823870182	1.071426866	-5.939295368	15	16	15	cds	NA	0	0	0.268801087813644	5.99208751371745	10.5223343646361	0.00117940409633104	0.068731866861747	3	-0.896106160877774	9.32177504764947	13.9204390617928	0.000190713303261542	0.0251105849294363	Down Regulated	mRNA up miRNA down
2	2	rno-mir-143-3p	cacna1c	nm_012517	.((((((((((((((..(((..&)))))))))....)))))))).	2902	2924	1	-18.3	1	0.1251602	0.441	1.869686922	1.868153124	-4.026373918	17	22	9	cds	NA	0	0	-0.273292831987734	5.77033251210964	14.2826611489417	0.000157307235188637	0.0182741331320189	3	-0.896106160877774	9.32177504764947	13.9204390617928	0.000190713303261542	0.0251105849294363	Down Regulated	not reversely regulated
3	3	rno-mir-143-3p	sulf2	nm_001034927	((((.((((((((((..((((.&))))..)).)))))))))))).	2833	2855	1	-23.2	1	0.002883161	0.353	1.881305835	1.696088051	-8.289660701	18	22	12	cds	NA	0	0	0.438223083507032	6.34903193821014	9.46120751349428	0.00209862875081836	0.096101522381873	3	-0.896106160877774	9.32177504764947	13.9204390617928	0.000190713303261542	0.0251105849294363	Down Regulated	mRNA up miRNA down
4	4	rno-mir-143-3p	amot	xm_006257423	((.(((((((....(((((((.&)))))))))))))).)).	75	93	1	-21	1	0.000117644	0.426	0	0	-13.81266224	16	18	14	5utr	NA	0	0	1.19750668415704	2.45579984443418	18.2047866252703	1.98379633176807e-05	0.00437863526347849	3	-0.896106160877774	9.32177504764947	13.9204390617928	0.000190713303261542	0.0251105849294363	Down Regulated	mRNA up miRNA down
5	6	rno-mir-143-3p	ank2	xm_017591417	......((((((((((((((..&)))))))))))))).	5636	5651	1	-19.6	0	7.64e-05	0.544	0	0	-15.5665584	14	15	14	cds	NA	0	0	0.490405852371867	7.39735623624726	16.3772656432666	5.19040685656429e-05	0.00854945224911097	3	-0.896106160877774	9.32177504764947	13.9204390617928	0.000190713303261542	0.0251105849294363	Down Regulated	mRNA up miRNA down
6	7	rno-mir-143-3p	lrp4	nm_031322	(.(((((.((((((((..((((&)))).))))))))))))).).	2558	2579	1	-23.6	1	0.000660712	0.412	1.290782875	2.027198373	-7.414885257	18	21	13	cds	NA	0	0	-0.623025058812258	2.24018935945974	11.6948588850901	0.000626730228446497	0.0467337486563212	3	-0.896106160877774	9.32177504764947	13.9204390617928	0.000190713303261542	0.0251105849294363	Down Regulated	not reversely regulated
7	8	rno-mir-143-3p	atp7a	nm_052803	((((((((((((((........&.)))))))))))).)).	873	925	1	-17.9	1	0.01374256	0.647	2.200968067	0.855105368	-4.906073087	14	17	12	cds	NA	0	0	0.306714173737386	7.84625269236978	16.9116406669396	3.91606930115686e-05	0.00697060335605921	3	-0.896106160877774	9.32177504764947	13.9204390617928	0.000190713303261542	0.0251105849294363	Down Regulated	mRNA up miRNA down
8	9	rno-mir-143-3p	hmox1	nm_012580	.........((.(((((((((.&))))))))))).	761	773	1	-19.7	0	0.000621369	0.485	1.406346111	0.626691065	-23.82707284	11	12	11	cds	NA	0	0	-0.728513905488177	7.90535500883529	26.1263230669968	3.19794474261384e-07	0.000235283454529909	3	-0.896106160877774	9.32177504764947	13.9204390617928	0.000190713303261542	0.0251105849294363	Down Regulated	not reversely regulated
9	10	rno-mir-143-3p	c1qtnf1	nm_001007675	..(((((..((((.(((((...&)))))))))....))))).	824	843	0.961538462	-18.3	1	0.003183141	0.441	2.606998	2.015145381	-9.183865224	14	19	9	cds	NA	0	0	0.381405657701789	8.30345290404383	29.3753029503678	5.96327840409592e-08	6.58107404676025e-05	3	-0.896106160877774	9.32177504764947	13.9204390617928	0.000190713303261542	0.0251105849294363	Down Regulated	mRNA up miRNA down
10	12	rno-mir-143-3p	prlhr	nm_139193	.((((((((((((((((((((.&)))))))...)).)))))).))))).	1052	1078	1	-23.9	1	0.001129172	0.412	1.22960664	1.348822852	-3.793324837	20	26	7	cds	NA	0	0	-0.456505774282842	6.74649822519576	13.0495462205772	0.000303357898038617	0.0293671733574928	3	-0.896106160877774	9.32177504764947	13.9204390617928	0.000190713303261542	0.0251105849294363	Down Regulated	not reversely regulated
11	13	rno-mir-143-3p	pcdh17	nm_001107279	.((((((((((.((((((((((&)).))))..))))....)))))))))).	27	55	1	-22.9	1	0.01436844	0.426	0.664127031	0.81300779	-7.140128147	20	28	10	5utr	NA	0	0	0.751826149796933	1.74386455916775	9.79746063448039	0.00174753017675264	0.0864831526037762	3	-0.896106160877774	9.32177504764947	13.9204390617928	0.000190713303261542	0.0251105849294363	Down Regulated	mRNA up miRNA down
12	15	rno-mir-143-3p	msrb3	xm_001055430	((((((..((((((((((((..&)))))))).)))))))))).	2530	2550	0.974358974	-20.6	1	5.39e-07	0.5	0	0	-7.79489591	18	20	10	3utr	NA	0	0	0.449684604865374	5.67112218221432	35.8683396059175	2.11111475693633e-09	5.44921658810005e-06	3	-0.896106160877774	9.32177504764947	13.9204390617928	0.000190713303261542	0.0251105849294363	Down Regulated	mRNA up miRNA down
13	17	rno-mir-143-3p	dusp16	nm_001106624	((((.(.((((.(((((((...&))))))).)))).).)))).	1578	1598	1	-22.6	1	2.22e-05	0.368	2.531778571	1.580005383	-12.94710147	16	20	7	cds	NA	0	0	-0.328738294540522	3.7499711892214	11.9109658118875	0.000558044594521041	0.0439770309682373	3	-0.896106160877774	9.32177504764947	13.9204390617928	0.000190713303261542	0.0251105849294363	Down Regulated	not reversely regulated
14	18	rno-mir-143-3p	rnf157	xm_017597744	.(((((((((((((((..(((.&))).)))))))..............)))))))).	2250	2284	1	-22.7	1	0.06158031	0.515	0	0	-3.793324837	18	34	8	3utr	NA	0	0	0.315331678792284	5.68878116156006	9.97925432005307	0.00158313784304336	0.0826161181428022	3	-0.896106160877774	9.32177504764947	13.9204390617928	0.000190713303261542	0.0251105849294363	Down Regulated	mRNA up miRNA down
15	19	rno-mir-143-3p	sema6d	xm_008762172	.(((((((.((.(((((((...&.))))))).)).))))))).	8396	8426	1	-22.5	1	0.04297674	0.485	0	0	-8.196517805	16	20	7	3utr	NA	0	0	0.585272087656116	5.11898165501888	9.93409064398993	0.00162245568210852	0.082827365745422	3	-0.896106160877774	9.32177504764947	13.9204390617928	0.000190713303261542	0.0251105849294363	Down Regulated	mRNA up miRNA down
16	21	rno-mir-143-3p	npy1r	nm_001113357	.((((.((((((((((......&)))))).)))).)))).	664	681	1	-18.7	1	0.000106275	0.529	0.100931755	0.256003482	-5.694283599	14	17	6	cds	NA	0	0	0.463839096699866	4.72769468482526	14.2511148635577	0.000159966021900681	0.0183894272676658	3	-0.896106160877774	9.32177504764947	13.9204390617928	0.000190713303261542	0.0251105849294363	Down Regulated	mRNA up miRNA down
17	23	rno-mir-143-3p	elavl2	nm_001302217	.((((.(((((..(((((((..&))))))).))))))))).	4511	4529	1	-17.9	1	0.00069746	0.544	1.697354286	1.401905128	-10.33021752	16	18	9	3utr	NA	0	0	0.360733581220568	5.28820292538192	11.7370879332495	0.000612668118482518	0.0463109955861169	3	-0.896106160877774	9.32177504764947	13.9204390617928	0.000190713303261542	0.0251105849294363	Down Regulated	mRNA up miRNA down
18	24	rno-mir-143-3p	prkaa2	nm_023991	((((((((((((((((((((..&.)))).)))))).))..)))))))).	935	987	1	-24.4	1	0.002055098	0.544	0.925315663	0.708420681	-3.937574446	20	26	8	cds	NA	0	0	0.310195220929135	4.12218601608668	9.75480573877319	0.00178854541324048	0.0868446560689281	3	-0.896106160877774	9.32177504764947	13.9204390617928	0.000190713303261542	0.0251105849294363	Down Regulated	mRNA up miRNA down
19	25	rno-mir-143-3p	elmod1	nm_001191579	..(((((.((((((((((....&.))))))))))..))))).	1439	1463	0.961538462	-20.3	1	0.000250446	0.515	2.05298266	1.990280825	-7.270635649	15	19	10	3utr	NA	0	1	0.635009110403107	5.42770578856138	24.0892331234603	9.19731119536516e-07	0.000483340601676428	3	-0.896106160877774	9.32177504764947	13.9204390617928	0.000190713303261542	0.0251105849294363	Down Regulated	mRNA up miRNA down
20	26	rno-mir-143-3p	ptger3	xm_006233535	...(((((((((((((.(((..&)))))..))))))))))).	740	759	1	-20.5	1	7.45e-05	0.309	0	0	-6.514540194	16	19	11	cds	NA	0	0	1.43252274243208	2.15235569649559	21.0228521571076	4.53837856859222e-06	0.00151774381463587	3	-0.896106160877774	9.32177504764947	13.9204390617928	0.000190713303261542	0.0251105849294363	Down Regulated	mRNA up miRNA down
21	27	rno-mir-143-3p	ralgps1	xm_006234017	.(((((((((((.((((((((.&)))))))).)))).))))))).	402	424	1	-26.3	1	6.26e-05	0.471	0	0	-5.08245545	19	22	8	cds	NA	0	0	0.263185088171818	5.14340458999196	10.6073996353164	0.00112635983223935	0.0675255909803503	3	-0.896106160877774	9.32177504764947	13.9204390617928	0.000190713303261542	0.0251105849294363	Down Regulated	mRNA up miRNA down
22	28	rno-mir-143-3p	kcnq5	nm_001134643	(((((((..((((((..(((..&.)))))))))...))))))).	2252	2289	1	-20.5	1	0.06249798	0.471	1.600727286	1.357550454	-7.540648114	16	21	9	cds	NA	0	0	0.422618083309992	5.53954336129106	16.4799522560857	4.91672221234606e-05	0.00834783789776171	3	-0.896106160877774	9.32177504764947	13.9204390617928	0.000190713303261542	0.0251105849294363	Down Regulated	mRNA up miRNA down
23	29	rno-mir-143-3p	l1cam	nm_017345	.....(((((((((((.(.((.&)).).))))))))))).	1490	1507	1	-19.5	1	0.002133707	0.5	0.787425091	0.958105974	-13.66559964	14	17	11	cds	NA	0	0	0.400582503851466	8.86268359524986	27.7570231497098	1.37547955515438e-07	0.000126498269755698	3	-0.896106160877774	9.32177504764947	13.9204390617928	0.000190713303261542	0.0251105849294363	Down Regulated	mRNA up miRNA down
24	30	rno-mir-143-3p	rbm43	nm_001037649	(((((((..((((.((((.((.&.)).))))))))))))))).	15	60	1	-19.9	1	0.06829335	0.441	0.048912243	0.026104074	-8.164438951	17	20	15	5utr	NA	0	0	-0.299694128895513	4.36465964826787	9.80911929538686	0.00173648643598087	0.0863237130967787	3	-0.896106160877774	9.32177504764947	13.9204390617928	0.000190713303261542	0.0251105849294363	Down Regulated	not reversely regulated
25	31	rno-mir-143-3p	garnl3	xm_017592117	.(((((((......(((((((.&)))))))))))))).	456	471	1	-19.9	1	0.000252732	0.529	0	0	-14.40976928	14	15	14	cds	NA	0	0	0.379906430146441	4.84226577714279	12.9953730576209	0.000312261630830678	0.0297079254986842	3	-0.896106160877774	9.32177504764947	13.9204390617928	0.000190713303261542	0.0251105849294363	Down Regulated	mRNA up miRNA down
26	33	rno-mir-143-3p	tenm2	nm_020088	((((.((.((((((((..((..&.))..)))))))))).)))).	6806	6836	1	-19.2	1	0.01154753	0.412	2.020755375	2.058342972	-10.37024655	16	21	10	cds	NA	0	0	0.455622470715386	4.41087728390984	13.3700562596676	0.000255673685079585	0.0267001843783193	3	-0.896106160877774	9.32177504764947	13.9204390617928	0.000190713303261542	0.0251105849294363	Down Regulated	mRNA up miRNA down
27	34	rno-mir-143-3p	plce1	nm_053758	...(((((((((((((......&))))))).)))))).	4917	4932	1	-19.2	1	0.00183502	0.485	1.926176557	2.060529747	-6.514540194	13	15	7	cds	NA	0	0	1.56107629241892	0.0025598259815166	9.76489094772775	0.00177876066037748	0.0868446560689281	3	-0.896106160877774	9.32177504764947	13.9204390617928	0.000190713303261542	0.0251105849294363	Down Regulated	mRNA up miRNA down
28	36	rno-mir-143-3p	nrsn1	nm_001106109	((((((((..(((((.(((((.&)))))))))..............)..)))))))).	379	414	1	-21.1	1	0.004358538	0.5	1.692961	1.620714283	-6.469519653	18	35	9	cds	NA	0	0	0.263637467013612	5.95993425286563	10.6128116593986	0.00112306786938883	0.0675255909803503	3	-0.896106160877774	9.32177504764947	13.9204390617928	0.000190713303261542	0.0251105849294363	Down Regulated	mRNA up miRNA down
29	37	rno-mir-143-3p	elk3	nm_001108743	(((((((((((.(((((((...&))))).)).))))))))).)).	693	715	1	-21.4	1	0.003912627	0.471	0.404257417	0.123590023	-7.284377756	18	22	9	cds	NA	0	0	-0.436277022666752	4.83692537731076	16.297040910099	5.41484434663607e-05	0.00878797385433466	3	-0.896106160877774	9.32177504764947	13.9204390617928	0.000190713303261542	0.0251105849294363	Down Regulated	not reversely regulated
30	38	rno-mir-143-3p	ift122	nm_001009416	(((((((((((.((((((((..&.)))))))).)))))))).))).	1648	1694	1	-27.3	1	1.94e-05	0.412	1.701394333	1.97212938	-7.284377756	19	23	8	cds	NA	0	0	-0.272227067948178	4.65026242756537	12.3080543574593	0.000451007856067707	0.0375134340473449	3	-0.896106160877774	9.32177504764947	13.9204390617928	0.000190713303261542	0.0251105849294363	Down Regulated	not reversely regulated
31	40	rno-mir-143-3p	epha4	nm_001162411	...((((..((.((((((((..&)))))))))))))).	2811	2826	1	-18	1	4.83e-06	0.471	0.249355537	0.192872289	-13.23136809	14	15	14	cds	NA	0	0	1.14482836571019	2.6163805239494	13.9659717558163	0.000186149421498826	0.0207509597541519	3	-0.896106160877774	9.32177504764947	13.9204390617928	0.000190713303261542	0.0251105849294363	Down Regulated	mRNA up miRNA down
32	43	rno-mir-143-3p	slc30a4	nm_172066	.(((((..(((((((((.(((.&))).))))))))).))))).	3721	3741	1	-21.1	1	0.002364375	0.588	0.387288778	0.503961737	-7.650646301	17	20	9	3utr	NA	0	0	0.266129381653064	8.90281210250694	16.0355302668126	6.21648761747172e-05	0.00939796675978327	3	-0.896106160877774	9.32177504764947	13.9204390617928	0.000190713303261542	0.0251105849294363	Down Regulated	mRNA up miRNA down
33	44	rno-mir-143-3p	rcan1	nm_153724	.(((.((.(((((((.(((...&.)))..)))))))))))).	1963	2004	1	-19.1	1	0.000815814	0.412	1.950108	1.657281248	-10.45904602	15	19	12	3utr	NA	0	0	-0.346045735618432	8.06421983204528	9.81406924405574	0.00173181897729398	0.0863237130967787	3	-0.896106160877774	9.32177504764947	13.9204390617928	0.000190713303261542	0.0251105849294363	Down Regulated	not reversely regulated
34	45	rno-mir-143-3p	zswim6	xm_008760730	((((((.(((((((((((((((&.))).)))))))).)))).)))))).	3076	3113	1	-25.1	1	0.000327111	0.691	0	0	-5.481260981	21	26	8	3utr	NA	0	0	0.387636827784196	3.16295734790804	10.964773757924	0.000928602836077417	0.0610003624937522	3	-0.896106160877774	9.32177504764947	13.9204390617928	0.000190713303261542	0.0251105849294363	Down Regulated	mRNA up miRNA down
35	46	rno-mir-143-3p	olfm2	nm_001015017	.((((.((((((((((((....&)))))).)))))).)))).	1795	1814	1	-17.6	1	0.01392165	0.574	1.388489615	1.042010511	-5.694283599	16	19	6	3utr	NA	0	0	1.05229728954552	1.96696113352584	19.7925931157941	8.6316519996724e-06	0.00230929507768286	3	-0.896106160877774	9.32177504764947	13.9204390617928	0.000190713303261542	0.0251105849294363	Down Regulated	mRNA up miRNA down
36	47	rno-mir-143-3p	tiam2	xm_017589892	...((((.((((((.(.((((.&))))...).)))))))))).	1418	1438	1	-20.8	1	1.03e-05	0.412	0	0	-9.563624683	15	20	10	cds	NA	0	0	0.341114794360519	5.15434326464639	15.7017486224418	7.41555831144798e-05	0.0108959007121697	3	-0.896106160877774	9.32177504764947	13.9204390617928	0.000190713303261542	0.0251105849294363	Down Regulated	mRNA up miRNA down
37	48	rno-mir-143-3p	sqor	nm_001047913	(.((((((((((((...((...&))...)).)))))))))).).	1357	1378	1	-17.5	1	0.005725682	0.471	1.481482	0.961441401	-6.069748969	15	21	10	cds	NA	0	0	0.958086341933684	3.04797023097809	21.255657045661	4.0192242011711e-06	0.00139781337061943	3	-0.896106160877774	9.32177504764947	13.9204390617928	0.000190713303261542	0.0251105849294363	Down Regulated	mRNA up miRNA down
38	49	rno-mir-181a-5p	npy4r	nm_031581	.....((((((((((.((((.((&.)))))).)))))))))).	178	214	1	-24.1	1	0.0127946	0.456	1.198	1.374875	-13.89864872	16	19	10	cds	NA	0	0	1.12494037171815	0.726105873213107	10.3940799857946	0.00126419973132214	0.0711821848717917	1	2.1022240122553	4.46747226423333	21.5239723906906	3.49433089367023e-06	0.00138026070299974	Up Regulated	not reversely regulated
39	51	rno-mir-181a-5p	cux2	nm_001271380	.((((((...(((((((((((.(&.).))))))))))).......)))))).	3693	3738	1	-24.5	1	0.000785556	0.353	1.873364273	1.755666534	-8.405855893	18	28	11	cds	NA	0	0	0.396031955306639	4.28879245981095	9.56909856339885	0.00197879922546302	0.0929277797966376	1	2.1022240122553	4.46747226423333	21.5239723906906	3.49433089367023e-06	0.00138026070299974	Up Regulated	not reversely regulated
40	52	rno-mir-181a-5p	amot	xm_006257423	.(((((((((.(((((((((((.&.)))))))))))))))))))).	5091	5141	1	-26.6	1	0.007696214	0.603	0	0	-6.618099313	20	22	20	3utr	NA	0	0	1.19750668415704	2.45579984443418	18.2047866252703	1.98379633176807e-05	0.00437863526347849	1	2.1022240122553	4.46747226423333	21.5239723906906	3.49433089367023e-06	0.00138026070299974	Up Regulated	not reversely regulated
41	54	rno-mir-181a-5p	dync2li1	xm_006239695	..((((....((((((((((((.&))))))))))))...)))).	243	263	0.961538462	-16.7	1	0.04334076	0.603	0	0	-11.11321831	16	20	12	cds	NA	0	0	-0.454768481148826	2.77513792236237	10.0784600172893	0.00150012658006875	0.078995596017402	1	2.1022240122553	4.46747226423333	21.5239723906906	3.49433089367023e-06	0.00138026070299974	Up Regulated	mRNA down miRNA up
42	55	rno-mir-181a-5p	cacna1c	nm_012517	.(((((.((((((((((((....&.))))))))))))..))))).	1325	1353	1	-20.4	1	6.8e-05	0.426	0.353585417	0.573391962	-5.337011372	17	21	12	cds	NA	0	0	-0.273292831987734	5.77033251210964	14.2826611489417	0.000157307235188637	0.0182741331320189	1	2.1022240122553	4.46747226423333	21.5239723906906	3.49433089367023e-06	0.00138026070299974	Up Regulated	mRNA down miRNA up
43	56	rno-mir-181a-5p	atf4	nm_024403	........((((((((((((((.&))))))))).))))).	1179	1195	1	-19.8	0	0.000404657	0.471	1.1837652	1.699631335	-19.42387987	14	16	9	cds	NA	0	0	-0.324018854270565	9.14935424604488	10.3652462409289	0.00128409770589369	0.0716099690713804	1	2.1022240122553	4.46747226423333	21.5239723906906	3.49433089367023e-06	0.00138026070299974	Up Regulated	mRNA down miRNA up
44	57	rno-mir-181a-5p	plxna4	xm_017592970	...((((((((((((((((((((&))))).)))))))).).)))))).	5499	5523	1	-24.9	1	0.1392893	0.5	0	0	-6.514540194	20	24	8	cds	NA	0	0	0.472066749022728	7.81645540787374	19.8349038404797	8.44268526004972e-06	0.00230929507768286	1	2.1022240122553	4.46747226423333	21.5239723906906	3.49433089367023e-06	0.00138026070299974	Up Regulated	not reversely regulated
45	58	rno-mir-181a-5p	pcdhb12	nm_173099	...((((((((((((..(((...&.))).)))))))))))).	2497	2524	1	-19.1	1	0.002350879	0.588	0.381992833	-0.069248086	-6.747589274	15	18	12	cds	NA	0	0	0.552674419402009	3.28977095297917	10.7918379300983	0.00101948609653238	0.0636919436511571	1	2.1022240122553	4.46747226423333	21.5239723906906	3.49433089367023e-06	0.00138026070299974	Up Regulated	not reversely regulated
46	59	rno-mir-181a-5p	cdh2	nm_031333	.(((((....((((((((((((.&)))).))))))))...))))).	1768	1790	1	-19.8	1	0.000240534	0.485	2.263299846	2.02770728	-9.949542428	17	22	8	cds	NA	0	0	0.727545541546444	5.12347897616938	21.2395686529811	4.05310147334376e-06	0.00139781337061943	1	2.1022240122553	4.46747226423333	21.5239723906906	3.49433089367023e-06	0.00138026070299974	Up Regulated	not reversely regulated
47	61	rno-mir-181a-5p	pcdh17	nm_001107279	..(((((((((((((((((((.(&).)))..))))))).))))))))).	3042	3067	1	-20.1	1	0.02574889	0.5	2.470648955	2.122406519	-4.957000719	20	25	9	cds	NA	0	0	0.751826149796933	1.74386455916775	9.79746063448039	0.00174753017675264	0.0864831526037762	1	2.1022240122553	4.46747226423333	21.5239723906906	3.49433089367023e-06	0.00138026070299974	Up Regulated	not reversely regulated
48	62	rno-mir-181a-5p	ppp1r3b	nm_138912	.((((((...((...(((((((.&)))))))...))...)))))).	852	874	1	-18.4	1	0.000136167	0.5	-0.307062943	-0.155570925	-11.28727598	15	22	7	cds	NA	0	0	0.444939348141231	3.55578860454991	9.88471003464233	0.00166657791421632	0.0836016084604149	1	2.1022240122553	4.46747226423333	21.5239723906906	3.49433089367023e-06	0.00138026070299974	Up Regulated	not reversely regulated
49	63	rno-mir-181a-5p	mfsd12	nm_001108730	..(((((((.(((((.(((.((.&)).)))...)))))))))))).	1069	1091	1	-20.6	1	8.37e-05	0.353	0.114822343	0.894441506	-6.432556268	17	22	12	cds	NA	0	0	0.311847521452595	6.4468441850626	20.5513955733271	5.80514540573896e-06	0.00183044527707815	1	2.1022240122553	4.46747226423333	21.5239723906906	3.49433089367023e-06	0.00138026070299974	Up Regulated	not reversely regulated
50	64	rno-mir-181a-5p	dclk1	nm_053343	.((((((((.((.((.(((((((&))))))))).)).)))))))).	2976	2998	1	-19.8	1	0.005301333	0.647	0.611008637	0.072156105	-6.558010999	19	22	9	3utr	NA	0	1	-0.547511268264983	4.7292469137657	10.8791001774909	0.000972554851230891	0.0625575165149008	1	2.1022240122553	4.46747226423333	21.5239723906906	3.49433089367023e-06	0.00138026070299974	Up Regulated	mRNA down miRNA up
51	65	rno-mir-181a-5p	pcolce2	nm_001127640	.((((((..((((((((((((((&.))))))))))))))............)))))).	258	308	1	-19.6	1	0.003068817	0.588	2.149182143	1.634380293	-7.163349425	20	34	14	cds	NA	0	0	-0.697690511822899	1.47776049570328	12.2763984130246	0.000458722793033299	0.0377795876411604	1	2.1022240122553	4.46747226423333	21.5239723906906	3.49433089367023e-06	0.00138026070299974	Up Regulated	mRNA down miRNA up
52	66	rno-mir-181a-5p	ccnf	nm_001100474	.((((((..(((((((((((((.&.))).))).))))))))))))).	1004	1043	1	-22.7	1	0.004515132	0.456	0.294910147	0.478828195	-7.163349425	19	23	13	cds	NA	0	0	0.382738787307806	4.92966119058241	10.4116452387343	0.00125223131105323	0.0711821848717917	1	2.1022240122553	4.46747226423333	21.5239723906906	3.49433089367023e-06	0.00138026070299974	Up Regulated	not reversely regulated
53	69	rno-mir-181a-5p	ncald	nm_001024371	.(((((((..(((((.((((((.&)))))))))))..))))))).	416	437	1	-19.5	1	0.000633431	0.515	0.321824614	0.239185226	-6.325270044	18	21	11	cds	NA	0	1	-0.296298852486617	7.37666904617904	10.8530753089042	0.000986318219789121	0.0625575165149008	1	2.1022240122553	4.46747226423333	21.5239723906906	3.49433089367023e-06	0.00138026070299974	Up Regulated	mRNA down miRNA up
54	70	rno-mir-181a-5p	serpine2	nm_019197	.........((((((((((.((.&)).)))))))))).	640	654	1	-16.5	0	0.1080489	0.544	1.57342917	0.632207025	-20.48026953	12	14	10	cds	NA	0	0	1.10402725431229	1.4602163997011	15.1491647769938	9.93422487902123e-05	0.0129470544112043	1	2.1022240122553	4.46747226423333	21.5239723906906	3.49433089367023e-06	0.00138026070299974	Up Regulated	not reversely regulated
55	71	rno-mir-181a-5p	slc29a4	nm_001105911	..((((((((((((((((((...&.))))))))))................)))).)))).	532	587	1	-19.7	1	0.000132632	0.426	-0.013082435	-0.128598261	-4.957000719	18	37	10	cds	NA	0	0	0.315619075193826	6.94428687730051	14.5814357910814	0.000134230422607343	0.016068005218524	1	2.1022240122553	4.46747226423333	21.5239723906906	3.49433089367023e-06	0.00138026070299974	Up Regulated	not reversely regulated
56	72	rno-mir-181a-5p	lrp4	nm_031322	..(((((.((((((((((.(((.&.)))))........))))))))))))).	4161	4203	1	-20	1	0.000346759	0.544	2.222397139	1.918573055	-7.270635649	18	28	13	cds	NA	0	0	-0.623025058812258	2.24018935945974	11.6948588850901	0.000626730228446497	0.0467337486563212	1	2.1022240122553	4.46747226423333	21.5239723906906	3.49433089367023e-06	0.00138026070299974	Up Regulated	mRNA down miRNA up
57	73	rno-mir-181a-5p	cxxc4	xm_008761530	.((((.((((((((((..(((((&))))).)))))))))).)))).	3881	3903	1	-19.7	1	0.000497128	0.662	0	0	-5.694283599	19	22	10	3utr	NA	0	0	0.646881370034803	3.03202290072391	10.9266672062157	0.000947898621949321	0.0615353481872512	1	2.1022240122553	4.46747226423333	21.5239723906906	3.49433089367023e-06	0.00138026070299974	Up Regulated	not reversely regulated
58	76	rno-mir-181a-5p	st3gal1	xm_006241709	..((((((..((.((((((((..&))))))))..))..)))))).	1611	1632	1	-21.4	1	1.96e-06	0.426	0	0	-8.545027459	16	21	8	cds	NA	0	0	0.76609003638923	3.72064819019095	18.3632537960861	1.82544707696139e-05	0.00424872748159551	1	2.1022240122553	4.46747226423333	21.5239723906906	3.49433089367023e-06	0.00138026070299974	Up Regulated	not reversely regulated
59	82	rno-mir-181a-5p	gpr155	xm_006234355	.....(((((((((((.......&.))))))))))).	1891	1935	1	-19.7	1	0.001740277	0.588	0	0	-13.66559964	11	13	11	cds	NA	0	0	0.451961182089139	4.33256073978369	12.1772661215781	0.000483754932027747	0.0392552899254281	1	2.1022240122553	4.46747226423333	21.5239723906906	3.49433089367023e-06	0.00138026070299974	Up Regulated	not reversely regulated
60	87	rno-mir-181a-5p	sms	nm_001033899	(((((((..(((((..((((((.&))))))..))))).))))))).	514	536	1	-24.3	1	6.03e-05	0.544	2.276942857	2.07152658	-8.276097674	18	22	7	cds	NA	0	0	0.264422471443694	6.11449302236371	18.8974316326287	1.3793825538784e-05	0.00338285908102268	1	2.1022240122553	4.46747226423333	21.5239723906906	3.49433089367023e-06	0.00138026070299974	Up Regulated	not reversely regulated
61	88	rno-mir-181a-5p	zbtb46	xm_008762510	.....((.((.((((((((((((&)))))))))))).)).)).	3253	3272	1	-24	0	9.07e-05	0.441	0	0	-18.80400905	16	19	12	3utr	NA	0	0	0.403214091769215	3.74546804172458	11.574248965907	0.000668714393017073	0.0485521844824764	1	2.1022240122553	4.46747226423333	21.5239723906906	3.49433089367023e-06	0.00138026070299974	Up Regulated	not reversely regulated
62	90	rno-mir-708-5p	lef1	xm_006233303	.((((((....(((((.((((((&)))))))))))....)))))).	637	659	1	-23.7	1	0.000860024	0.426	0	0	-11.23063037	17	22	11	5utr	NA	0	0	-0.30180964138601	6.09118412950692	12.8080377140365	0.000345133372929822	0.0310013146118265	2	1.31255581442562	3.93512273930027	14.7384469636422	0.000123501972805135	0.0243916396290141	Up Regulated	mRNA down miRNA up
63	91	rno-mir-708-5p	lpcat2	nm_001271344	.((.(((..(((((((((((((.&))))))))))).))...))).)).	213	237	1	-19.1	1	0.001049064	0.515	0.098417714	0.218979977	-10.1953717	18	24	11	cds	NA	0	0	0.433986501377141	7.34956160081332	26.9444270607036	2.09390020473045e-07	0.000177756020456964	2	1.31255581442562	3.93512273930027	14.7384469636422	0.000123501972805135	0.0243916396290141	Up Regulated	not reversely regulated
64	92	rno-mir-708-5p	colec11	xm_006239962	((((((((((((..(..(((((.&)))))...)..)))))))))))).	1146	1170	1	-21.8	1	0.000110284	0.441	0	0	-6.316594057	18	24	12	3utr	NA	0	0	1.31712239321067	0.353309591445172	11.7096078076629	0.000621782230914707	0.0466801952406443	2	1.31255581442562	3.93512273930027	14.7384469636422	0.000123501972805135	0.0243916396290141	Up Regulated	not reversely regulated
65	93	rno-mir-708-5p	maged2	nm_001271110	..(((((((.(.((((.(((((.&))))).))))).))))))).	1444	1464	1	-20.4	1	0.008969814	0.574	0.720905429	0.791029305	-9.546310497	17	20	7	cds	NA	0	0	-0.420857174074277	7.78433561319924	31.082140606144	2.47336664612214e-08	3.41200928832549e-05	2	1.31255581442562	3.93512273930027	14.7384469636422	0.000123501972805135	0.0243916396290141	Up Regulated	mRNA down miRNA up
66	94	rno-mir-708-5p	ppp1r3b	nm_138912	.(((((((((((..(((((.(((&)))))))))))))).))))).	2226	2247	1	-20.3	1	0.006112042	0.574	1.014973667	0.174963244	-5.939295368	19	21	14	3utr	NA	0	0	0.444939348141231	3.55578860454991	9.88471003464233	0.00166657791421632	0.0836016084604149	2	1.31255581442562	3.93512273930027	14.7384469636422	0.000123501972805135	0.0243916396290141	Up Regulated	not reversely regulated
67	96	rno-mir-708-5p	c2cd4b	xm_576426	..(.((((((((......(((((&)))))...)))))))).).	2959	2978	1	-19.7	1	1.19e-05	0.515	0	0	-11.10349217	14	19	8	5utr	NA	0	0	-0.509032075721156	4.74177653688491	10.3963931817409	0.00126261699566796	0.0711821848717917	2	1.31255581442562	3.93512273930027	14.7384469636422	0.000123501972805135	0.0243916396290141	Up Regulated	mRNA down miRNA up
68	97	rno-mir-708-5p	fa2h	nm_001135583	.(((((((.(((...(((((((.&)))))))...))).)))).))).	1760	1783	1	-22.3	1	0.000244116	0.5	0.63119	1.139716053	-7.731134586	17	23	7	3utr	NA	0	0	1.59263410798075	1.32855672199496	11.0713657909289	0.000876710813460643	0.0586386699233434	2	1.31255581442562	3.93512273930027	14.7384469636422	0.000123501972805135	0.0243916396290141	Up Regulated	not reversely regulated
69	98	rno-mir-708-5p	ccnf	nm_001100474	...(((((((((....(((((.(&).))))).....))))))))).	1321	1343	1	-20.7	1	0.1049464	0.397	1.519686444	0.692157033	-9.629009364	15	22	9	cds	NA	0	0	0.382738787307806	4.92966119058241	10.4116452387343	0.00125223131105323	0.0711821848717917	2	1.31255581442562	3.93512273930027	14.7384469636422	0.000123501972805135	0.0243916396290141	Up Regulated	not reversely regulated
70	99	rno-mir-708-5p	amot	xm_006257423	....((((((((.((((((....&)))))).)))))))).	6366	6382	1	-20.6	1	0.000212984	0.618	0	0	-10.83569308	14	16	8	3utr	NA	0	0	1.19750668415704	2.45579984443418	18.2047866252703	1.98379633176807e-05	0.00437863526347849	2	1.31255581442562	3.93512273930027	14.7384469636422	0.000123501972805135	0.0243916396290141	Up Regulated	not reversely regulated
71	100	rno-mir-708-5p	l1cam	xm_008773635	.(((((((((.......(((((.&))))).))))))))).	1483	1499	1	-19.5	1	6.83e-05	0.485	0	0	-13.07937179	14	16	9	cds	NA	0	0	0.400582503851466	8.86268359524986	27.7570231497098	1.37547955515438e-07	0.000126498269755698	2	1.31255581442562	3.93512273930027	14.7384469636422	0.000123501972805135	0.0243916396290141	Up Regulated	not reversely regulated
72	101	rno-mir-708-5p	tiam2	xm_017589892	..((((((((((((((.(((.((&)).))))))))))).)))))).	4192	4214	1	-23.9	1	3.23e-06	0.426	0	0	-4.957000719	19	22	11	cds	NA	0	0	0.341114794360519	5.15434326464639	15.7017486224418	7.41555831144798e-05	0.0108959007121697	2	1.31255581442562	3.93512273930027	14.7384469636422	0.000123501972805135	0.0243916396290141	Up Regulated	not reversely regulated
73	102	rno-mir-708-5p	lrp4	nm_031322	.(((((((....(((((((((((&)))))))))))))))))).	4376	4395	1	-24.4	1	0.000205998	0.515	1.289293798	2.14519047	-12.26379875	18	19	18	cds	NA	0	0	-0.623025058812258	2.24018935945974	11.6948588850901	0.000626730228446497	0.0467337486563212	2	1.31255581442562	3.93512273930027	14.7384469636422	0.000123501972805135	0.0243916396290141	Up Regulated	mRNA down miRNA up
74	104	rno-mir-708-5p	plce1	nm_053758	..(((((.(((....((((((((&))))))))....)))))))).	2645	2666	1	-20.8	1	0.006388959	0.397	1.94254975	1.805324954	-13.49885905	16	21	8	cds	NA	0	0	1.56107629241892	0.0025598259815166	9.76489094772775	0.00177876066037748	0.0868446560689281	2	1.31255581442562	3.93512273930027	14.7384469636422	0.000123501972805135	0.0243916396290141	Up Regulated	not reversely regulated
75	108	rno-mir-708-5p	ero1a	nm_138528	..((((.(((.((((((((((((&))))))))))))))).)))).	1977	1998	1	-20.1	1	0.06191723	0.691	1.898420755	1.581845183	-9.32546173	19	21	15	3utr	NA	0	0	-0.342437909438784	6.80468736557789	16.6090426915243	4.59315039641109e-05	0.00804603298012584	2	1.31255581442562	3.93512273930027	14.7384469636422	0.000123501972805135	0.0243916396290141	Up Regulated	mRNA down miRNA up
76	111	rno-mir-708-5p	pitpnm2	xm_008769227	.(((.(((((((..(((((((((&.))))).))))..)))))))))).	5085	5131	1	-24	1	2.02e-10	0.353	0	0	-10.05833254	19	24	10	3utr	NA	0	0	0.435990049617638	4.06059437331889	11.1219640126398	0.000853114026683506	0.0581170765338221	2	1.31255581442562	3.93512273930027	14.7384469636422	0.000123501972805135	0.0243916396290141	Up Regulated	not reversely regulated
77	113	rno-mir-708-5p	ncald	nm_001024371	.((((((((((((.((((((((.&.))))))))))))).))))))).	3181	3211	1	-23.3	1	0.000453804	0.574	0.156874922	0.594758236	-4.650164755	20	23	13	3utr	NA	0	0	-0.296298852486617	7.37666904617904	10.8530753089042	0.000986318219789121	0.0625575165149008	2	1.31255581442562	3.93512273930027	14.7384469636422	0.000123501972805135	0.0243916396290141	Up Regulated	mRNA down miRNA up
78	115	rno-mir-708-5p	echdc2	nm_001106675	.....(((((.((..((((((((&))))))))..))))))).	948	966	1	-18.3	1	0.002907512	0.544	0.3971417	0.696897723	-18.0826636	15	18	8	cds	NA	0	0	-0.496947707929685	2.18419279028606	10.585427106573	0.00113982560831675	0.0675255909803503	2	1.31255581442562	3.93512273930027	14.7384469636422	0.000123501972805135	0.0243916396290141	Up Regulated	mRNA down miRNA up
79	116	rno-mir-708-5p	dcbld2	nm_130419	(((((((..(((..(((((((((&))))))))).)))..))).)))).	634	658	1	-25.7	1	0.000669278	0.515	1.959490111	1.856585085	-9.453569564	19	24	9	cds	NA	0	0	0.283130760106796	5.19921650827247	12.1411045917543	0.00049322554475596	0.0397316577512904	2	1.31255581442562	3.93512273930027	14.7384469636422	0.000123501972805135	0.0243916396290141	Up Regulated	not reversely regulated
80	117	rno-mir-708-5p	brinp1	xm_006238272	.(((((...((((((((((((((&)))))))))).)))).))))).	2563	2585	1	-25.5	1	0.01487689	0.441	0	0	-8.70703596	19	22	10	cds	NA	0	0	1.09788424274349	6.03891751868519	43.9353780359247	3.39398383038285e-11	1.87280027760526e-07	2	1.31255581442562	3.93512273930027	14.7384469636422	0.000123501972805135	0.0243916396290141	Up Regulated	not reversely regulated
81	118	rno-mir-708-5p	slc30a4	nm_172066	..((((((((((((((...((((&))))...))))))))).))))).	2959	2982	1	-20.1	1	0.006008684	0.588	0.128808969	0.074720534	-4.957000719	18	23	9	3utr	NA	0	0	0.266129381653064	8.90281210250694	16.0355302668126	6.21648761747172e-05	0.00939796675978327	2	1.31255581442562	3.93512273930027	14.7384469636422	0.000123501972805135	0.0243916396290141	Up Regulated	not reversely regulated
82	119	rno-mir-708-5p	pcdh17	nm_001107279	.(((((((((((((((..((.(.&).))..)))))).))))))))).	3616	3639	1	-21.7	1	0.000490039	0.456	2.255414369	1.754359479	-3.793324837	18	23	9	cds	NA	0	0	0.751826149796933	1.74386455916775	9.79746063448039	0.00174753017675264	0.0864831526037762	2	1.31255581442562	3.93512273930027	14.7384469636422	0.000123501972805135	0.0243916396290141	Up Regulated	not reversely regulated
83	120	rno-mir-708-5p	sulf2	nm_001034927	(((((((((....((((((((((&))))))))))......))))))))).	2209	2235	1	-24.5	1	0.000450224	0.471	1.7502521	1.419952185	-12.64078931	19	26	10	cds	NA	0	0	0.438223083507032	6.34903193821014	9.46120751349428	0.00209862875081836	0.096101522381873	2	1.31255581442562	3.93512273930027	14.7384469636422	0.000123501972805135	0.0243916396290141	Up Regulated	not reversely regulated
84	121	rno-mir-708-5p	dclk1	nm_053343	.(.(((((((((.((((((((((&))))..)))..))).))))))))).).	2793	2820	0.961538462	-19.6	1	0.005211352	0.529	-0.272823109	-0.068071373	-6.639994924	20	27	9	3utr	NA	0	0	-0.547511268264983	4.7292469137657	10.8791001774909	0.000972554851230891	0.0625575165149008	2	1.31255581442562	3.93512273930027	14.7384469636422	0.000123501972805135	0.0243916396290141	Up Regulated	mRNA down miRNA up
85	122	rno-mir-708-5p	tacc2	nm_001004415	.((((((.(((..(((.(((.(.&).))))))..))))))))).	1236	1256	1	-21.5	1	3.19e-06	0.382	0.4450245	-0.122681936	-10.74289369	16	20	9	cds	NA	0	0	-0.495478934988518	5.43021202876156	17.8008540319744	2.45273126272892e-05	0.00510723438027857	2	1.31255581442562	3.93512273930027	14.7384469636422	0.000123501972805135	0.0243916396290141	Up Regulated	mRNA down miRNA up
86	123	rno-mir-708-5p	pcdhb8	nm_001014779	..((((((((..(((((((((((&)))))))..))))..)))))))).	140	164	1	-24.6	1	0.0016303	0.5	1.173284154	-0.002605817	-11.1285785	19	24	8	cds	NA	0	0	0.579454964890567	2.95642072400119	11.2304958988508	0.000804641422261882	0.0561418472211085	2	1.31255581442562	3.93512273930027	14.7384469636422	0.000123501972805135	0.0243916396290141	Up Regulated	not reversely regulated
87	124	rno-mir-708-5p	cntfr	xm_017593357	.(((((((((.(((((.(.(((.&))).)))))).))))))))).	1777	1798	1	-22.5	1	0.02555347	0.397	0	0	-6.618099313	18	21	9	3utr	NA	0	0	0.401374719493939	3.6532038603828	14.2107307216249	0.000163435844710513	0.0185946183734559	2	1.31255581442562	3.93512273930027	14.7384469636422	0.000123501972805135	0.0243916396290141	Up Regulated	not reversely regulated
88	126	rno-mir-708-5p	cacna1a	nm_012918	...(((((((((((((.((((..&)))))))))....)))))))).	1152	1174	1	-21.4	1	0.000123511	0.544	2.246799706	1.795725413	-6.514540194	17	22	9	cds	NA	0	0	0.799032362476563	4.26603603707607	39.1346393917369	3.95563176435414e-10	1.45514507171374e-06	2	1.31255581442562	3.93512273930027	14.7384469636422	0.000123501972805135	0.0243916396290141	Up Regulated	not reversely regulated
89	127	rno-mir-708-5p	htr6	nm_024365	.((((((((((.((((..((((.&.)))).)))).))))).))))).	1690	1720	1	-20.9	1	0.000791594	0.441	-0.451365	-0.024757545	-7.140128147	18	23	5	3utr	NA	0	0	0.80199001414049	0.960338860186594	11.8581207429273	0.000574104483238279	0.0443064131259975	2	1.31255581442562	3.93512273930027	14.7384469636422	0.000123501972805135	0.0243916396290141	Up Regulated	not reversely regulated
90	128	rno-mir-708-5p	trim36	nm_001106147	..(((...((((..(((((((((&)))))))))))))...))).	2471	2491	1	-20.4	1	0.001128893	0.588	1.829417789	1.811063536	-12.86125147	16	20	13	3utr	NA	0	0	0.575615672647233	2.20905485857286	12.2228225967752	0.000472084562155695	0.0385920387255574	2	1.31255581442562	3.93512273930027	14.7384469636422	0.000123501972805135	0.0243916396290141	Up Regulated	not reversely regulated
91	129	rno-mir-708-5p	zbtb46	nm_001107808	.((((((((.(((.(((((..((&.))..)))))....))))))))))).	1921	1959	1	-19.7	1	0.05688932	0.426	1.695227125	1.424013083	-5.892671223	18	26	11	3utr	NA	0	0	0.403214091769215	3.74546804172458	11.574248965907	0.000668714393017073	0.0485521844824764	2	1.31255581442562	3.93512273930027	14.7384469636422	0.000123501972805135	0.0243916396290141	Up Regulated	not reversely regulated
92	130	rno-mir-708-5p	mx2	nm_134350	..((((((.((.((((((((((.&))))).))))))).)))))).	599	620	1	-21	1	0.000155968	0.485	1.125405	1.248300346	-9.360193687	18	21	7	cds	NA	0	0	-0.565517741425254	3.71967861012596	10.7551163203318	0.0010399143099949	0.0644746872196839	2	1.31255581442562	3.93512273930027	14.7384469636422	0.000123501972805135	0.0243916396290141	Up Regulated	mRNA down miRNA up
93	131	rno-mir-708-5p	plcb3	nm_033350	..((((((.....((((((((((&)))))))))).......)))))).	1528	1552	1	-24.6	1	2.28e-05	0.338	1.33968216	1.636382786	-14.71660524	16	24	10	cds	NA	0	0	0.266161130088106	6.45491059517591	15.8785525867844	6.75397840250875e-05	0.0100725548175793	2	1.31255581442562	3.93512273930027	14.7384469636422	0.000123501972805135	0.0243916396290141	Up Regulated	not reversely regulated
94	133	rno-mir-708-5p	magi1	xm_006236928	..(((((((.(..(((.(((((.&))))).))))))))))).	1938	1956	1	-21.5	1	0.001174226	0.471	0	0	-10.83544111	16	18	11	cds	NA	0	0	0.435350508371915	3.02164163915035	9.71755134869735	0.00182516527644193	0.0868446560689281	2	1.31255581442562	3.93512273930027	14.7384469636422	0.000123501972805135	0.0243916396290141	Up Regulated	not reversely regulated
